# Supplementary material for: Pioneer and repressive functions of p63 during zebrafish embryonic ectoderm specification
Source: Nat Commun. 2019 Jul 11;10:3049. doi: 10.1038/s41467-019-11121-z (PMC6624255; doi:10.1038/s41467-019-11121-z)
Supplement: Supplementary file 4 — Supplementary Software 1 [file 41467_2019_11121_MOESM4_ESM.zip]

Archive with 12 entries (9 files):
- enrich/
- enrich/wildtype-expression_fish.txt_treated
- __MACOSX/
- __MACOSX/enrich/
- __MACOSX/enrich/._wildtype-expression_fish.txt_treated
- enrich/stage_ontology.txt
- __MACOSX/enrich/._stage_ontology.txt
- enrich/zfin_enrich.py
- __MACOSX/enrich/._zfin_enrich.py
- enrich/wildtype-expression_fish.txt
- __MACOSX/enrich/._wildtype-expression_fish.txt
- __MACOSX/._enrich
