# Supplementary material for: Pioneer and repressive functions of p63 during zebrafish embryonic ectoderm specification
Source: Nat Commun. 2019 Jul 11;10:3049. doi: 10.1038/s41467-019-11121-z (PMC6624255; doi:10.1038/s41467-019-11121-z)
Supplement: Supplementary file 4 — Supplementary Software 1 [file 41467_2019_11121_MOESM4_ESM.zip › enrich/wildtype-expression_fish.txt_treated]

gene	expression
cybc1	whole organism;Zygote:1-cell
cybc1	whole organism;Cleavage:2-cell
cybc1	whole organism;Cleavage:4-cell
cybc1	whole organism;Cleavage:8-cell
cybc1	whole organism;Cleavage:16-cell
cybc1	whole organism;Cleavage:32-cell
cybc1	whole organism;Cleavage:64-cell
cybc1	whole organism;Blastula:128-cell
cybc1	whole organism;Blastula:256-cell
cybc1	whole organism;Blastula:512-cell
cybc1	whole organism;Blastula:1k-cell
cybc1	whole organism;Blastula:High
cybc1	whole organism;Blastula:Oblong
cybc1	whole organism;Blastula:Sphere
cybc1	whole organism;Blastula:Dome
cybc1	whole organism;Blastula:30%-epiboly
cybc1	whole organism;Gastrula:50%-epiboly
cybc1	whole organism;Gastrula:Germ-ring
cybc1	whole organism;Gastrula:Shield
cybc1	whole organism;Gastrula:75%-epiboly
cybc1	whole organism;Gastrula:90%-epiboly
cybc1	whole organism;Gastrula:Bud
cybc1	whole organism;Segmentation:1-4 somites
cybc1	whole organism;Segmentation:5-9 somites
cybc1	whole organism;Segmentation:10-13 somites
cybc1	whole organism;Segmentation:14-19 somites
cybc1	whole organism;Segmentation:20-25 somites
cybc1	whole organism;Segmentation:26+ somites
cybc1	whole organism;Pharyngula:Prim-5
cybc1	whole organism;Pharyngula:Prim-15
cybc1	whole organism;Pharyngula:Prim-25
cybc1	whole organism;Pharyngula:High-pec
cybc1	whole organism;Hatching:Long-pec
cybc1	whole organism;Hatching:Pec-fin
nolc1	diencephalon;Segmentation:10-13 somites
sst1.2	hypothalamus;Adult
xirp2a	head mesenchyme;Pharyngula:Prim-15
xirp2a	head mesenchyme;Pharyngula:Prim-25
aifm1	myotome;Pharyngula:High-pec
aifm1	myotome;Hatching:Long-pec
sfrp1a	forebrain neural keel;Segmentation:1-4 somites
yap1	whole organism;Cleavage:2-cell
yap1	whole organism;Cleavage:4-cell
yap1	whole organism;Cleavage:8-cell
yap1	whole organism;Cleavage:16-cell
yap1	whole organism;Cleavage:32-cell
yap1	whole organism;Cleavage:64-cell
yap1	whole organism;Blastula:128-cell
yap1	whole organism;Blastula:256-cell
yap1	whole organism;Blastula:512-cell
yap1	whole organism;Blastula:1k-cell
yap1	whole organism;Blastula:High
yap1	whole organism;Blastula:Oblong
yap1	whole organism;Blastula:Sphere
yap1	whole organism;Blastula:Dome
yap1	whole organism;Blastula:30%-epiboly
yap1	whole organism;Gastrula:50%-epiboly
yap1	whole organism;Gastrula:Germ-ring
yap1	whole organism;Gastrula:Shield
hlx1	cardiovascular system;Pharyngula:Prim-15
hlx1	cardiovascular system;Pharyngula:Prim-25
dlx2a	pharyngeal arch;Pharyngula:Prim-25
tp53inp1	telencephalon;Pharyngula:Prim-15
tp53inp1	telencephalon;Pharyngula:Prim-25
rasgef1ba	diencephalon;Pharyngula:Prim-15
rasgef1ba	diencephalon;Pharyngula:Prim-25
ddx4	ovary;Juvenile:Days 30-44
six3a	unspecified;Segmentation:1-4 somites
kita	whole organism;Adult
rhbg	floor plate;Pharyngula:High-pec
rhbg	floor plate;Hatching:Long-pec
foxi1	ectoderm;Gastrula:Shield
foxi1	ectoderm;Gastrula:75%-epiboly
mbd3b	neural plate;Segmentation:1-4 somites
mbd3b	neural plate;Segmentation:5-9 somites
mbd3b	neural plate;Segmentation:10-13 somites
irx5a	hindbrain;Segmentation:10-13 somites
cxcr4a	periventricular grey zone;Adult
slc17a6a	glutamatergic neuron;Pharyngula:Prim-25
her7	segmental plate;Pharyngula:Prim-5
tbx21	kidney;Adult
sox9b	ceratohyal cartilage;Hatching:Long-pec
atoh7	retina;Pharyngula:Prim-15
vps13c	whole organism;Larval:Protruding-mouth
mib1	unspecified;Hatching:Pec-fin
piwil2	blastodisc;Blastula:256-cell
nfe2l3	pectoral fin;Hatching:Pec-fin
col27a1a	notochord;Pharyngula:Prim-15
col2a1b	scapulocoracoid;Larval:Protruding-mouth
add2	head;Larval:Protruding-mouth
pth2	otic vesicle;Hatching:Long-pec
uhrf1	whole organism;Larval:Day 5
avp	preoptic area;Larval:Protruding-mouth
wnt5b	whole organism;Gastrula:75%-epiboly
dhcr24	cranial ganglion;Pharyngula:High-pec
dhcr24	cranial ganglion;Hatching:Long-pec
adra2a	superior reticular formation medial column;Adult
oprd1b	ventral horn spinal cord;Adult
casr	integument;Adult
atp1a3a	brain;Hatching:Pec-fin
palb2	lens;Hatching:Long-pec
pcdh7b	neuron;Pharyngula:Prim-15
pcdh7b	neuron;Pharyngula:Prim-25
ier2b	tail bud;Segmentation:1-4 somites
glulc	brain;Adult
foxd3	tail bud;Gastrula:Bud
zgc:91890	solid lens vesicle;Segmentation:20-25 somites
zgc:91890	solid lens vesicle;Segmentation:26+ somites
zgc:91890	solid lens vesicle;Pharyngula:Prim-5
tpm4a	heart;Pharyngula:High-pec
tpm4a	heart;Hatching:Long-pec
tomm70a	liver;Adult
msh2	retina;Pharyngula:High-pec
msh2	retina;Hatching:Long-pec
lmna	heart;Adult
grnb	central nervous system;Segmentation:5-9 somites
elna	heart valve;Adult
gna13b	eye;Adult
sipa1l1	forebrain;Segmentation:14-19 somites
pou3f2b	tegmentum;Hatching:Long-pec
pde6a	retina;Adult
bbc3	whole organism;Segmentation:26+ somites
myh10	telencephalon;Larval:Protruding-mouth
stmn2a	glossopharyngeal ganglion;Larval:Protruding-mouth
aldh1l1	pectoral fin;Adult
nlgn1	retina;Larval:Day 5
tbxta	notochord;Segmentation:5-9 somites
chst11	hindbrain;Pharyngula:Prim-25
bhlha15	hindbrain;Pharyngula:Prim-5
gata2b	hematopoietic cell;Larval:Protruding-mouth
lmo4a	mesoderm;Gastrula:50%-epiboly
lmo4a	mesoderm;Gastrula:Germ-ring
lmo4a	mesoderm;Gastrula:Shield
lmo4a	mesoderm;Gastrula:75%-epiboly
lmo4a	mesoderm;Gastrula:90%-epiboly
lmo4a	mesoderm;Gastrula:Bud
sp8a	regenerating fin;Adult
cdh6	pronephric duct;Segmentation:10-13 somites
foxp1b	optic tectum;Hatching:Long-pec
six2a	otic placode;Segmentation:10-13 somites
csnk1g2a	otic vesicle;Hatching:Long-pec
triap1	adaxial cell;Segmentation:1-4 somites
triap1	adaxial cell;Segmentation:5-9 somites
triap1	adaxial cell;Segmentation:10-13 somites
chd7	head;Segmentation:1-4 somites
tyrp1a	female organism;Adult
diabloa	myotome;Segmentation:20-25 somites
diabloa	myotome;Segmentation:26+ somites
diabloa	myotome;Pharyngula:Prim-5
cryaba	otic vesicle;Hatching:Long-pec
sod1	unspecified;Adult
st6gal2a	telencephalon;Pharyngula:Prim-5
nr2f1b	telencephalon;Pharyngula:High-pec
nr2f1b	telencephalon;Hatching:Long-pec
bmp4	heart rudiment;Segmentation:20-25 somites
crybg1b	otic vesicle;Segmentation:20-25 somites
crybg1b	otic vesicle;Segmentation:26+ somites
crybg1b	otic vesicle;Pharyngula:Prim-5
sulf1	midbrain hindbrain boundary;Pharyngula:Prim-5
zic3	midbrain neural plate;Gastrula:90%-epiboly
hspb12	heart rudiment;Segmentation:26+ somites
gnai2b	eye;Adult
pald1a	optic tectum;Segmentation:20-25 somites
pald1a	optic tectum;Segmentation:26+ somites
pald1a	optic tectum;Pharyngula:Prim-5
ptch2	central nervous system;Pharyngula:High-pec
ptch2	central nervous system;Hatching:Long-pec
ca2	blood;Adult
sema3fb	hindbrain;Segmentation:14-19 somites
egr2b	unspecified;Pharyngula:Prim-5
pkd2	pectoral fin;Larval:Protruding-mouth
col14a1a	fin;Segmentation:20-25 somites
col14a1a	fin;Segmentation:26+ somites
col14a1a	fin;Pharyngula:Prim-5
kdm7aa	tail bud;Segmentation:14-19 somites
mafbb	YSL;Pharyngula:Prim-15
mafbb	YSL;Pharyngula:Prim-25
sb:cb774	hindbrain;Pharyngula:Prim-15
sb:cb774	hindbrain;Pharyngula:Prim-25
atp1a1a.5	gill;Adult
tfdp1b	alar plate midbrain region;Segmentation:20-25 somites
tfdp1b	alar plate midbrain region;Segmentation:26+ somites
tfdp1b	alar plate midbrain region;Pharyngula:Prim-5
kbtbd4	unspecified;Zygote:1-cell
kbtbd4	unspecified;Cleavage:2-cell
kbtbd4	unspecified;Cleavage:4-cell
kbtbd4	unspecified;Cleavage:8-cell
kbtbd4	unspecified;Cleavage:16-cell
kbtbd4	unspecified;Cleavage:32-cell
kbtbd4	unspecified;Cleavage:64-cell
kbtbd4	unspecified;Blastula:128-cell
kbtbd4	unspecified;Blastula:256-cell
kbtbd4	unspecified;Blastula:512-cell
kbtbd4	unspecified;Blastula:1k-cell
kbtbd4	unspecified;Blastula:High
kbtbd4	unspecified;Blastula:Oblong
kbtbd4	unspecified;Blastula:Sphere
kbtbd4	unspecified;Blastula:Dome
kbtbd4	unspecified;Blastula:30%-epiboly
kbtbd4	unspecified;Gastrula:50%-epiboly
kbtbd4	unspecified;Gastrula:Germ-ring
kbtbd4	unspecified;Gastrula:Shield
kbtbd4	unspecified;Gastrula:75%-epiboly
kbtbd4	unspecified;Gastrula:90%-epiboly
kbtbd4	unspecified;Gastrula:Bud
kbtbd4	unspecified;Segmentation:1-4 somites
kbtbd4	unspecified;Segmentation:5-9 somites
kbtbd4	unspecified;Segmentation:10-13 somites
kbtbd4	unspecified;Segmentation:14-19 somites
kbtbd4	unspecified;Segmentation:20-25 somites
kbtbd4	unspecified;Segmentation:26+ somites
kbtbd4	unspecified;Pharyngula:Prim-5
kbtbd4	unspecified;Pharyngula:Prim-15
kbtbd4	unspecified;Pharyngula:Prim-25
kbtbd4	unspecified;Pharyngula:High-pec
kbtbd4	unspecified;Hatching:Long-pec
kbtbd4	unspecified;Hatching:Pec-fin
dnajb13	midbrain;Pharyngula:High-pec
dnajb13	midbrain;Hatching:Long-pec
pitx2	lateral plate mesoderm;Segmentation:20-25 somites
dlx3b	unspecified;Segmentation:5-9 somites
nr1d1	epiphysis;Hatching:Pec-fin
slc22a13b	skeletal muscle;Adult
lef1	anatomical structure;Gastrula:Shield
smarca2	liver;Larval:Day 5
plk1	somite;Pharyngula:Prim-5
atp1a1b	telencephalon;Segmentation:20-25 somites
atp1a1b	telencephalon;Segmentation:26+ somites
atp1a1b	telencephalon;Pharyngula:Prim-5
edn1	spinal cord;Segmentation:20-25 somites
edn1	spinal cord;Segmentation:26+ somites
edn1	spinal cord;Pharyngula:Prim-5
slc9a3.2	whole organism;Larval:Day 5
fgfrl1a	immature eye;Segmentation:14-19 somites
angpt1	medial zone of dorsal telencephalon;Juvenile:Days 30-44
spry2	tail bud;Gastrula:Bud
prox1a	liver;Hatching:Long-pec
prrx1a	epidermis;Segmentation:20-25 somites
prrx1a	epidermis;Segmentation:26+ somites
prrx1a	epidermis;Pharyngula:Prim-5
sox19a	central nervous system;Pharyngula:High-pec
sox19a	central nervous system;Hatching:Long-pec
ripply1	somite;Segmentation:10-13 somites
kdrl	unspecified;Pharyngula:Prim-15
yars	optic tectum;Pharyngula:Prim-15
yars	optic tectum;Pharyngula:Prim-25
sb:cb439	cerebellum;Segmentation:20-25 somites
sb:cb439	cerebellum;Segmentation:26+ somites
sb:cb439	cerebellum;Pharyngula:Prim-5
notch1b	atrioventricular canal;Hatching:Long-pec
raly	tegmentum;Pharyngula:Prim-15
raly	tegmentum;Pharyngula:Prim-25
prdm5	pharyngeal arch;Pharyngula:Prim-15
ar	testis;Larval:Days 21-29
ktn1	myotome;Segmentation:20-25 somites
ktn1	myotome;Segmentation:26+ somites
ktn1	myotome;Pharyngula:Prim-5
mmp2	myoseptum;Larval:Protruding-mouth
foxp1b	optic vesicle;Segmentation:10-13 somites
sfrp1a	head;Larval:Days 7-13
th	midbrain;Larval:Day 4
barx1	pharyngeal arch 6;Hatching:Long-pec
dmbx1b	trigeminal ganglion;Segmentation:20-25 somites
dmbx1b	trigeminal ganglion;Segmentation:26+ somites
dmbx1b	trigeminal ganglion;Pharyngula:Prim-5
hlx1	eye;Pharyngula:Prim-15
hlx1	eye;Pharyngula:Prim-25
sb:cb176	YSL;Segmentation:20-25 somites
sb:cb176	YSL;Segmentation:26+ somites
sb:cb176	YSL;Pharyngula:Prim-5
fgfr4	diencephalon;Pharyngula:Prim-5
bcl10	male organism;Adult
tal1	intermediate cell mass of mesoderm;Segmentation:14-19 somites
met	primary motor neuron;Pharyngula:Prim-5
si:ch211-51a6.2	tail bud;Segmentation:10-13 somites
tcf7l2	pharynx;Larval:Day 6
ca16b	lateral wall neural rod;Segmentation:14-19 somites
gsc	whole organism;Blastula:High
cpox	intermediate cell mass of mesoderm;Pharyngula:Prim-5
nkl.3	kidney;Adult
her8a	rhombomere 1;Segmentation:10-13 somites
atp2b4	spleen;Adult
tbx16l	presumptive mesoderm;Gastrula:50%-epiboly
cox6a1	eye;Pharyngula:Prim-15
cox6a1	eye;Pharyngula:Prim-25
dbx1b	optic tectum;Pharyngula:Prim-15
dbx1b	optic tectum;Pharyngula:Prim-25
mns1	peripheral olfactory organ;Pharyngula:Prim-15
mns1	peripheral olfactory organ;Pharyngula:Prim-25
nphs2	pronephros;Hatching:Long-pec
ripply2	somite;Segmentation:14-19 somites
foxc1a	intermediate mesoderm;Segmentation:14-19 somites
ptch1	liver;Hatching:Long-pec
col12a1a	posterior cardinal vein;Hatching:Long-pec
meis1b	rhombomere 2;Segmentation:10-13 somites
tac3a	oocyte;Adult
ptbp1b	pronephric mesoderm;Segmentation:5-9 somites
gpa33a	neuromast;Pharyngula:High-pec
gpa33a	neuromast;Hatching:Long-pec
rfng	unspecified;Segmentation:20-25 somites
tmprss4a	kidney;Adult
apoa4b.1	intestine;Larval:Day 5
abcc5	whole organism;Pharyngula:Prim-5
abcc5	whole organism;Pharyngula:Prim-15
abcc5	whole organism;Pharyngula:Prim-25
abcc5	whole organism;Pharyngula:High-pec
abcc5	whole organism;Hatching:Long-pec
abcc5	whole organism;Hatching:Pec-fin
abcc5	whole organism;Larval:Protruding-mouth
abcc5	whole organism;Larval:Day 4
atp1a1a.1	gill;Adult
foxg1a	optic vesicle;Segmentation:10-13 somites
cdkn1a	lens;Pharyngula:Prim-25
dusp1	hindbrain;Segmentation:20-25 somites
dusp1	hindbrain;Segmentation:26+ somites
dusp1	hindbrain;Pharyngula:Prim-5
gata6	YSL;Blastula:30%-epiboly
nr4a1	neuromast;Pharyngula:High-pec
nr4a1	neuromast;Hatching:Long-pec
ndufa9a	optic tectum;Segmentation:20-25 somites
ndufa9a	optic tectum;Segmentation:26+ somites
ndufa9a	optic tectum;Pharyngula:Prim-5
pabpc1b	immature eye;Segmentation:14-19 somites
znf536	hindbrain;Pharyngula:Prim-15
znf536	hindbrain;Pharyngula:Prim-25
slc25a12	whole organism;Cleavage:32-cell
pax6a	neural plate;Gastrula:Bud
pax3a	dermomyotome;Pharyngula:Prim-5
brd2b	whole organism;Gastrula:Bud
st3gal3b	eye;Adult
amfra	whole organism;Larval:Day 4
mycb	neuromast;Larval:Protruding-mouth
grwd1	pharyngeal arch 3-7 skeleton;Pharyngula:Prim-15
grwd1	pharyngeal arch 3-7 skeleton;Pharyngula:Prim-25
csf1ra	neural crest cell;Segmentation:26+ somites
gata1a	posterior lateral plate mesoderm;Segmentation:5-9 somites
mrgbp	unspecified;Zygote:1-cell
mrgbp	unspecified;Cleavage:2-cell
mrgbp	unspecified;Cleavage:4-cell
mrgbp	unspecified;Cleavage:8-cell
mrgbp	unspecified;Cleavage:16-cell
mrgbp	unspecified;Cleavage:32-cell
mrgbp	unspecified;Cleavage:64-cell
mrgbp	unspecified;Blastula:128-cell
mrgbp	unspecified;Blastula:256-cell
mrgbp	unspecified;Blastula:512-cell
mrgbp	unspecified;Blastula:1k-cell
mrgbp	unspecified;Blastula:High
mrgbp	unspecified;Blastula:Oblong
mrgbp	unspecified;Blastula:Sphere
mrgbp	unspecified;Blastula:Dome
mrgbp	unspecified;Blastula:30%-epiboly
mrgbp	unspecified;Gastrula:50%-epiboly
mrgbp	unspecified;Gastrula:Germ-ring
mrgbp	unspecified;Gastrula:Shield
mrgbp	unspecified;Gastrula:75%-epiboly
mrgbp	unspecified;Gastrula:90%-epiboly
mrgbp	unspecified;Gastrula:Bud
mrgbp	unspecified;Segmentation:1-4 somites
mrgbp	unspecified;Segmentation:5-9 somites
mrgbp	unspecified;Segmentation:10-13 somites
mrgbp	unspecified;Segmentation:14-19 somites
mrgbp	unspecified;Segmentation:20-25 somites
mrgbp	unspecified;Segmentation:26+ somites
mrgbp	unspecified;Pharyngula:Prim-5
mrgbp	unspecified;Pharyngula:Prim-15
mrgbp	unspecified;Pharyngula:Prim-25
mrgbp	unspecified;Pharyngula:High-pec
mrgbp	unspecified;Hatching:Long-pec
mrgbp	unspecified;Hatching:Pec-fin
kdrl	post-vent vasculature;Pharyngula:Prim-5
fgf24	otic vesicle;Segmentation:14-19 somites
anos1a	lateral crista;Adult
msx3	pectoral fin bud;Pharyngula:Prim-5
im:7145949	hindbrain;Segmentation:14-19 somites
dlx4b	otic placode;Segmentation:14-19 somites
fam136a	alar plate midbrain region;Segmentation:20-25 somites
fam136a	alar plate midbrain region;Segmentation:26+ somites
fam136a	alar plate midbrain region;Pharyngula:Prim-5
nr2f2	spinal cord neural tube;Segmentation:14-19 somites
atp1a1a.5	unspecified;Segmentation:10-13 somites
hoxa4a	pharyngeal arch 3-7 skeleton;Pharyngula:Prim-15
hoxa4a	pharyngeal arch 3-7 skeleton;Pharyngula:Prim-25
neurod2	unspecified;Larval:Protruding-mouth
tac1	diencephalon;Pharyngula:Prim-5
klf7b	neuron;Pharyngula:High-pec
klf7b	neuron;Hatching:Long-pec
snrpb2	unspecified;Zygote:1-cell
snrpb2	unspecified;Cleavage:2-cell
snrpb2	unspecified;Cleavage:4-cell
snrpb2	unspecified;Cleavage:8-cell
snrpb2	unspecified;Cleavage:16-cell
snrpb2	unspecified;Cleavage:32-cell
snrpb2	unspecified;Cleavage:64-cell
snrpb2	unspecified;Blastula:128-cell
snrpb2	unspecified;Blastula:256-cell
snrpb2	unspecified;Blastula:512-cell
snrpb2	unspecified;Blastula:1k-cell
snrpb2	unspecified;Blastula:High
snrpb2	unspecified;Blastula:Oblong
snrpb2	unspecified;Blastula:Sphere
snrpb2	unspecified;Blastula:Dome
snrpb2	unspecified;Blastula:30%-epiboly
snrpb2	unspecified;Gastrula:50%-epiboly
snrpb2	unspecified;Gastrula:Germ-ring
snrpb2	unspecified;Gastrula:Shield
snrpb2	unspecified;Gastrula:75%-epiboly
snrpb2	unspecified;Gastrula:90%-epiboly
snrpb2	unspecified;Gastrula:Bud
snrpb2	unspecified;Segmentation:1-4 somites
snrpb2	unspecified;Segmentation:5-9 somites
snrpb2	unspecified;Segmentation:10-13 somites
snrpb2	unspecified;Segmentation:14-19 somites
snrpb2	unspecified;Segmentation:20-25 somites
snrpb2	unspecified;Segmentation:26+ somites
snrpb2	unspecified;Pharyngula:Prim-5
snrpb2	unspecified;Pharyngula:Prim-15
snrpb2	unspecified;Pharyngula:Prim-25
snrpb2	unspecified;Pharyngula:High-pec
snrpb2	unspecified;Hatching:Long-pec
snrpb2	unspecified;Hatching:Pec-fin
sept15	heart;Adult
im:7144602	unspecified;Zygote:1-cell
im:7144602	unspecified;Cleavage:2-cell
im:7144602	unspecified;Cleavage:4-cell
im:7144602	unspecified;Cleavage:8-cell
im:7144602	unspecified;Cleavage:16-cell
im:7144602	unspecified;Cleavage:32-cell
im:7144602	unspecified;Cleavage:64-cell
im:7144602	unspecified;Blastula:128-cell
im:7144602	unspecified;Blastula:256-cell
im:7144602	unspecified;Blastula:512-cell
im:7144602	unspecified;Blastula:1k-cell
im:7144602	unspecified;Blastula:High
im:7144602	unspecified;Blastula:Oblong
im:7144602	unspecified;Blastula:Sphere
im:7144602	unspecified;Blastula:Dome
im:7144602	unspecified;Blastula:30%-epiboly
im:7144602	unspecified;Gastrula:50%-epiboly
im:7144602	unspecified;Gastrula:Germ-ring
im:7144602	unspecified;Gastrula:Shield
im:7144602	unspecified;Gastrula:75%-epiboly
im:7144602	unspecified;Gastrula:90%-epiboly
im:7144602	unspecified;Gastrula:Bud
im:7144602	unspecified;Segmentation:1-4 somites
im:7144602	unspecified;Segmentation:5-9 somites
im:7144602	unspecified;Segmentation:10-13 somites
im:7144602	unspecified;Segmentation:14-19 somites
im:7144602	unspecified;Segmentation:20-25 somites
im:7144602	unspecified;Segmentation:26+ somites
im:7144602	unspecified;Pharyngula:Prim-5
im:7144602	unspecified;Pharyngula:Prim-15
im:7144602	unspecified;Pharyngula:Prim-25
im:7144602	unspecified;Pharyngula:High-pec
im:7144602	unspecified;Hatching:Long-pec
im:7144602	unspecified;Hatching:Pec-fin
cyp19a1a	ovary;Juvenile:Days 30-44
hmgb1b	lateral line primordium;Pharyngula:Prim-5
yy1b	unspecified;Zygote:1-cell
yy1b	unspecified;Cleavage:2-cell
yy1b	unspecified;Cleavage:4-cell
yy1b	unspecified;Cleavage:8-cell
yy1b	unspecified;Cleavage:16-cell
yy1b	unspecified;Cleavage:32-cell
yy1b	unspecified;Cleavage:64-cell
yy1b	unspecified;Blastula:128-cell
yy1b	unspecified;Blastula:256-cell
yy1b	unspecified;Blastula:512-cell
yy1b	unspecified;Blastula:1k-cell
yy1b	unspecified;Blastula:High
yy1b	unspecified;Blastula:Oblong
yy1b	unspecified;Blastula:Sphere
yy1b	unspecified;Blastula:Dome
yy1b	unspecified;Blastula:30%-epiboly
yy1b	unspecified;Gastrula:50%-epiboly
yy1b	unspecified;Gastrula:Germ-ring
yy1b	unspecified;Gastrula:Shield
yy1b	unspecified;Gastrula:75%-epiboly
yy1b	unspecified;Gastrula:90%-epiboly
yy1b	unspecified;Gastrula:Bud
yy1b	unspecified;Segmentation:1-4 somites
yy1b	unspecified;Segmentation:5-9 somites
yy1b	unspecified;Segmentation:10-13 somites
yy1b	unspecified;Segmentation:14-19 somites
yy1b	unspecified;Segmentation:20-25 somites
yy1b	unspecified;Segmentation:26+ somites
yy1b	unspecified;Pharyngula:Prim-5
yy1b	unspecified;Pharyngula:Prim-15
yy1b	unspecified;Pharyngula:Prim-25
yy1b	unspecified;Pharyngula:High-pec
yy1b	unspecified;Hatching:Long-pec
yy1b	unspecified;Hatching:Pec-fin
agxt2	liver;Pharyngula:High-pec
agxt2	liver;Hatching:Long-pec
eef1a1l1	unspecified;Segmentation:1-4 somites
cldnf	otic vesicle;Segmentation:20-25 somites
cldnf	otic vesicle;Segmentation:26+ somites
cldnf	otic vesicle;Pharyngula:Prim-5
irf5	whole organism;Zygote:1-cell
irf5	whole organism;Cleavage:2-cell
irf5	whole organism;Cleavage:4-cell
irf5	whole organism;Cleavage:8-cell
irf5	whole organism;Cleavage:16-cell
irf5	whole organism;Cleavage:32-cell
irf5	whole organism;Cleavage:64-cell
irf5	whole organism;Blastula:128-cell
irf5	whole organism;Blastula:256-cell
irf5	whole organism;Blastula:512-cell
irf5	whole organism;Blastula:1k-cell
irf5	whole organism;Blastula:High
irf5	whole organism;Blastula:Oblong
irf5	whole organism;Blastula:Sphere
irf5	whole organism;Blastula:Dome
irf5	whole organism;Blastula:30%-epiboly
irf5	whole organism;Gastrula:50%-epiboly
irf5	whole organism;Gastrula:Germ-ring
irf5	whole organism;Gastrula:Shield
irf5	whole organism;Gastrula:75%-epiboly
irf5	whole organism;Gastrula:90%-epiboly
irf5	whole organism;Gastrula:Bud
irf5	whole organism;Segmentation:1-4 somites
irf5	whole organism;Segmentation:5-9 somites
irf5	whole organism;Segmentation:10-13 somites
irf5	whole organism;Segmentation:14-19 somites
irf5	whole organism;Segmentation:20-25 somites
irf5	whole organism;Segmentation:26+ somites
irf5	whole organism;Pharyngula:Prim-5
irf5	whole organism;Pharyngula:Prim-15
irf5	whole organism;Pharyngula:Prim-25
irf5	whole organism;Pharyngula:High-pec
irf5	whole organism;Hatching:Long-pec
irf5	whole organism;Hatching:Pec-fin
irf5	whole organism;Larval:Protruding-mouth
sparc	pectoral fin;Pharyngula:Prim-25
cercam	central nervous system;Segmentation:20-25 somites
cercam	central nervous system;Segmentation:26+ somites
cercam	central nervous system;Pharyngula:Prim-5
eve1	whole organism;Blastula:Dome
hoxa2b	rhombomere 2;Pharyngula:Prim-5
selenof	somite;Segmentation:20-25 somites
selenof	somite;Segmentation:26+ somites
selenof	somite;Pharyngula:Prim-5
lbh	eye;Adult
tubb5	central nervous system;Segmentation:20-25 somites
tubb5	central nervous system;Segmentation:26+ somites
tubb5	central nervous system;Pharyngula:Prim-5
pprc1	cerebellum;Pharyngula:Prim-15
pprc1	cerebellum;Pharyngula:Prim-25
met	midbrain;Segmentation:14-19 somites
capns1b	periderm;Segmentation:20-25 somites
capns1b	periderm;Segmentation:26+ somites
capns1b	periderm;Pharyngula:Prim-5
mrpl49	whole organism;Zygote:1-cell
mrpl49	whole organism;Cleavage:2-cell
mrpl49	whole organism;Cleavage:4-cell
mrpl49	whole organism;Cleavage:8-cell
mrpl49	whole organism;Cleavage:16-cell
mrpl49	whole organism;Cleavage:32-cell
mrpl49	whole organism;Cleavage:64-cell
mrpl49	whole organism;Blastula:128-cell
mrpl49	whole organism;Blastula:256-cell
mrpl49	whole organism;Blastula:512-cell
mrpl49	whole organism;Blastula:1k-cell
mrpl49	whole organism;Blastula:High
mrpl49	whole organism;Blastula:Oblong
mrpl49	whole organism;Blastula:Sphere
mrpl49	whole organism;Blastula:Dome
mrpl49	whole organism;Blastula:30%-epiboly
mrpl49	whole organism;Gastrula:50%-epiboly
mrpl49	whole organism;Gastrula:Germ-ring
mrpl49	whole organism;Gastrula:Shield
mrpl49	whole organism;Gastrula:75%-epiboly
mrpl49	whole organism;Gastrula:90%-epiboly
mrpl49	whole organism;Gastrula:Bud
mrpl49	whole organism;Segmentation:1-4 somites
mrpl49	whole organism;Segmentation:5-9 somites
mrpl49	whole organism;Segmentation:10-13 somites
mrpl49	whole organism;Segmentation:14-19 somites
mrpl49	whole organism;Segmentation:20-25 somites
mrpl49	whole organism;Segmentation:26+ somites
mrpl49	whole organism;Pharyngula:Prim-5
mrpl49	whole organism;Pharyngula:Prim-15
mrpl49	whole organism;Pharyngula:Prim-25
mrpl49	whole organism;Pharyngula:High-pec
mrpl49	whole organism;Hatching:Long-pec
mrpl49	whole organism;Hatching:Pec-fin
zdhhc18a	whole organism;Cleavage:8-cell
zdhhc18a	whole organism;Cleavage:16-cell
zdhhc18a	whole organism;Cleavage:32-cell
zdhhc18a	whole organism;Cleavage:64-cell
zdhhc18a	whole organism;Blastula:128-cell
zdhhc18a	whole organism;Blastula:256-cell
zdhhc18a	whole organism;Blastula:512-cell
zdhhc18a	whole organism;Blastula:1k-cell
zdhhc18a	whole organism;Blastula:High
zdhhc18a	whole organism;Blastula:Oblong
zdhhc18a	whole organism;Blastula:Sphere
zdhhc18a	whole organism;Blastula:Dome
zdhhc18a	whole organism;Blastula:30%-epiboly
zdhhc18a	whole organism;Gastrula:50%-epiboly
zdhhc18a	whole organism;Gastrula:Germ-ring
zdhhc18a	whole organism;Gastrula:Shield
tnfsf14	gill;Adult
myo7aa	anterior lateral line neuromast;Larval:Day 5
tiparp	gut;Pharyngula:High-pec
tiparp	gut;Hatching:Long-pec
plekhh1	somite;Segmentation:20-25 somites
flt4	intersegmental vessel;Pharyngula:Prim-5
cntn1a	eye;Adult
esrra	retina;Larval:Protruding-mouth
tsn	midbrain;Pharyngula:Prim-5
gper1	spermatogonium;Adult
hk1	tegmentum;Pharyngula:Prim-15
hk1	tegmentum;Pharyngula:Prim-25
pcdh18b	gill;Larval:Protruding-mouth
slbp	pharyngeal arch 3-7 skeleton;Pharyngula:Prim-15
slbp	pharyngeal arch 3-7 skeleton;Pharyngula:Prim-25
acsl2	testis;Adult
stmn1a	somite;Segmentation:14-19 somites
s100z	heart;Adult
ghra	whole organism;Zygote:1-cell
ghra	whole organism;Cleavage:2-cell
ghra	whole organism;Cleavage:4-cell
stap2a	cranial ganglion;Segmentation:14-19 somites
piwil2	primordial germ cell;Larval:Protruding-mouth
plxna3	optic tectum;Hatching:Long-pec
mcl1a	whole organism;Pharyngula:Prim-5
mpx	unspecified;Segmentation:20-25 somites
palm1a	hypaxial myotome region;Pharyngula:High-pec
palm1a	hypaxial myotome region;Hatching:Long-pec
auts2b	telencephalon;Pharyngula:Prim-5
myb	hematopoietic multipotent progenitor cell;Larval:Protruding-mouth
gnai2b	hindbrain;Pharyngula:Prim-15
gnai2b	hindbrain;Pharyngula:Prim-25
slc1a2b	telencephalon;Adult
bmp4	apical ectodermal ridge pectoral fin bud;Pharyngula:High-pec
bokb	hindbrain;Pharyngula:Prim-15
bokb	hindbrain;Pharyngula:Prim-25
runx2b	opercle;Larval:Protruding-mouth
mir2189	muscle;Adult
rbp5	diencephalon;Pharyngula:Prim-15
rbp5	diencephalon;Pharyngula:Prim-25
crhb	preoptic area;Larval:Day 5
st3gal4	spleen;Adult
wnt1	spinal cord neural keel;Segmentation:1-4 somites
tbx20	vascular cord;Segmentation:14-19 somites
ap4m1	whole organism;Zygote:1-cell
ap4m1	whole organism;Cleavage:2-cell
ap4m1	whole organism;Cleavage:4-cell
ap4m1	whole organism;Cleavage:8-cell
ap4m1	whole organism;Cleavage:16-cell
ap4m1	whole organism;Cleavage:32-cell
ap4m1	whole organism;Cleavage:64-cell
ap4m1	whole organism;Blastula:128-cell
ap4m1	whole organism;Blastula:256-cell
ap4m1	whole organism;Blastula:512-cell
ap4m1	whole organism;Blastula:1k-cell
ap4m1	whole organism;Blastula:High
ap4m1	whole organism;Blastula:Oblong
ap4m1	whole organism;Blastula:Sphere
ap4m1	whole organism;Blastula:Dome
ap4m1	whole organism;Blastula:30%-epiboly
ap4m1	whole organism;Gastrula:50%-epiboly
ap4m1	whole organism;Gastrula:Germ-ring
ap4m1	whole organism;Gastrula:Shield
ap4m1	whole organism;Gastrula:75%-epiboly
ap4m1	whole organism;Gastrula:90%-epiboly
ap4m1	whole organism;Gastrula:Bud
ap4m1	whole organism;Segmentation:1-4 somites
ap4m1	whole organism;Segmentation:5-9 somites
ap4m1	whole organism;Segmentation:10-13 somites
ap4m1	whole organism;Segmentation:14-19 somites
ap4m1	whole organism;Segmentation:20-25 somites
ap4m1	whole organism;Segmentation:26+ somites
ap4m1	whole organism;Pharyngula:Prim-5
ap4m1	whole organism;Pharyngula:Prim-15
ap4m1	whole organism;Pharyngula:Prim-25
ap4m1	whole organism;Pharyngula:High-pec
ap4m1	whole organism;Hatching:Long-pec
ap4m1	whole organism;Hatching:Pec-fin
cenpn	somite;Pharyngula:Prim-5
myb	hematopoietic stem cell;Hatching:Long-pec
barhl1a	retina;Pharyngula:Prim-25
ptch2	neural tube;Pharyngula:Prim-5
dlc	intersegmental vessel;Pharyngula:Prim-5
cxcr4a	hypothalamus;Adult
efnb2a	somite;Segmentation:10-13 somites
sox7	axial vasculature;Pharyngula:Prim-5
nots	unspecified;Adult
aqp10b	testis;Adult
grapa	optic vesicle;Segmentation:20-25 somites
grapa	optic vesicle;Segmentation:26+ somites
grapa	optic vesicle;Pharyngula:Prim-5
rx3	optic primordium;Segmentation:1-4 somites
ppardb	brain;Adult
dhfr	whole organism;Segmentation:14-19 somites
rarab	central nervous system;Segmentation:14-19 somites
sptssa	unspecified;Zygote:1-cell
sptssa	unspecified;Cleavage:2-cell
sptssa	unspecified;Cleavage:4-cell
sptssa	unspecified;Cleavage:8-cell
sptssa	unspecified;Cleavage:16-cell
sptssa	unspecified;Cleavage:32-cell
sptssa	unspecified;Cleavage:64-cell
sptssa	unspecified;Blastula:128-cell
sptssa	unspecified;Blastula:256-cell
sptssa	unspecified;Blastula:512-cell
sptssa	unspecified;Blastula:1k-cell
sptssa	unspecified;Blastula:High
sptssa	unspecified;Blastula:Oblong
sptssa	unspecified;Blastula:Sphere
sptssa	unspecified;Blastula:Dome
sptssa	unspecified;Blastula:30%-epiboly
sptssa	unspecified;Gastrula:50%-epiboly
sptssa	unspecified;Gastrula:Germ-ring
sptssa	unspecified;Gastrula:Shield
sptssa	unspecified;Gastrula:75%-epiboly
sptssa	unspecified;Gastrula:90%-epiboly
sptssa	unspecified;Gastrula:Bud
sptssa	unspecified;Segmentation:1-4 somites
sptssa	unspecified;Segmentation:5-9 somites
sptssa	unspecified;Segmentation:10-13 somites
sptssa	unspecified;Segmentation:14-19 somites
sptssa	unspecified;Segmentation:20-25 somites
sptssa	unspecified;Segmentation:26+ somites
sptssa	unspecified;Pharyngula:Prim-5
sptssa	unspecified;Pharyngula:Prim-15
sptssa	unspecified;Pharyngula:Prim-25
sptssa	unspecified;Pharyngula:High-pec
sptssa	unspecified;Hatching:Long-pec
sptssa	unspecified;Hatching:Pec-fin
tmem59l	trigeminal placode;Segmentation:14-19 somites
fabp6	liver;Adult
rx3	unspecified;Segmentation:5-9 somites
vent	margin;Gastrula:75%-epiboly
gnao1a	brain;Pharyngula:Prim-25
pax2a	midbrain hindbrain boundary neural rod;Segmentation:10-13 somites
sox21a	neuromast;Larval:Day 4
lrp2a	pronephros;Hatching:Long-pec
col9a2	hypochord;Segmentation:20-25 somites
col9a2	hypochord;Segmentation:26+ somites
col9a2	hypochord;Pharyngula:Prim-5
pax6a	telencephalon;Pharyngula:High-pec
pax6a	telencephalon;Hatching:Long-pec
rarga	epiblast;Gastrula:90%-epiboly
rarga	epiblast;Gastrula:Bud
rarga	epiblast;Segmentation:1-4 somites
dlx2a	pharyngeal arch 3-7;Pharyngula:Prim-5
tbl2	YSL;Segmentation:20-25 somites
tbl2	YSL;Segmentation:26+ somites
tbl2	YSL;Pharyngula:Prim-5
tpi1b	tegmentum;Pharyngula:High-pec
tpi1b	tegmentum;Hatching:Long-pec
tmco4	unspecified;Zygote:1-cell
tmco4	unspecified;Cleavage:2-cell
tmco4	unspecified;Cleavage:4-cell
tmco4	unspecified;Cleavage:8-cell
tmco4	unspecified;Cleavage:16-cell
tmco4	unspecified;Cleavage:32-cell
tmco4	unspecified;Cleavage:64-cell
tmco4	unspecified;Blastula:128-cell
tmco4	unspecified;Blastula:256-cell
tmco4	unspecified;Blastula:512-cell
tmco4	unspecified;Blastula:1k-cell
tmco4	unspecified;Blastula:High
tmco4	unspecified;Blastula:Oblong
tmco4	unspecified;Blastula:Sphere
tmco4	unspecified;Blastula:Dome
tmco4	unspecified;Blastula:30%-epiboly
tmco4	unspecified;Gastrula:50%-epiboly
tmco4	unspecified;Gastrula:Germ-ring
tmco4	unspecified;Gastrula:Shield
tmco4	unspecified;Gastrula:75%-epiboly
tmco4	unspecified;Gastrula:90%-epiboly
tmco4	unspecified;Gastrula:Bud
tmco4	unspecified;Segmentation:1-4 somites
tmco4	unspecified;Segmentation:5-9 somites
tmco4	unspecified;Segmentation:10-13 somites
tmco4	unspecified;Segmentation:14-19 somites
tmco4	unspecified;Segmentation:20-25 somites
tmco4	unspecified;Segmentation:26+ somites
tmco4	unspecified;Pharyngula:Prim-5
tmco4	unspecified;Pharyngula:Prim-15
tmco4	unspecified;Pharyngula:Prim-25
tmco4	unspecified;Pharyngula:High-pec
tmco4	unspecified;Hatching:Long-pec
tmco4	unspecified;Hatching:Pec-fin
neurod1	Rohon-Beard neuron;Segmentation:5-9 somites
pax10	brain;Adult
insb	vertebral column;Adult
hsd17b12b	heart;Adult
efhc1	hypophysis;Pharyngula:Prim-15
efhc1	hypophysis;Pharyngula:Prim-25
nf1b	dorsal aorta;Larval:Protruding-mouth
ulk2	habenula;Hatching:Long-pec
clcn3	intestine;Adult
sparc	sagitta;Pharyngula:Prim-5
cdkn1a	whole organism;Pharyngula:Prim-5
cdkn1a	whole organism;Pharyngula:Prim-15
cdkn1a	whole organism;Pharyngula:Prim-25
cdkn1a	whole organism;Pharyngula:High-pec
cdkn1a	whole organism;Hatching:Long-pec
cdkn1a	whole organism;Hatching:Pec-fin
cdkn1a	whole organism;Larval:Protruding-mouth
cdkn1a	whole organism;Larval:Day 4
gria1b	retinal ganglion cell layer;Larval:Protruding-mouth
recql	presumptive diencephalon;Segmentation:1-4 somites
recql	presumptive diencephalon;Segmentation:5-9 somites
recql	presumptive diencephalon;Segmentation:10-13 somites
zfand5a	presumptive segmental plate;Gastrula:Bud
ctnnb1	shield;Gastrula:Shield
epas1b	heart;Adult
cxcr4b	lateral line system;Pharyngula:Prim-15
cxcr4b	lateral line system;Pharyngula:Prim-25
esrrga	tail bud;Segmentation:1-4 somites
esrrga	tail bud;Segmentation:5-9 somites
esrrga	tail bud;Segmentation:10-13 somites
wdr81	whole organism;Blastula:30%-epiboly
star	interrenal gland;Larval:Day 5
ins	endocrine pancreas;Larval:Day 5
pif1	pharyngeal arch 3-7 skeleton;Pharyngula:Prim-15
pif1	pharyngeal arch 3-7 skeleton;Pharyngula:Prim-25
gsna	lens;Adult
mdm2	intestine;Larval:Protruding-mouth
pknox1.1	trunk;Hatching:Long-pec
kcnq2a	cerebellum;Larval:Protruding-mouth
foxa2	tail bud;Segmentation:5-9 somites
gfap	rhombomere;Segmentation:14-19 somites
n4bp2	hypochord;Segmentation:20-25 somites
n4bp2	hypochord;Segmentation:26+ somites
n4bp2	hypochord;Pharyngula:Prim-5
fgf1a	whole organism;Segmentation:1-4 somites
tfap2a	retinal inner nuclear layer;Hatching:Long-pec
clic4	paraxial mesoderm;Segmentation:10-13 somites
clic4	paraxial mesoderm;Segmentation:14-19 somites
aldh7a1	eye;Pharyngula:Prim-5
fahd2a	YSL;Gastrula:50%-epiboly
fahd2a	YSL;Gastrula:Germ-ring
fahd2a	YSL;Gastrula:Shield
fahd2a	YSL;Gastrula:75%-epiboly
fahd2a	YSL;Gastrula:90%-epiboly
fahd2a	YSL;Gastrula:Bud
acvr2ba	whole organism;Gastrula:Shield
npl	unspecified;Pharyngula:High-pec
npl	unspecified;Hatching:Long-pec
lnx2b	blastoderm;Blastula:30%-epiboly
edn1	brain vasculature;Hatching:Long-pec
hmgn3	lens;Pharyngula:Prim-15
hmgn3	lens;Pharyngula:Prim-25
drd2a	whole organism;Adult
frem3	endoderm;Segmentation:20-25 somites
frem3	endoderm;Segmentation:26+ somites
frem3	endoderm;Pharyngula:Prim-5
kctd12.1	habenula;Hatching:Long-pec
mcoln1b	intestine;Adult
dlx5a	pharyngeal arch 2;Pharyngula:Prim-25
blvrb	whole organism;Larval:Day 5
il12a	intestine;Adult
sec31a	exocrine pancreas;Larval:Day 5
lmx1bb	otic placode;Segmentation:10-13 somites
etv4	neuromast;Pharyngula:High-pec
etv4	neuromast;Hatching:Long-pec
rpl34	pancreas;Hatching:Long-pec
cp	liver;Larval:Day 5
pax2a	vagal placode 2;Pharyngula:Prim-5
sptan1	trigeminal ganglion;Pharyngula:Prim-25
sb:eu487	polster;Segmentation:1-4 somites
sb:eu487	polster;Segmentation:5-9 somites
sb:eu487	polster;Segmentation:10-13 somites
shdb	lens;Pharyngula:Prim-15
shdb	lens;Pharyngula:Prim-25
slc2a3a	kidney;Adult
rab12	neural crest;Segmentation:5-9 somites
dag1	whole organism;Larval:Day 4
cbln1	unspecified;Zygote:1-cell
cbln1	unspecified;Cleavage:2-cell
cbln1	unspecified;Cleavage:4-cell
cbln1	unspecified;Cleavage:8-cell
cbln1	unspecified;Cleavage:16-cell
cbln1	unspecified;Cleavage:32-cell
cbln1	unspecified;Cleavage:64-cell
cbln1	unspecified;Blastula:128-cell
cbln1	unspecified;Blastula:256-cell
cbln1	unspecified;Blastula:512-cell
cbln1	unspecified;Blastula:1k-cell
cbln1	unspecified;Blastula:High
cbln1	unspecified;Blastula:Oblong
cbln1	unspecified;Blastula:Sphere
cbln1	unspecified;Blastula:Dome
cbln1	unspecified;Blastula:30%-epiboly
cbln1	unspecified;Gastrula:50%-epiboly
cbln1	unspecified;Gastrula:Germ-ring
cbln1	unspecified;Gastrula:Shield
cbln1	unspecified;Gastrula:75%-epiboly
cbln1	unspecified;Gastrula:90%-epiboly
cbln1	unspecified;Gastrula:Bud
cbln1	unspecified;Segmentation:1-4 somites
cbln1	unspecified;Segmentation:5-9 somites
cbln1	unspecified;Segmentation:10-13 somites
cbln1	unspecified;Segmentation:14-19 somites
cbln1	unspecified;Segmentation:20-25 somites
cbln1	unspecified;Segmentation:26+ somites
cbln1	unspecified;Pharyngula:Prim-5
cbln1	unspecified;Pharyngula:Prim-15
cbln1	unspecified;Pharyngula:Prim-25
cbln1	unspecified;Pharyngula:High-pec
cbln1	unspecified;Hatching:Long-pec
cbln1	unspecified;Hatching:Pec-fin
wu:fb18c05	pronephric duct;Segmentation:14-19 somites
pax6b	eye;Pharyngula:Prim-15
bhlhe22	brain;Hatching:Long-pec
oclnb	gut;Adult
gpc4	muscle cell;Pharyngula:Prim-15
smad9	cranial ganglion;Segmentation:20-25 somites
smad9	cranial ganglion;Segmentation:26+ somites
smad9	cranial ganglion;Pharyngula:Prim-5
ifnphi3	whole organism;Larval:Protruding-mouth
col17a1b	neuromast;Hatching:Long-pec
lhfpl2b	neural plate;Segmentation:1-4 somites
lhfpl2b	neural plate;Segmentation:5-9 somites
lhfpl2b	neural plate;Segmentation:10-13 somites
pdgfra	anterior lateral plate mesoderm;Segmentation:10-13 somites
prom1a	facial lobe;Adult
pax6a	unspecified;Pharyngula:Prim-5
sb:cb222	midbrain;Segmentation:14-19 somites
olig2	ventral telencephalon;Pharyngula:Prim-5
mybl1	blood;Segmentation:20-25 somites
mybl1	blood;Segmentation:26+ somites
mybl1	blood;Pharyngula:Prim-5
eif4e1b	oocyte stage II;Adult
cap1	unspecified;Hatching:Long-pec
hsp90b1	YSL;Segmentation:20-25 somites
foxo3b	muscle;Adult
dmd	vertical myoseptum;Pharyngula:Prim-5
ctnnb1	heart;Adult
tnmd	pharyngeal arch;Larval:Day 4
cav1	whole organism;Gastrula:Shield
tjp3	superficial blastomere;Cleavage:64-cell
si:ch211-251b21.1	proliferative region;Hatching:Long-pec
fgg	liver;Pharyngula:Prim-15
fgg	liver;Pharyngula:Prim-25
ptch1	swim bladder bud;Hatching:Long-pec
lrrtm2	hindbrain;Segmentation:14-19 somites
tsc2	midbrain;Pharyngula:Prim-5
col2a1b	otic vesicle;Segmentation:14-19 somites
rbp4	urogenital papilla;Larval:Days 21-29
akap12b	whole organism;Gastrula:75%-epiboly
pde6c	retinal photoreceptor layer;Larval:Day 4
fkbp16	telencephalon;Pharyngula:Prim-15
fkbp16	telencephalon;Pharyngula:Prim-25
tal1	hematopoietic multipotent progenitor cell;Larval:Day 4
tbr1b	diencephalon;Larval:Day 4
pthlhb	otic vesicle;Larval:Protruding-mouth
gsc	head;Larval:Protruding-mouth
spaw	lateral plate mesoderm;Segmentation:10-13 somites
th	locus coeruleus;Hatching:Long-pec
crabp1a	telencephalon;Larval:Protruding-mouth
pak2a	whole organism;Larval:Protruding-mouth
bsx	pineal complex;Larval:Protruding-mouth
dennd6b	retina;Pharyngula:High-pec
dennd6b	retina;Hatching:Long-pec
adamts16	eye;Adult
ppp1r37	hatching gland;Segmentation:14-19 somites
gfi1ab	parapineal organ;Hatching:Long-pec
stk10	epidermis;Pharyngula:Prim-15
stk10	epidermis;Pharyngula:Prim-25
runx2b	head;Larval:Days 7-13
hdac1	whole organism;Gastrula:Bud
gad2	VeLD;Pharyngula:Prim-5
mkrn1	retina;Larval:Day 5
shha	unspecified;Pharyngula:Prim-5
otx2b	forebrain neural rod;Segmentation:5-9 somites
agtr2	head;Pharyngula:Prim-5
ska1	optic tectum;Pharyngula:Prim-15
ska1	optic tectum;Pharyngula:Prim-25
zmynd10	spinal cord;Segmentation:20-25 somites
zmynd10	spinal cord;Segmentation:26+ somites
zmynd10	spinal cord;Pharyngula:Prim-5
ssb	paraxial mesoderm;Segmentation:5-9 somites
tbx16l	intermediate cell mass of mesoderm;Pharyngula:Prim-5
pycard	peripheral olfactory organ;Pharyngula:High-pec
pycard	peripheral olfactory organ;Hatching:Long-pec
vdrb	muscle;Adult
kdm7aa	central nervous system;Pharyngula:High-pec
kdm7aa	central nervous system;Hatching:Long-pec
hnrnpr	unspecified;Zygote:1-cell
hnrnpr	unspecified;Cleavage:2-cell
hnrnpr	unspecified;Cleavage:4-cell
hnrnpr	unspecified;Cleavage:8-cell
hnrnpr	unspecified;Cleavage:16-cell
hnrnpr	unspecified;Cleavage:32-cell
hnrnpr	unspecified;Cleavage:64-cell
hnrnpr	unspecified;Blastula:128-cell
hnrnpr	unspecified;Blastula:256-cell
hnrnpr	unspecified;Blastula:512-cell
hnrnpr	unspecified;Blastula:1k-cell
hnrnpr	unspecified;Blastula:High
hnrnpr	unspecified;Blastula:Oblong
hnrnpr	unspecified;Blastula:Sphere
hnrnpr	unspecified;Blastula:Dome
hnrnpr	unspecified;Blastula:30%-epiboly
hnrnpr	unspecified;Gastrula:50%-epiboly
hnrnpr	unspecified;Gastrula:Germ-ring
hnrnpr	unspecified;Gastrula:Shield
hnrnpr	unspecified;Gastrula:75%-epiboly
hnrnpr	unspecified;Gastrula:90%-epiboly
hnrnpr	unspecified;Gastrula:Bud
hnrnpr	unspecified;Segmentation:1-4 somites
hnrnpr	unspecified;Segmentation:5-9 somites
hnrnpr	unspecified;Segmentation:10-13 somites
hnrnpr	unspecified;Segmentation:14-19 somites
hnrnpr	unspecified;Segmentation:20-25 somites
hnrnpr	unspecified;Segmentation:26+ somites
hnrnpr	unspecified;Pharyngula:Prim-5
hnrnpr	unspecified;Pharyngula:Prim-15
hnrnpr	unspecified;Pharyngula:Prim-25
hnrnpr	unspecified;Pharyngula:High-pec
hnrnpr	unspecified;Hatching:Long-pec
hnrnpr	unspecified;Hatching:Pec-fin
pcdh19	otic vesicle;Hatching:Long-pec
prps1a	optic tectum;Segmentation:20-25 somites
prps1a	optic tectum;Segmentation:26+ somites
prps1a	optic tectum;Pharyngula:Prim-5
b3glcta	brain;Hatching:Long-pec
arhgef1b	unspecified;Gastrula:50%-epiboly
arhgef1b	unspecified;Gastrula:Germ-ring
arhgef1b	unspecified;Gastrula:Shield
arhgef1b	unspecified;Gastrula:75%-epiboly
arhgef1b	unspecified;Gastrula:90%-epiboly
arhgef1b	unspecified;Gastrula:Bud
park7	brain;Adult
myb	dorsal aorta;Pharyngula:Prim-5
cyp27b1	liver;Juvenile:Days 30-44
slc2a13b	liver;Adult
hbae1.1	post-vent region;Larval:Day 4
gpr182	blood vasculature;Segmentation:26+ somites
dla	telencephalon;Segmentation:10-13 somites
matn1	trunk;Pharyngula:Prim-5
pes	myotome;Pharyngula:Prim-15
pes	myotome;Pharyngula:Prim-25
myca	optic tectum;Pharyngula:Prim-15
myca	optic tectum;Pharyngula:Prim-25
glula	artery;Segmentation:20-25 somites
glula	artery;Segmentation:26+ somites
glula	artery;Pharyngula:Prim-5
th	pretectum;Larval:Protruding-mouth
hspb1	heart;Adult
hdac1	regenerating fin;Larval:Protruding-mouth
isl1	Rohon-Beard neuron;Pharyngula:Prim-5
sox21a	lateral line system;Pharyngula:Prim-15
sox21a	lateral line system;Pharyngula:Prim-25
pomt1	whole organism;Blastula:30%-epiboly
pomt1	whole organism;Gastrula:50%-epiboly
pomt1	whole organism;Gastrula:Germ-ring
pomt1	whole organism;Gastrula:Shield
pomt1	whole organism;Gastrula:75%-epiboly
pomt1	whole organism;Gastrula:90%-epiboly
pomt1	whole organism;Gastrula:Bud
slc6a3	whole organism;Larval:Day 5
evlb	neuron;Pharyngula:Prim-15
evlb	neuron;Pharyngula:Prim-25
fgfr2	presumptive rhombomere 4;Segmentation:5-9 somites
actc1b	adaxial cell;Segmentation:14-19 somites
pax6a	forebrain;Pharyngula:Prim-5
zgc:66433	mesoderm;Segmentation:14-19 somites
hoxd9a	epiphysis;Segmentation:20-25 somites
hoxd9a	epiphysis;Segmentation:26+ somites
hoxd9a	epiphysis;Pharyngula:Prim-5
th	medial caudal lobe;Larval:Days 7-13
six1b	medial rectus;Larval:Protruding-mouth
im:7138016	solid lens vesicle;Segmentation:20-25 somites
im:7138016	solid lens vesicle;Segmentation:26+ somites
im:7138016	solid lens vesicle;Pharyngula:Prim-5
ctnnb1	whole organism;Cleavage:4-cell
ctslb	whole organism;Gastrula:50%-epiboly
ctslb	whole organism;Gastrula:Germ-ring
ctslb	whole organism;Gastrula:Shield
ctslb	whole organism;Gastrula:75%-epiboly
ctslb	whole organism;Gastrula:90%-epiboly
ctslb	whole organism;Gastrula:Bud
tbx5a	lateral plate mesoderm;Segmentation:10-13 somites
mafba	rhombomere 5;Segmentation:20-25 somites
ovol1a	pharyngeal arch;Hatching:Long-pec
anos1b	neuromast;Pharyngula:Prim-15
fgf10a	swim bladder;Larval:Protruding-mouth
chst11	notochord;Gastrula:Bud
cnr1	liver;Adult
tbx2b	atrioventricular canal;Hatching:Long-pec
tdh	pancreas;Larval:Day 5
bmp2b	unspecified;Gastrula:Shield
appl1	spinal cord;Pharyngula:Prim-15
rgs2	cranial neural crest cell;Segmentation:14-19 somites
s1pr1	brain;Pharyngula:Prim-5
pax6a	forebrain;Pharyngula:Prim-5
zdhhc4	unspecified;Zygote:1-cell
zdhhc4	unspecified;Cleavage:2-cell
zdhhc4	unspecified;Cleavage:4-cell
zdhhc4	unspecified;Cleavage:8-cell
zdhhc4	unspecified;Cleavage:16-cell
zdhhc4	unspecified;Cleavage:32-cell
zdhhc4	unspecified;Cleavage:64-cell
zdhhc4	unspecified;Blastula:128-cell
zdhhc4	unspecified;Blastula:256-cell
zdhhc4	unspecified;Blastula:512-cell
zdhhc4	unspecified;Blastula:1k-cell
zdhhc4	unspecified;Blastula:High
zdhhc4	unspecified;Blastula:Oblong
zdhhc4	unspecified;Blastula:Sphere
zdhhc4	unspecified;Blastula:Dome
zdhhc4	unspecified;Blastula:30%-epiboly
zdhhc4	unspecified;Gastrula:50%-epiboly
zdhhc4	unspecified;Gastrula:Germ-ring
zdhhc4	unspecified;Gastrula:Shield
zdhhc4	unspecified;Gastrula:75%-epiboly
zdhhc4	unspecified;Gastrula:90%-epiboly
zdhhc4	unspecified;Gastrula:Bud
zdhhc4	unspecified;Segmentation:1-4 somites
zdhhc4	unspecified;Segmentation:5-9 somites
zdhhc4	unspecified;Segmentation:10-13 somites
zdhhc4	unspecified;Segmentation:14-19 somites
zdhhc4	unspecified;Segmentation:20-25 somites
zdhhc4	unspecified;Segmentation:26+ somites
zdhhc4	unspecified;Pharyngula:Prim-5
zdhhc4	unspecified;Pharyngula:Prim-15
zdhhc4	unspecified;Pharyngula:Prim-25
zdhhc4	unspecified;Pharyngula:High-pec
zdhhc4	unspecified;Hatching:Long-pec
zdhhc4	unspecified;Hatching:Pec-fin
gng3	neuron;Segmentation:20-25 somites
gng3	neuron;Segmentation:26+ somites
gng3	neuron;Pharyngula:Prim-5
lrmp	blastomere;Zygote:1-cell
tp53inp1	hindbrain;Segmentation:14-19 somites
abca1a	intestine;Juvenile:Days 45-89
enc3	otic placode;Segmentation:14-19 somites
fgf8a	presumptive rhombomere 4;Segmentation:1-4 somites
pdgfba	anatomical structure;Pharyngula:Prim-25
cnnm2a	spleen;Adult
etv2	anterior lateral plate mesoderm;Segmentation:5-9 somites
prdm1c	whole organism;Segmentation:14-19 somites
zgc:110197	neural tube;Segmentation:14-19 somites
brd4	tail bud;Segmentation:10-13 somites
kiss1	habenula;Adult
im:7159036	tail bud;Segmentation:20-25 somites
im:7159036	tail bud;Segmentation:26+ somites
im:7159036	tail bud;Pharyngula:Prim-5
arfip2b	somite;Segmentation:1-4 somites
arfip2b	somite;Segmentation:5-9 somites
arfip2b	somite;Segmentation:10-13 somites
nkx2.5	unspecified;Adult
ldb1a	ovary;Adult
rab11ba	unspecified;Zygote:1-cell
rab11ba	unspecified;Cleavage:2-cell
rab11ba	unspecified;Cleavage:4-cell
rab11ba	unspecified;Cleavage:8-cell
rab11ba	unspecified;Cleavage:16-cell
rab11ba	unspecified;Cleavage:32-cell
rab11ba	unspecified;Cleavage:64-cell
rab11ba	unspecified;Blastula:128-cell
rab11ba	unspecified;Blastula:256-cell
rab11ba	unspecified;Blastula:512-cell
rab11ba	unspecified;Blastula:1k-cell
rab11ba	unspecified;Blastula:High
rab11ba	unspecified;Blastula:Oblong
rab11ba	unspecified;Blastula:Sphere
rab11ba	unspecified;Blastula:Dome
rab11ba	unspecified;Blastula:30%-epiboly
rab11ba	unspecified;Gastrula:50%-epiboly
rab11ba	unspecified;Gastrula:Germ-ring
rab11ba	unspecified;Gastrula:Shield
rab11ba	unspecified;Gastrula:75%-epiboly
rab11ba	unspecified;Gastrula:90%-epiboly
rab11ba	unspecified;Gastrula:Bud
rab11ba	unspecified;Segmentation:1-4 somites
rab11ba	unspecified;Segmentation:5-9 somites
rab11ba	unspecified;Segmentation:10-13 somites
rab11ba	unspecified;Segmentation:14-19 somites
rab11ba	unspecified;Segmentation:20-25 somites
rab11ba	unspecified;Segmentation:26+ somites
rab11ba	unspecified;Pharyngula:Prim-5
rab11ba	unspecified;Pharyngula:Prim-15
rab11ba	unspecified;Pharyngula:Prim-25
rab11ba	unspecified;Pharyngula:High-pec
rab11ba	unspecified;Hatching:Long-pec
rab11ba	unspecified;Hatching:Pec-fin
ddx4	spermatogonium;Larval:Days 21-29
thrab	whole organism;Pharyngula:Prim-15
thrab	whole organism;Pharyngula:Prim-25
hs6st3b	hindbrain;Pharyngula:High-pec
hs6st3b	hindbrain;Hatching:Long-pec
eif3i	pancreas;Larval:Protruding-mouth
bicdl1	pronephros;Hatching:Long-pec
spire2	whole organism;Zygote:1-cell
spire2	whole organism;Cleavage:2-cell
spire2	whole organism;Cleavage:4-cell
spire2	whole organism;Cleavage:8-cell
spire2	whole organism;Cleavage:16-cell
spire2	whole organism;Cleavage:32-cell
spire2	whole organism;Cleavage:64-cell
spire2	whole organism;Blastula:128-cell
spire2	whole organism;Blastula:256-cell
spire2	whole organism;Blastula:512-cell
spire2	whole organism;Blastula:1k-cell
spire2	whole organism;Blastula:High
spire2	whole organism;Blastula:Oblong
spire2	whole organism;Blastula:Sphere
spire2	whole organism;Blastula:Dome
spire2	whole organism;Blastula:30%-epiboly
spire2	whole organism;Gastrula:50%-epiboly
spire2	whole organism;Gastrula:Germ-ring
spire2	whole organism;Gastrula:Shield
spire2	whole organism;Gastrula:75%-epiboly
spire2	whole organism;Gastrula:90%-epiboly
spire2	whole organism;Gastrula:Bud
spire2	whole organism;Segmentation:1-4 somites
spire2	whole organism;Segmentation:5-9 somites
spire2	whole organism;Segmentation:10-13 somites
spire2	whole organism;Segmentation:14-19 somites
spire2	whole organism;Segmentation:20-25 somites
spire2	whole organism;Segmentation:26+ somites
spire2	whole organism;Pharyngula:Prim-5
spire2	whole organism;Pharyngula:Prim-15
spire2	whole organism;Pharyngula:Prim-25
spire2	whole organism;Pharyngula:High-pec
spire2	whole organism;Hatching:Long-pec
spire2	whole organism;Hatching:Pec-fin
mc2r	testis;Adult
tfap2b	hindbrain;Segmentation:14-19 somites
tal1	heart;Larval:Days 7-13
oclnb	pronephric duct;Segmentation:20-25 somites
oclnb	pronephric duct;Segmentation:26+ somites
oclnb	pronephric duct;Pharyngula:Prim-5
ephb2a	retina;Pharyngula:Prim-15
kmo	pronephric duct;Segmentation:20-25 somites
kmo	pronephric duct;Segmentation:26+ somites
kmo	pronephric duct;Pharyngula:Prim-5
fabp10a	liver;Larval:Days 7-13
arxa	ventral thalamus;Segmentation:5-9 somites
spry4	unspecified;Segmentation:1-4 somites
khdrbs2	whole organism;Gastrula:Shield
atoh1a	macula utricle;Pharyngula:Prim-5
syn2a	dorsal thalamus;Larval:Protruding-mouth
pacsin1a	neuron;Segmentation:20-25 somites
pacsin1a	neuron;Segmentation:26+ somites
pacsin1a	neuron;Pharyngula:Prim-5
dpm2	whole organism;Gastrula:Bud
spry4	midbrain hindbrain boundary neural keel;Segmentation:1-4 somites
spry4	midbrain hindbrain boundary neural keel;Segmentation:5-9 somites
spry4	midbrain hindbrain boundary neural keel;Segmentation:10-13 somites
kiss1rb	brain;Larval:Days 21-29
sox13	spinal cord;Pharyngula:Prim-15
sox13	spinal cord;Pharyngula:Prim-25
dld	segmental plate;Pharyngula:Prim-5
lgr6	posterior lateral line neuromast;Larval:Protruding-mouth
pah	lens;Pharyngula:High-pec
pah	lens;Hatching:Long-pec
parapinopsinb	brain;Adult
hmgcra	liver;Larval:Day 5
pwp2h	retina;Hatching:Long-pec
wu:fj38f12	whole organism;Larval:Protruding-mouth
rom1a	retina;Adult
hat1	forebrain;Segmentation:20-25 somites
hat1	forebrain;Segmentation:26+ somites
hat1	forebrain;Pharyngula:Prim-5
cercam	tegmentum;Segmentation:20-25 somites
cercam	tegmentum;Segmentation:26+ somites
cercam	tegmentum;Pharyngula:Prim-5
ackr3b	floor plate;Segmentation:20-25 somites
ackr3b	floor plate;Segmentation:26+ somites
ackr3b	floor plate;Pharyngula:Prim-5
alcama	fast muscle cell;Pharyngula:Prim-5
pak7	spinal cord;Larval:Protruding-mouth
mmp9	trunk vasculature;Larval:Protruding-mouth
nsd2	eye;Pharyngula:High-pec
nsd2	eye;Hatching:Long-pec
slc39a14	presumptive telencephalon;Segmentation:1-4 somites
slc39a14	presumptive telencephalon;Segmentation:5-9 somites
slc39a14	presumptive telencephalon;Segmentation:10-13 somites
chrna5	whole organism;Larval:Protruding-mouth
zgc:162939	diencephalon;Pharyngula:High-pec
zgc:162939	diencephalon;Hatching:Long-pec
baxa	whole organism;Larval:Protruding-mouth
ora1	olfactory epithelium;Adult
ndnf	spinal cord;Pharyngula:Prim-5
ifrd2	optic tectum;Pharyngula:Prim-15
ifrd2	optic tectum;Pharyngula:Prim-25
tpbga	neural tube;Segmentation:20-25 somites
tpbga	neural tube;Segmentation:26+ somites
tpbga	neural tube;Pharyngula:Prim-5
cyp3c3	intestinal bulb;Larval:Day 5
myl7	presumptive atrium heart tube;Pharyngula:Prim-5
tyrp1b	optic vesicle;Segmentation:14-19 somites
dag1	pharyngeal arch;Pharyngula:Prim-15
dag1	pharyngeal arch;Pharyngula:Prim-25
atp2b3a	neuron;Segmentation:20-25 somites
atp2b3a	neuron;Segmentation:26+ somites
atp2b3a	neuron;Pharyngula:Prim-5
arfip2a	polster;Segmentation:1-4 somites
arfip2a	polster;Segmentation:5-9 somites
arfip2a	polster;Segmentation:10-13 somites
mef2d	telencephalon;Pharyngula:Prim-5
hspb6	whole organism;Pharyngula:Prim-5
hspb6	whole organism;Pharyngula:Prim-15
hspb6	whole organism;Pharyngula:Prim-25
hspb6	whole organism;Pharyngula:High-pec
sigirr	intestine;Adult
rbpms2b	retina;Pharyngula:High-pec
rbpms2b	retina;Hatching:Long-pec
tob1a	margin;Blastula:30%-epiboly
cabp7a	caudal tuberculum;Larval:Day 5
epcam	periderm;Gastrula:50%-epiboly
epcam	periderm;Gastrula:Germ-ring
epcam	periderm;Gastrula:Shield
epcam	periderm;Gastrula:75%-epiboly
epcam	periderm;Gastrula:90%-epiboly
epcam	periderm;Gastrula:Bud
slc6a8	retinal outer plexiform layer;Adult
myh10	segmental plate;Gastrula:Bud
sncgb	retinal ganglion cell layer;Larval:Protruding-mouth
dnd1	unfertilized egg;Zygote:1-cell
rrm1	neural tube;Segmentation:20-25 somites
rrm1	neural tube;Segmentation:26+ somites
rrm1	neural tube;Pharyngula:Prim-5
usb1	ovary;Adult
cd8a	lymphocyte;Adult
zgc:86738	YSL;Segmentation:14-19 somites
g6pca.2	YSL;Segmentation:14-19 somites
slc6a5	hindbrain;Pharyngula:Prim-25
rpf2	blood;Segmentation:20-25 somites
rpf2	blood;Segmentation:26+ somites
rpf2	blood;Pharyngula:Prim-5
rbm24a	somite;Segmentation:5-9 somites
gata5	margin;Blastula:30%-epiboly
atg5	whole organism;Hatching:Long-pec
appl1	whole organism;Pharyngula:Prim-5
cldn12	gill;Adult
im:6892093	unspecified;Zygote:1-cell
im:6892093	unspecified;Cleavage:2-cell
im:6892093	unspecified;Cleavage:4-cell
im:6892093	unspecified;Cleavage:8-cell
im:6892093	unspecified;Cleavage:16-cell
im:6892093	unspecified;Cleavage:32-cell
im:6892093	unspecified;Cleavage:64-cell
im:6892093	unspecified;Blastula:128-cell
im:6892093	unspecified;Blastula:256-cell
im:6892093	unspecified;Blastula:512-cell
im:6892093	unspecified;Blastula:1k-cell
im:6892093	unspecified;Blastula:High
im:6892093	unspecified;Blastula:Oblong
im:6892093	unspecified;Blastula:Sphere
im:6892093	unspecified;Blastula:Dome
im:6892093	unspecified;Blastula:30%-epiboly
im:6892093	unspecified;Gastrula:50%-epiboly
im:6892093	unspecified;Gastrula:Germ-ring
im:6892093	unspecified;Gastrula:Shield
im:6892093	unspecified;Gastrula:75%-epiboly
im:6892093	unspecified;Gastrula:90%-epiboly
im:6892093	unspecified;Gastrula:Bud
im:6892093	unspecified;Segmentation:1-4 somites
im:6892093	unspecified;Segmentation:5-9 somites
im:6892093	unspecified;Segmentation:10-13 somites
im:6892093	unspecified;Segmentation:14-19 somites
im:6892093	unspecified;Segmentation:20-25 somites
im:6892093	unspecified;Segmentation:26+ somites
im:6892093	unspecified;Pharyngula:Prim-5
im:6892093	unspecified;Pharyngula:Prim-15
im:6892093	unspecified;Pharyngula:Prim-25
im:6892093	unspecified;Pharyngula:High-pec
im:6892093	unspecified;Hatching:Long-pec
im:6892093	unspecified;Hatching:Pec-fin
pax6b	optic vesicle;Segmentation:5-9 somites
pex5	unspecified;Zygote:1-cell
pex5	unspecified;Cleavage:2-cell
pex5	unspecified;Cleavage:4-cell
pex5	unspecified;Cleavage:8-cell
pex5	unspecified;Cleavage:16-cell
pex5	unspecified;Cleavage:32-cell
pex5	unspecified;Cleavage:64-cell
pex5	unspecified;Blastula:128-cell
pex5	unspecified;Blastula:256-cell
pex5	unspecified;Blastula:512-cell
pex5	unspecified;Blastula:1k-cell
pex5	unspecified;Blastula:High
pex5	unspecified;Blastula:Oblong
pex5	unspecified;Blastula:Sphere
pex5	unspecified;Blastula:Dome
pex5	unspecified;Blastula:30%-epiboly
pex5	unspecified;Gastrula:50%-epiboly
pex5	unspecified;Gastrula:Germ-ring
pex5	unspecified;Gastrula:Shield
pex5	unspecified;Gastrula:75%-epiboly
pex5	unspecified;Gastrula:90%-epiboly
pex5	unspecified;Gastrula:Bud
pex5	unspecified;Segmentation:1-4 somites
pex5	unspecified;Segmentation:5-9 somites
pex5	unspecified;Segmentation:10-13 somites
pex5	unspecified;Segmentation:14-19 somites
pex5	unspecified;Segmentation:20-25 somites
pex5	unspecified;Segmentation:26+ somites
pex5	unspecified;Pharyngula:Prim-5
pex5	unspecified;Pharyngula:Prim-15
pex5	unspecified;Pharyngula:Prim-25
pex5	unspecified;Pharyngula:High-pec
pex5	unspecified;Hatching:Long-pec
pex5	unspecified;Hatching:Pec-fin
zdhhc16a	whole organism;Pharyngula:Prim-5
dao.1	YSL;Pharyngula:Prim-15
dao.1	YSL;Pharyngula:Prim-25
insm1b	midbrain neural keel;Segmentation:1-4 somites
caspa	mouth;Hatching:Long-pec
mdkb	spinal cord;Pharyngula:Prim-5
lef1	midbrain hindbrain boundary;Segmentation:20-25 somites
cmlc1	anterior lateral plate mesoderm;Segmentation:14-19 somites
cdon	hindbrain;Segmentation:10-13 somites
pcdh8	somite;Segmentation:10-13 somites
gnrh3	whole organism;Pharyngula:Prim-5
gnrh3	whole organism;Pharyngula:Prim-15
gnrh3	whole organism;Pharyngula:Prim-25
gnrh3	whole organism;Pharyngula:High-pec
gnrh3	whole organism;Hatching:Long-pec
gnrh3	whole organism;Hatching:Pec-fin
gnrh3	whole organism;Larval:Protruding-mouth
gnrh3	whole organism;Larval:Day 4
crygm2d13	lens;Adult
palm1a	cranial ganglion;Segmentation:20-25 somites
palm1a	cranial ganglion;Segmentation:26+ somites
palm1a	cranial ganglion;Pharyngula:Prim-5
edn1	caudal division of the internal carotid artery;Pharyngula:Prim-25
uxt	trunk;Pharyngula:Prim-5
col2a1a	dorsal fin pterygiophore;Larval:Days 7-13
amigo1	telencephalon;Pharyngula:Prim-5
tjp3	pronephric tubule;Segmentation:26+ somites
col7a1l	epidermis;Pharyngula:Prim-15
col7a1l	epidermis;Pharyngula:Prim-25
saga	retina;Pharyngula:Prim-15
saga	retina;Pharyngula:Prim-25
otx2b	brain;Pharyngula:Prim-5
eif4ea	unspecified;Pharyngula:Prim-5
trim59	ovary;Adult
eftud2	whole organism;Segmentation:14-19 somites
smc1al	eye;Larval:Day 5
atp1b3a	anterior neural rod;Segmentation:5-9 somites
grin1a	midbrain;Adult
cica	whole organism;Blastula:Sphere
dla	primary neuron;Segmentation:20-25 somites
dla	primary neuron;Segmentation:26+ somites
dla	primary neuron;Pharyngula:Prim-5
col2a1a	chondrocyte;Larval:Protruding-mouth
zeb2b	forebrain;Hatching:Long-pec
hspa4a	liver;Hatching:Long-pec
snai1b	neural crest cell;Segmentation:14-19 somites
rnd3a	hindbrain;Segmentation:14-19 somites
tbx5a	retina;Hatching:Long-pec
phf21aa	central nervous system;Pharyngula:High-pec
phf21aa	central nervous system;Hatching:Long-pec
ved	unspecified;Gastrula:75%-epiboly
hoxb3a	hindbrain;Pharyngula:Prim-5
her4.1	spinal cord;Larval:Protruding-mouth
si:ch211-166a6.5	periderm;Segmentation:20-25 somites
si:ch211-166a6.5	periderm;Segmentation:26+ somites
si:ch211-166a6.5	periderm;Pharyngula:Prim-5
tagln	swim bladder bud;Hatching:Long-pec
tagln	swim bladder bud;Hatching:Pec-fin
tagln	swim bladder bud;Larval:Protruding-mouth
tagln	swim bladder bud;Larval:Day 4
serpini1	hypothalamus;Pharyngula:Prim-5
insra	intestine;Adult
myh6	heart tube;Pharyngula:Prim-5
tbx18	sinus venosus;Hatching:Long-pec
tbx18	sinus venosus;Hatching:Pec-fin
tbx18	sinus venosus;Larval:Protruding-mouth
tbx18	sinus venosus;Larval:Day 4
ddx4	primordial germ cell;Pharyngula:Prim-5
ascl1b	whole organism;Hatching:Long-pec
cygb2	whole organism;Zygote:1-cell
cygb2	whole organism;Cleavage:2-cell
cygb2	whole organism;Cleavage:4-cell
cygb2	whole organism;Cleavage:8-cell
cygb2	whole organism;Cleavage:16-cell
cygb2	whole organism;Cleavage:32-cell
cygb2	whole organism;Cleavage:64-cell
cygb2	whole organism;Blastula:128-cell
cygb2	whole organism;Blastula:256-cell
cygb2	whole organism;Blastula:512-cell
cygb2	whole organism;Blastula:1k-cell
cygb2	whole organism;Blastula:High
cygb2	whole organism;Blastula:Oblong
cygb2	whole organism;Blastula:Sphere
cygb2	whole organism;Blastula:Dome
cygb2	whole organism;Blastula:30%-epiboly
cygb2	whole organism;Gastrula:50%-epiboly
cygb2	whole organism;Gastrula:Germ-ring
cygb2	whole organism;Gastrula:Shield
cygb2	whole organism;Gastrula:75%-epiboly
cygb2	whole organism;Gastrula:90%-epiboly
cygb2	whole organism;Gastrula:Bud
cygb2	whole organism;Segmentation:1-4 somites
cygb2	whole organism;Segmentation:5-9 somites
cygb2	whole organism;Segmentation:10-13 somites
cygb2	whole organism;Segmentation:14-19 somites
cygb2	whole organism;Segmentation:20-25 somites
cygb2	whole organism;Segmentation:26+ somites
cygb2	whole organism;Pharyngula:Prim-5
cygb2	whole organism;Pharyngula:Prim-15
cygb2	whole organism;Pharyngula:Prim-25
cygb2	whole organism;Pharyngula:High-pec
cygb2	whole organism;Hatching:Long-pec
cygb2	whole organism;Hatching:Pec-fin
cygb2	whole organism;Larval:Protruding-mouth
cygb2	whole organism;Larval:Day 4
cygb2	whole organism;Larval:Day 5
cygb2	whole organism;Larval:Day 6
cygb2	whole organism;Larval:Days 7-13
cygb2	whole organism;Larval:Days 14-20
cygb2	whole organism;Larval:Days 21-29
cygb2	whole organism;Juvenile:Days 30-44
cygb2	whole organism;Juvenile:Days 45-89
dlc	segmental plate;Segmentation:14-19 somites
tbxta	notochord;Pharyngula:Prim-5
smyhc1	musculature system;Larval:Day 5
cnrip1a	brain;Pharyngula:Prim-5
zmynd10	floor plate;Segmentation:14-19 somites
wls	central nervous system;Segmentation:14-19 somites
tspan10	unspecified;Zygote:1-cell
tspan10	unspecified;Cleavage:2-cell
tspan10	unspecified;Cleavage:4-cell
tspan10	unspecified;Cleavage:8-cell
tspan10	unspecified;Cleavage:16-cell
tspan10	unspecified;Cleavage:32-cell
tspan10	unspecified;Cleavage:64-cell
tspan10	unspecified;Blastula:128-cell
tspan10	unspecified;Blastula:256-cell
tspan10	unspecified;Blastula:512-cell
tspan10	unspecified;Blastula:1k-cell
tspan10	unspecified;Blastula:High
tspan10	unspecified;Blastula:Oblong
tspan10	unspecified;Blastula:Sphere
tspan10	unspecified;Blastula:Dome
tspan10	unspecified;Blastula:30%-epiboly
tspan10	unspecified;Gastrula:50%-epiboly
tspan10	unspecified;Gastrula:Germ-ring
tspan10	unspecified;Gastrula:Shield
tspan10	unspecified;Gastrula:75%-epiboly
tspan10	unspecified;Gastrula:90%-epiboly
tspan10	unspecified;Gastrula:Bud
tspan10	unspecified;Segmentation:1-4 somites
tspan10	unspecified;Segmentation:5-9 somites
tspan10	unspecified;Segmentation:10-13 somites
tspan10	unspecified;Segmentation:14-19 somites
tspan10	unspecified;Segmentation:20-25 somites
tspan10	unspecified;Segmentation:26+ somites
tspan10	unspecified;Pharyngula:Prim-5
tspan10	unspecified;Pharyngula:Prim-15
tspan10	unspecified;Pharyngula:Prim-25
tspan10	unspecified;Pharyngula:High-pec
tspan10	unspecified;Hatching:Long-pec
tspan10	unspecified;Hatching:Pec-fin
pax2a	optic cup;Pharyngula:Prim-5
brd2b	ovary;Adult
mmp2	connective tissue cell;Pharyngula:Prim-15
aif1l	pharyngeal arch 3-7 skeleton;Pharyngula:High-pec
aif1l	pharyngeal arch 3-7 skeleton;Hatching:Long-pec
atp1b3a	tegmentum;Pharyngula:Prim-15
atp1b3a	tegmentum;Pharyngula:Prim-25
hrh3	dorsal telencephalon;Larval:Day 5
hrh3	dorsal telencephalon;Larval:Day 6
hrh3	dorsal telencephalon;Larval:Days 7-13
prom1a	forebrain;Adult
epcam	anterior lateral line primordium;Pharyngula:Prim-25
rbm24a	cardiac ventricle;Hatching:Long-pec
id:ibd2508	midbrain;Pharyngula:Prim-5
foxa3	liver;Hatching:Long-pec
slc4a4a	pronephric proximal straight tubule;Pharyngula:Prim-5
nlrp16	anatomical structure;Larval:Protruding-mouth
pbx1a	pharyngeal arch 6;Larval:Protruding-mouth
fibpa	unspecified;Zygote:1-cell
fibpa	unspecified;Cleavage:2-cell
fibpa	unspecified;Cleavage:4-cell
fibpa	unspecified;Cleavage:8-cell
fibpa	unspecified;Cleavage:16-cell
fibpa	unspecified;Cleavage:32-cell
fibpa	unspecified;Cleavage:64-cell
fibpa	unspecified;Blastula:128-cell
fibpa	unspecified;Blastula:256-cell
fibpa	unspecified;Blastula:512-cell
fibpa	unspecified;Blastula:1k-cell
fibpa	unspecified;Blastula:High
fibpa	unspecified;Blastula:Oblong
fibpa	unspecified;Blastula:Sphere
fibpa	unspecified;Blastula:Dome
fibpa	unspecified;Blastula:30%-epiboly
fibpa	unspecified;Gastrula:50%-epiboly
fibpa	unspecified;Gastrula:Germ-ring
fibpa	unspecified;Gastrula:Shield
fibpa	unspecified;Gastrula:75%-epiboly
fibpa	unspecified;Gastrula:90%-epiboly
fibpa	unspecified;Gastrula:Bud
fibpa	unspecified;Segmentation:1-4 somites
fibpa	unspecified;Segmentation:5-9 somites
fibpa	unspecified;Segmentation:10-13 somites
fibpa	unspecified;Segmentation:14-19 somites
fibpa	unspecified;Segmentation:20-25 somites
fibpa	unspecified;Segmentation:26+ somites
fibpa	unspecified;Pharyngula:Prim-5
fibpa	unspecified;Pharyngula:Prim-15
fibpa	unspecified;Pharyngula:Prim-25
fibpa	unspecified;Pharyngula:High-pec
fibpa	unspecified;Hatching:Long-pec
fibpa	unspecified;Hatching:Pec-fin
prox1a	primary posterior lateral line primordium;Pharyngula:Prim-15
ddx18	brain;Segmentation:20-25 somites
fgf3	hypothalamus;Hatching:Long-pec
nkx2.3	pharyngeal arch 3-7 skeleton;Hatching:Pec-fin
myl7	cardiac ventricle;Hatching:Long-pec
igf2a	midbrain;Pharyngula:Prim-5
atp6v1ba	unspecified;Segmentation:14-19 somites
sb:cb979	epiphysis;Pharyngula:Prim-15
sb:cb979	epiphysis;Pharyngula:Prim-25
alpi.2	YSL;Segmentation:1-4 somites
alpi.2	YSL;Segmentation:5-9 somites
alpi.2	YSL;Segmentation:10-13 somites
shcbp1	optic tectum;Pharyngula:Prim-15
shcbp1	optic tectum;Pharyngula:Prim-25
adarb1b	spinal cord;Hatching:Long-pec
tac1	hypothalamus;Pharyngula:Prim-5
foxd1	retina;Pharyngula:Prim-15
foxd1	retina;Pharyngula:Prim-25
tfap2a	unspecified;Pharyngula:Prim-5
hmgb1a	nervous system;Pharyngula:Prim-25
trnt1	retina;Larval:Protruding-mouth
atp1a1a.4	pectoral fin musculature;Pharyngula:High-pec
atp1a1a.4	pectoral fin musculature;Hatching:Long-pec
ptch2	floor plate;Pharyngula:Prim-15
lrrk2	heart;Hatching:Long-pec
dmd	whole organism;Segmentation:14-19 somites
dmd	whole organism;Segmentation:20-25 somites
dmd	whole organism;Segmentation:26+ somites
dmd	whole organism;Pharyngula:Prim-5
dmd	whole organism;Pharyngula:Prim-15
dmd	whole organism;Pharyngula:Prim-25
dmd	whole organism;Pharyngula:High-pec
dmd	whole organism;Hatching:Long-pec
dmd	whole organism;Hatching:Pec-fin
dmd	whole organism;Larval:Protruding-mouth
dmd	whole organism;Larval:Day 4
dmd	whole organism;Larval:Day 5
tnksb	retina;Larval:Protruding-mouth
her1	somite;Segmentation:10-13 somites
slc15a1b	unspecified;Pharyngula:Prim-5
ikzf1	intermediate cell mass of mesoderm;Pharyngula:Prim-15
prdm1a	adaxial cell;Segmentation:1-4 somites
rac2	whole organism;Pharyngula:Prim-5
wnt1	midbrain hindbrain boundary;Pharyngula:Prim-15
epas1b	liver;Larval:Day 4
kdrl	vasculature;Pharyngula:Prim-5
sulf2b	somite border;Segmentation:5-9 somites
ltk	pigment cell;Pharyngula:Prim-25
msh6	optic tectum;Segmentation:20-25 somites
msh6	optic tectum;Segmentation:26+ somites
msh6	optic tectum;Pharyngula:Prim-5
nlgn3b	swim bladder;Adult
cd83	muscle;Adult
lamc1	median fin fold;Pharyngula:Prim-15
alcama	secondary motor neuron;Larval:Protruding-mouth
oprm1	prechordal plate;Gastrula:Bud
tet2	retinal inner nuclear layer;Hatching:Long-pec
tnni1b	dorsal oblique extraocular muscle;Larval:Day 4
runx1	ventral wall of dorsal aorta;Pharyngula:Prim-5
eif2b5	midbrain;Pharyngula:High-pec
eif2b5	midbrain;Hatching:Long-pec
eml2	neuron;Pharyngula:Prim-15
eml2	neuron;Pharyngula:Prim-25
atp1a3b	whole organism;Segmentation:5-9 somites
atp1b3a	ventral fin fold;Pharyngula:Prim-5
cdh17	pronephros;Pharyngula:Prim-5
tal1	posterior lateral mesoderm;Segmentation:5-9 somites
col4a5	hindbrain;Larval:Protruding-mouth
jag2b	forebrain;Segmentation:14-19 somites
ip6k2a	somite;Segmentation:1-4 somites
khdrbs1b	eye;Larval:Protruding-mouth
thsd7aa	whole organism;Hatching:Long-pec
krt8	EVL;Gastrula:Shield
sox10	otic vesicle;Pharyngula:Prim-5
cyp26a1	unspecified;Gastrula:75%-epiboly
cobl	pronephric duct;Pharyngula:Prim-5
myod1	paraxial mesoderm;Segmentation:10-13 somites
pitx3	lens;Hatching:Long-pec
cdipt	retinal photoreceptor layer;Hatching:Pec-fin
scube1	whole organism;Segmentation:14-19 somites
shhb	forebrain;Segmentation:14-19 somites
sb:cb206	unspecified;Pharyngula:High-pec
sb:cb206	unspecified;Hatching:Long-pec
znf385b	heart tube;Pharyngula:Prim-15
znf385b	heart tube;Pharyngula:Prim-25
st8sia3	brain;Hatching:Long-pec
fabp1b.2	intestine;Adult
mir9-5	whole organism;Pharyngula:Prim-5
mir9-5	whole organism;Pharyngula:Prim-15
ptpn3	liver;Adult
mcoln1b	eye;Pharyngula:Prim-5
drl	lateral plate mesoderm;Segmentation:10-13 somites
arxa	caudal tuberculum;Hatching:Long-pec
ldha	myotome;Pharyngula:Prim-15
ldha	myotome;Pharyngula:Prim-25
ppargc1a	slow muscle cell;Segmentation:20-25 somites
ppargc1a	slow muscle cell;Segmentation:26+ somites
ppargc1a	slow muscle cell;Pharyngula:Prim-5
uqcrc2b	whole organism;Larval:Day 5
myod1	somite;Segmentation:20-25 somites
pax2a	midbrain neural plate;Gastrula:90%-epiboly
selenon	somite;Segmentation:20-25 somites
selenon	somite;Segmentation:26+ somites
selenon	somite;Pharyngula:Prim-5
zgc:92789	whole organism;Zygote:1-cell
zgc:92789	whole organism;Cleavage:2-cell
zgc:92789	whole organism;Cleavage:4-cell
zgc:92789	whole organism;Cleavage:8-cell
zgc:92789	whole organism;Cleavage:16-cell
zgc:92789	whole organism;Cleavage:32-cell
zgc:92789	whole organism;Cleavage:64-cell
zgc:92789	whole organism;Blastula:128-cell
zgc:92789	whole organism;Blastula:256-cell
zgc:92789	whole organism;Blastula:512-cell
zgc:92789	whole organism;Blastula:1k-cell
zgc:92789	whole organism;Blastula:High
zgc:92789	whole organism;Blastula:Oblong
zgc:92789	whole organism;Blastula:Sphere
zgc:92789	whole organism;Blastula:Dome
zgc:92789	whole organism;Blastula:30%-epiboly
zgc:92789	whole organism;Gastrula:50%-epiboly
zgc:92789	whole organism;Gastrula:Germ-ring
zgc:92789	whole organism;Gastrula:Shield
zgc:92789	whole organism;Gastrula:75%-epiboly
zgc:92789	whole organism;Gastrula:90%-epiboly
zgc:92789	whole organism;Gastrula:Bud
zgc:92789	whole organism;Segmentation:1-4 somites
zgc:92789	whole organism;Segmentation:5-9 somites
zgc:92789	whole organism;Segmentation:10-13 somites
zgc:92789	whole organism;Segmentation:14-19 somites
zgc:92789	whole organism;Segmentation:20-25 somites
zgc:92789	whole organism;Segmentation:26+ somites
zgc:92789	whole organism;Pharyngula:Prim-5
zgc:92789	whole organism;Pharyngula:Prim-15
zgc:92789	whole organism;Pharyngula:Prim-25
zgc:92789	whole organism;Pharyngula:High-pec
zgc:92789	whole organism;Hatching:Long-pec
zgc:92789	whole organism;Hatching:Pec-fin
emx1	neural plate;Gastrula:Bud
st8sia2	hindbrain;Segmentation:26+ somites
alcama	hindbrain;Hatching:Long-pec
hoxb1b	unspecified;Gastrula:75%-epiboly
prdm15	muscle pioneer;Segmentation:14-19 somites
hsp90b1	liver;Larval:Day 4
bmp2b	whole organism;Pharyngula:Prim-5
ssb	liver;Pharyngula:Prim-25
zgc:55461	lateral line system;Pharyngula:High-pec
zgc:55461	lateral line system;Hatching:Long-pec
ccna2	whole organism;Hatching:Long-pec
isl1	epiphysis;Pharyngula:Prim-5
fabp10b	liver;Adult
crabp1a	telencephalon;Pharyngula:High-pec
crabp1a	telencephalon;Hatching:Long-pec
ar	eye;Adult
emx1	pronephric duct opening;Segmentation:20-25 somites
col9a2	notochord;Segmentation:5-9 somites
myod1	unspecified;Pharyngula:Prim-5
grm1b	corpus cerebelli;Larval:Protruding-mouth
kiss1	pancreas;Adult
uts2a	spinal cord;Adult
sox10	otic vesicle;Pharyngula:Prim-5
gria1b	medulla oblongata;Larval:Protruding-mouth
prelid1a	unspecified;Zygote:1-cell
prelid1a	unspecified;Cleavage:2-cell
prelid1a	unspecified;Cleavage:4-cell
prelid1a	unspecified;Cleavage:8-cell
prelid1a	unspecified;Cleavage:16-cell
prelid1a	unspecified;Cleavage:32-cell
prelid1a	unspecified;Cleavage:64-cell
prelid1a	unspecified;Blastula:128-cell
prelid1a	unspecified;Blastula:256-cell
prelid1a	unspecified;Blastula:512-cell
prelid1a	unspecified;Blastula:1k-cell
prelid1a	unspecified;Blastula:High
prelid1a	unspecified;Blastula:Oblong
prelid1a	unspecified;Blastula:Sphere
prelid1a	unspecified;Blastula:Dome
prelid1a	unspecified;Blastula:30%-epiboly
prelid1a	unspecified;Gastrula:50%-epiboly
prelid1a	unspecified;Gastrula:Germ-ring
prelid1a	unspecified;Gastrula:Shield
prelid1a	unspecified;Gastrula:75%-epiboly
prelid1a	unspecified;Gastrula:90%-epiboly
prelid1a	unspecified;Gastrula:Bud
prelid1a	unspecified;Segmentation:1-4 somites
prelid1a	unspecified;Segmentation:5-9 somites
prelid1a	unspecified;Segmentation:10-13 somites
prelid1a	unspecified;Segmentation:14-19 somites
prelid1a	unspecified;Segmentation:20-25 somites
prelid1a	unspecified;Segmentation:26+ somites
prelid1a	unspecified;Pharyngula:Prim-5
prelid1a	unspecified;Pharyngula:Prim-15
prelid1a	unspecified;Pharyngula:Prim-25
prelid1a	unspecified;Pharyngula:High-pec
prelid1a	unspecified;Hatching:Long-pec
prelid1a	unspecified;Hatching:Pec-fin
prdm1a	pharyngeal arch 3-7 skeleton;Segmentation:20-25 somites
col14a1a	axis;Segmentation:1-4 somites
col14a1a	axis;Segmentation:5-9 somites
col14a1a	axis;Segmentation:10-13 somites
sox10	hindbrain;Hatching:Long-pec
tal1	hematopoietic system;Segmentation:5-9 somites
bambia	shield;Gastrula:Shield
tbx16	unspecified;Gastrula:Shield
prox1a	muscle pioneer;Segmentation:14-19 somites
pax2a	optic stalk;Pharyngula:Prim-5
ica1	neuron;Segmentation:20-25 somites
ica1	neuron;Segmentation:26+ somites
ica1	neuron;Pharyngula:Prim-5
nitr1i	unspecified;Adult
mmp14b	head;Gastrula:Bud
noc3l	somite;Segmentation:14-19 somites
igfbp1a	gill;Adult
mmp2	anatomical structure;Pharyngula:High-pec
cactin	whole organism;Cleavage:8-cell
cactin	whole organism;Cleavage:16-cell
cactin	whole organism;Cleavage:32-cell
cactin	whole organism;Cleavage:64-cell
cactin	whole organism;Blastula:128-cell
cactin	whole organism;Blastula:256-cell
cactin	whole organism;Blastula:512-cell
cactin	whole organism;Blastula:1k-cell
cactin	whole organism;Blastula:High
cactin	whole organism;Blastula:Oblong
cactin	whole organism;Blastula:Sphere
cactin	whole organism;Blastula:Dome
cactin	whole organism;Blastula:30%-epiboly
cactin	whole organism;Gastrula:50%-epiboly
cactin	whole organism;Gastrula:Germ-ring
cactin	whole organism;Gastrula:Shield
cactin	whole organism;Gastrula:75%-epiboly
cactin	whole organism;Gastrula:90%-epiboly
cactin	whole organism;Gastrula:Bud
sox9b	kidney;Adult
rab2a	axial chorda mesoderm;Gastrula:50%-epiboly
rab2a	axial chorda mesoderm;Gastrula:Germ-ring
rab2a	axial chorda mesoderm;Gastrula:Shield
rab2a	axial chorda mesoderm;Gastrula:75%-epiboly
rab2a	axial chorda mesoderm;Gastrula:90%-epiboly
rab2a	axial chorda mesoderm;Gastrula:Bud
slc15a1b	whole organism;Larval:Protruding-mouth
cxadr	epiphysis;Segmentation:14-19 somites
hapln3	hatching gland;Pharyngula:Prim-5
gcgra	whole organism;Larval:Days 7-13
mpx	unspecified;Pharyngula:Prim-5
fbrsl1	midbrain neural keel;Segmentation:1-4 somites
cadm1b	retinal inner nuclear layer;Adult
org	primordial germ cell;Segmentation:1-4 somites
efnb3b	ventricular zone;Pharyngula:High-pec
efnb3b	ventricular zone;Hatching:Long-pec
adam12	lateral plate mesoderm;Segmentation:14-19 somites
foxa3	endoderm;Pharyngula:Prim-15
gbx2	lens;Hatching:Long-pec
ldlrap1a	pronephric duct;Pharyngula:Prim-15
ldlrap1a	pronephric duct;Pharyngula:Prim-25
cdh5	heart;Hatching:Long-pec
nrp2a	brain;Hatching:Long-pec
dlx2a	branchiostegal ray 3;Larval:Protruding-mouth
crygm2b	lens;Larval:Days 21-29
bcl2l10	whole organism;Blastula:1k-cell
bcl2l10	whole organism;Blastula:High
bcl2l10	whole organism;Blastula:Oblong
bcl2l10	whole organism;Blastula:Sphere
bcl2l10	whole organism;Blastula:Dome
bcl2l10	whole organism;Blastula:30%-epiboly
bcl2l10	whole organism;Gastrula:50%-epiboly
bcl2l10	whole organism;Gastrula:Germ-ring
bcl2l10	whole organism;Gastrula:Shield
bcl2l10	whole organism;Gastrula:75%-epiboly
bcl2l10	whole organism;Gastrula:90%-epiboly
bcl2l10	whole organism;Gastrula:Bud
bcl2l10	whole organism;Segmentation:1-4 somites
bcl2l10	whole organism;Segmentation:5-9 somites
bcl2l10	whole organism;Segmentation:10-13 somites
bcl2l10	whole organism;Segmentation:14-19 somites
bcl2l10	whole organism;Segmentation:20-25 somites
bcl2l10	whole organism;Segmentation:26+ somites
bcl2l10	whole organism;Pharyngula:Prim-5
bcl2l10	whole organism;Pharyngula:Prim-15
bcl2l10	whole organism;Pharyngula:Prim-25
bcl2l10	whole organism;Pharyngula:High-pec
bcl2l10	whole organism;Hatching:Long-pec
bcl2l10	whole organism;Hatching:Pec-fin
bcl2l10	whole organism;Larval:Protruding-mouth
lrrtm2	telencephalon;Pharyngula:Prim-15
lrrtm2	telencephalon;Pharyngula:Prim-25
kirrel1b	brain;Larval:Day 4
six1b	unspecified;Segmentation:20-25 somites
six1b	unspecified;Segmentation:26+ somites
six1b	unspecified;Pharyngula:Prim-5
laptm4b	otic vesicle;Pharyngula:Prim-15
laptm4b	otic vesicle;Pharyngula:Prim-25
efnb3b	neural tube;Segmentation:20-25 somites
efnb3b	neural tube;Segmentation:26+ somites
efnb3b	neural tube;Pharyngula:Prim-5
rargb	head;Gastrula:Bud
accs	whole organism;Zygote:1-cell
accs	whole organism;Cleavage:2-cell
accs	whole organism;Cleavage:4-cell
accs	whole organism;Cleavage:8-cell
accs	whole organism;Cleavage:16-cell
accs	whole organism;Cleavage:32-cell
accs	whole organism;Cleavage:64-cell
accs	whole organism;Blastula:128-cell
accs	whole organism;Blastula:256-cell
accs	whole organism;Blastula:512-cell
accs	whole organism;Blastula:1k-cell
accs	whole organism;Blastula:High
accs	whole organism;Blastula:Oblong
accs	whole organism;Blastula:Sphere
accs	whole organism;Blastula:Dome
accs	whole organism;Blastula:30%-epiboly
accs	whole organism;Gastrula:50%-epiboly
accs	whole organism;Gastrula:Germ-ring
accs	whole organism;Gastrula:Shield
accs	whole organism;Gastrula:75%-epiboly
accs	whole organism;Gastrula:90%-epiboly
accs	whole organism;Gastrula:Bud
accs	whole organism;Segmentation:1-4 somites
accs	whole organism;Segmentation:5-9 somites
accs	whole organism;Segmentation:10-13 somites
accs	whole organism;Segmentation:14-19 somites
accs	whole organism;Segmentation:20-25 somites
accs	whole organism;Segmentation:26+ somites
accs	whole organism;Pharyngula:Prim-5
accs	whole organism;Pharyngula:Prim-15
accs	whole organism;Pharyngula:Prim-25
accs	whole organism;Pharyngula:High-pec
accs	whole organism;Hatching:Long-pec
accs	whole organism;Hatching:Pec-fin
midn	telencephalon;Segmentation:14-19 somites
sec13	whole organism;Larval:Protruding-mouth
vipr1b	gill;Adult
baiap2l1a	EVL;Gastrula:50%-epiboly
baiap2l1a	EVL;Gastrula:Germ-ring
baiap2l1a	EVL;Gastrula:Shield
baiap2l1a	EVL;Gastrula:75%-epiboly
baiap2l1a	EVL;Gastrula:90%-epiboly
baiap2l1a	EVL;Gastrula:Bud
eomesa	marginal blastomere;Blastula:High
pleca	epidermis;Pharyngula:Prim-15
pleca	epidermis;Pharyngula:Prim-25
cyp1b1	whole organism;Larval:Day 5
pum3	neural plate;Segmentation:1-4 somites
pum3	neural plate;Segmentation:5-9 somites
pum3	neural plate;Segmentation:10-13 somites
pitx2	unspecified;Segmentation:20-25 somites
myb	ventral wall of dorsal aorta;Larval:Protruding-mouth
nr5a2	neuron;Pharyngula:Prim-15
nr5a2	neuron;Pharyngula:Prim-25
ncapg	ciliary marginal zone;Hatching:Long-pec
rag2	unspecified;Hatching:Long-pec
krt91	EVL;Gastrula:50%-epiboly
krt91	EVL;Gastrula:Germ-ring
krt91	EVL;Gastrula:Shield
krt91	EVL;Gastrula:75%-epiboly
krt91	EVL;Gastrula:90%-epiboly
krt91	EVL;Gastrula:Bud
gata6	liver;Hatching:Long-pec
gdf3	unspecified;Pharyngula:Prim-15
gdf3	unspecified;Pharyngula:Prim-25
gdf5	mandibular arch skeleton;Larval:Protruding-mouth
abca1b	notochord;Segmentation:1-4 somites
abca1b	notochord;Segmentation:5-9 somites
abca1b	notochord;Segmentation:10-13 somites
fezf2	ventral thalamus;Segmentation:10-13 somites
zgc:112052	myotome;Segmentation:20-25 somites
zgc:112052	myotome;Segmentation:26+ somites
zgc:112052	myotome;Pharyngula:Prim-5
palm1a	brain;Pharyngula:High-pec
palm1a	brain;Hatching:Long-pec
gsx1	hindbrain;Pharyngula:Prim-5
sox21a	central nervous system;Segmentation:20-25 somites
cry5	ovary;Adult
grifin	lens;Hatching:Long-pec
adamts12	gut;Adult
sp5l	unspecified;Gastrula:Bud
flt1	primitive heart tube;Segmentation:26+ somites
flt1	primitive heart tube;Pharyngula:Prim-5
flt1	primitive heart tube;Pharyngula:Prim-15
flt1	primitive heart tube;Pharyngula:Prim-25
flt1	primitive heart tube;Pharyngula:High-pec
draxin	spinal cord neural tube;Segmentation:14-19 somites
rxrbb	midbrain;Hatching:Long-pec
brinp3a.1	head;Adult
ccnd1	whole organism;Pharyngula:Prim-5
zgc:114104	somite;Segmentation:1-4 somites
zgc:114104	somite;Segmentation:5-9 somites
zgc:114104	somite;Segmentation:10-13 somites
saa	whole organism;Adult
[truncated: 473,281 more rows]
