# Supplementary material for: Pioneer and repressive functions of p63 during zebrafish embryonic ectoderm specification
Source: Nat Commun. 2019 Jul 11;10:3049. doi: 10.1038/s41467-019-11121-z (PMC6624255; doi:10.1038/s41467-019-11121-z)
Supplement: Supplementary file 4 — Supplementary Software 1 [file 41467_2019_11121_MOESM4_ESM.zip › enrich/zfin_enrich.py]

import pandas as pd 
import numpy as np 
from argparse import ArgumentParser
from sys import exit
from scipy.stats import hypergeom
from statsmodels.sandbox.stats.multicomp import multipletests
import csv

parser = ArgumentParser(description="ZFIN enrichnments")

parser.add_argument("-stages",
	dest="stfile",
	metavar="STAGES",
	type=str,
	help="ZFIN file with all zebrafish stages",
	required=False)

parser.add_argument("-expr",
	dest="exprfile",
	metavar="EXPRESSION FILE",
	type=str,
	help="ZFIN file with all expression data",
	required=False)

parser.add_argument("-expr2",
	dest="exprfile2",
	metavar="EXPRESSION FILE TYPE 2",
	type=str,
	help="ZFIN file with all expression data pretreated",
	required=False)

parser.add_argument("-glist",
	dest="glist",
	metavar="GENE LIST",
	type=str,
	help="List of gene names",
	required=True)

parser.add_argument("-prefix",
	dest="prefix",
	metavar="PREFIX",
	type=str,
	help="Prefix for output files",
	default="unknown")


def int_stages(row):
	ord1,ord2 = stdict[row["st1"]],stdict[row["st2"]]
	st = STAGES.loc[ord1:ord2,2].values.tolist()
	rows = [[row["gene"],row["tissue"] + ";" + stage] for stage in st]
	return(rows)


args = parser.parse_args()
stfile = args.stfile
exprfile = args.exprfile
exprfile2 = args.exprfile2
glist = args.glist
prefix = args.prefix


if not exprfile2:
	if not (stfile and exprfile):
		exit("Not enough arguments given")
	else:
		STAGES = pd.read_csv(stfile,sep="\t",header=None).reset_index().iloc[:,[0,3]]
		stdict = STAGES.set_index(2)["index"].to_dict()
		EXP = pd.read_csv(exprfile,sep="\t",header=None).iloc[:,[1,4,7,8,9]]
		EXP.columns = ["gene","tissue","st1","st2","method"]
		rlist = []
		for idx,row in EXP.iterrows():
			rlist+=int_stages(row)
		EXP = pd.DataFrame(rlist,columns=["gene","expression"])
		fname = exprfile + "_treated"
		EXP.to_csv(fname,sep="\t",quoting=csv.QUOTE_NONE,index=False)
else:
	EXP = pd.read_csv(exprfile2,sep="\t")

total_termdict = EXP["expression"].value_counts().to_dict()
total_genes = EXP.groupby("gene").ngroups


glist = pd.read_csv(glist,header=None).drop_duplicates()[0]
sample_genes = len(glist)

EXP_in = EXP.loc[EXP["gene"].isin(glist)]

rlist = []

for domain,df in EXP_in.groupby("expression"):
	pval = hypergeom.sf(len(df)-1,total_genes,total_termdict[domain],sample_genes)
	rlist.append([domain,len(df),total_termdict[domain],pval])

TEST = pd.DataFrame(rlist,columns=["domain","sample_genes","total_genes","p-value"])
TEST["Bonferroni"] = multipletests(TEST["p-value"], method='bonferroni')[1]
TEST = TEST.sort_values("p-value")

ofname1 = prefix + "_enrichments.tsv"
TEST.to_csv(ofname1,sep="\t",quoting=csv.QUOTE_NONE,index=False)
