# Supplementary material for: Pioneer and repressive functions of p63 during zebrafish embryonic ectoderm specification
Source: Nat Commun. 2019 Jul 11;10:3049. doi: 10.1038/s41467-019-11121-z (PMC6624255; doi:10.1038/s41467-019-11121-z)
Supplement: Supplementary file 4 — Supplementary Software 1 [file 41467_2019_11121_MOESM4_ESM.zip › enrich/wildtype-expression_fish.txt]

ZDB-GENE-040718-418	cybc1	AB/TU	ZFA:0001094	whole organism			Zygote:1-cell	Hatching:Pec-fin	mRNA in situ hybridization	ZDB-PUB-040907-1	ZDB-CDNA-040718-461		ZDB-FISH-150901-29084
ZDB-GENE-030131-6349	nolc1	WT	ZFA:0000101	diencephalon			Segmentation:10-13 somites	Segmentation:10-13 somites	mRNA in situ hybridization	ZDB-PUB-120202-16			ZDB-FISH-150901-29105
ZDB-GENE-100910-2	sst1.2	WT	ZFA:0000032	hypothalamus			Adult	Adult	Reverse transcription PCR	ZDB-PUB-100518-20			ZDB-FISH-150901-29105
ZDB-GENE-040108-7	xirp2a	AB/TU	ZFA:0000113	head mesenchyme			Pharyngula:Prim-15	Pharyngula:Prim-25	mRNA in situ hybridization	ZDB-PUB-010810-1	ZDB-EST-040107-9		ZDB-FISH-150901-29084
ZDB-GENE-030826-11	aifm1	AB/TU	ZFA:0001056	myotome			Pharyngula:High-pec	Hatching:Long-pec	mRNA in situ hybridization	ZDB-PUB-040907-1	ZDB-EST-080225-99		ZDB-FISH-150901-29084
ZDB-GENE-040310-5	sfrp1a	WT	ZFA:0007026	forebrain neural keel			Segmentation:1-4 somites	Segmentation:1-4 somites	mRNA in situ hybridization	ZDB-PUB-060323-26			ZDB-FISH-150901-29105
ZDB-GENE-030131-9710	yap1	AB	ZFA:0001094	whole organism			Cleavage:2-cell	Gastrula:Shield	mRNA in situ hybridization	ZDB-PUB-090429-7			ZDB-FISH-150901-27842
ZDB-GENE-030131-5304	hlx1	AB/TU	ZFA:0000010	cardiovascular system			Pharyngula:Prim-15	Pharyngula:Prim-25	mRNA in situ hybridization	ZDB-PUB-040907-1	ZDB-CDNA-040425-3000		ZDB-FISH-150901-29084
ZDB-GENE-980526-212	dlx2a	WT	ZFA:0001306	pharyngeal arch			Pharyngula:Prim-25	Pharyngula:Prim-25	mRNA in situ hybridization	ZDB-PUB-100202-11			ZDB-FISH-150901-29105
ZDB-GENE-031018-3	tp53inp1	AB/TU	ZFA:0000079	telencephalon			Pharyngula:Prim-15	Pharyngula:Prim-25	mRNA in situ hybridization	ZDB-PUB-010810-1	ZDB-EST-031204-37		ZDB-FISH-150901-29084
ZDB-GENE-030131-5783	rasgef1ba	AB/TU	ZFA:0000101	diencephalon			Pharyngula:Prim-15	Pharyngula:Prim-25	mRNA in situ hybridization	ZDB-PUB-040907-1	ZDB-CDNA-040425-1402		ZDB-FISH-150901-29084
ZDB-GENE-990415-272	ddx4	WT	ZFA:0000403	ovary			Juvenile:Days 30-44	Juvenile:Days 30-44	Immunohistochemistry	ZDB-PUB-070424-3		ZDB-ATB-081029-1	ZDB-FISH-150901-29105
ZDB-GENE-990415-127	six3a	WT	ZFA:0001093	unspecified			Segmentation:1-4 somites	Segmentation:1-4 somites	cDNA clones	ZDB-PUB-980603-4			ZDB-FISH-150901-29105
ZDB-GENE-980526-464	kita	WT	ZFA:0001094	whole organism			Adult	Adult	Reverse transcription PCR	ZDB-PUB-130903-42			ZDB-FISH-150901-29105
ZDB-GENE-030131-9542	rhbg	AB/TU	ZFA:0000022	floor plate			Pharyngula:High-pec	Hatching:Long-pec	mRNA in situ hybridization	ZDB-PUB-040907-1	ZDB-CDNA-040425-1552		ZDB-FISH-150901-29084
ZDB-GENE-030505-1	foxi1	WT	ZFA:0000016	ectoderm			Gastrula:Shield	Gastrula:75%-epiboly	mRNA in situ hybridization	ZDB-PUB-140410-10			ZDB-FISH-150901-29105
ZDB-GENE-030131-9792	mbd3b	AB/TU	ZFA:0000132	neural plate			Segmentation:1-4 somites	Segmentation:10-13 somites	mRNA in situ hybridization	ZDB-PUB-010810-1	ZDB-EST-020912-6		ZDB-FISH-150901-29084
ZDB-GENE-010716-2	irx5a	WT	ZFA:0000029	hindbrain			Segmentation:10-13 somites	Segmentation:10-13 somites	mRNA in situ hybridization	ZDB-PUB-051012-27			ZDB-FISH-150901-29105
ZDB-GENE-020102-1	cxcr4a	WT	ZFA:0000516	periventricular grey zone			Adult	Adult	mRNA in situ hybridization	ZDB-PUB-101101-18			ZDB-FISH-150901-29105
ZDB-GENE-050105-4	slc17a6a	WT	ZFA:0009290	glutamatergic neuron			Pharyngula:Prim-25	Pharyngula:Prim-25	mRNA in situ hybridization	ZDB-PUB-160825-11			ZDB-FISH-150901-29105
ZDB-GENE-000427-6	her7	WT	ZFA:0000279	segmental plate			Pharyngula:Prim-5	Pharyngula:Prim-5	mRNA in situ hybridization	ZDB-PUB-140830-3			ZDB-FISH-150901-29105
ZDB-GENE-080104-3	tbx21	WT	ZFA:0000529	kidney			Adult	Adult	Reverse transcription PCR	ZDB-PUB-091215-43			ZDB-FISH-150901-29105
ZDB-GENE-001103-2	sox9b	AB	ZFA:0001400	ceratohyal cartilage	ZFA:0009027	chondroblast	Hatching:Long-pec	Hatching:Long-pec	mRNA in situ hybridization	ZDB-PUB-120309-3			ZDB-FISH-150901-27842
ZDB-GENE-000926-1	atoh7	WT	ZFA:0000152	retina			Pharyngula:Prim-15	Pharyngula:Prim-15	mRNA in situ hybridization	ZDB-PUB-160220-6			ZDB-FISH-150901-29105
ZDB-GENE-070426-4	vps13c	TU	ZFA:0001094	whole organism			Larval:Protruding-mouth	Larval:Protruding-mouth	Reverse transcription PCR	ZDB-PUB-160311-1			ZDB-FISH-150901-15216
ZDB-GENE-030404-2	mib1	WT	ZFA:0001093	unspecified			Hatching:Pec-fin	Hatching:Pec-fin	mRNA in situ hybridization	ZDB-PUB-050413-16			ZDB-FISH-150901-29105
ZDB-GENE-060526-345	piwil2	WT	ZFA:0001175	blastodisc			Blastula:256-cell	Blastula:256-cell	mRNA in situ hybridization	ZDB-PUB-091221-8			ZDB-FISH-150901-29105
ZDB-GENE-040426-2334	nfe2l3	WT	ZFA:0001161	pectoral fin			Hatching:Pec-fin	Hatching:Pec-fin	Reverse transcription PCR	ZDB-PUB-131216-1			ZDB-FISH-150901-29105
ZDB-GENE-100119-1	col27a1a	WT	ZFA:0000135	notochord			Pharyngula:Prim-15	Pharyngula:Prim-15	mRNA in situ hybridization	ZDB-PUB-100105-32			ZDB-FISH-150901-29105
ZDB-GENE-050302-9	col2a1b	WT	ZFA:0001455	scapulocoracoid			Larval:Protruding-mouth	Larval:Protruding-mouth	mRNA in situ hybridization	ZDB-PUB-100112-20			ZDB-FISH-150901-29105
ZDB-GENE-080718-4	add2	TL	ZFA:0001114	head			Larval:Protruding-mouth	Larval:Protruding-mouth	mRNA in situ hybridization	ZDB-PUB-160816-1			ZDB-FISH-150901-8850
ZDB-GENE-041102-1	pth2	AB	ZFA:0000051	otic vesicle			Hatching:Long-pec	Hatching:Long-pec	mRNA in situ hybridization	ZDB-PUB-031103-24	ZDB-EST-060607-21		ZDB-FISH-150901-27842
ZDB-GENE-040426-2039	uhrf1	WT	ZFA:0001094	whole organism			Larval:Day 5	Larval:Day 5	Western blot	ZDB-PUB-101209-12		ZDB-ATB-110427-1	ZDB-FISH-150901-29105
ZDB-GENE-030407-2	avp	WT	ZFA:0000470	preoptic area			Larval:Protruding-mouth	Larval:Protruding-mouth	mRNA in situ hybridization	ZDB-PUB-080324-2			ZDB-FISH-150901-29105
ZDB-GENE-980526-87	wnt5b	AB	ZFA:0001094	whole organism			Gastrula:75%-epiboly	Gastrula:75%-epiboly	Reverse transcription PCR	ZDB-PUB-090424-17			ZDB-FISH-150901-27842
ZDB-GENE-041212-73	dhcr24	AB/TU	ZFA:0000013	cranial ganglion			Pharyngula:High-pec	Hatching:Long-pec	mRNA in situ hybridization	ZDB-PUB-040907-1	ZDB-CDNA-041212-82		ZDB-FISH-150901-29084
ZDB-GENE-021010-1	adra2a	WT	ZFA:0000593	superior reticular formation medial column			Adult	Adult	Immunohistochemistry	ZDB-PUB-080306-25			ZDB-FISH-150901-29105
ZDB-GENE-030131-8473	oprd1b	WT	ZFA:0000702	ventral horn spinal cord			Adult	Adult	mRNA in situ hybridization	ZDB-PUB-061229-3			ZDB-FISH-150901-29105
ZDB-GENE-050119-8	casr	AB	ZFA:0000368	integument			Adult	Adult	Reverse transcription PCR	ZDB-PUB-131122-4			ZDB-FISH-150901-27842
ZDB-GENE-001212-7	atp1a3a	TU	ZFA:0000008	brain			Hatching:Pec-fin	Hatching:Pec-fin	mRNA in situ hybridization	ZDB-PUB-130222-21			ZDB-FISH-150901-15216
ZDB-GENE-090313-43	palb2	WT	ZFA:0000035	lens			Hatching:Long-pec	Hatching:Long-pec	mRNA in situ hybridization	ZDB-PUB-090106-13			ZDB-FISH-150901-29105
ZDB-GENE-081104-299	pcdh7b	AB/TU	ZFA:0009248	neuron			Pharyngula:Prim-15	Pharyngula:Prim-25	mRNA in situ hybridization	ZDB-PUB-051025-1	ZDB-EST-060130-195		ZDB-FISH-150901-29084
ZDB-GENE-030131-8244	ier2b	EKW	ZFA:0000077	tail bud			Segmentation:1-4 somites	Segmentation:1-4 somites	mRNA in situ hybridization	ZDB-PUB-130830-11			ZDB-FISH-150901-29731
ZDB-GENE-060929-540	glulc	WT	ZFA:0000008	brain			Adult	Adult	Reverse transcription PCR	ZDB-PUB-120706-10			ZDB-FISH-150901-29105
ZDB-GENE-980526-143	foxd3	WT	ZFA:0000077	tail bud			Gastrula:Bud	Gastrula:Bud	mRNA in situ hybridization	ZDB-PUB-980903-3			ZDB-FISH-150901-29105
ZDB-GENE-040704-21	zgc:91890	AB/TU	ZFA:0001679	solid lens vesicle			Segmentation:20-25 somites	Pharyngula:Prim-5	mRNA in situ hybridization	ZDB-PUB-040907-1	ZDB-CDNA-040704-21		ZDB-FISH-150901-29084
ZDB-GENE-040426-2185	tpm4a	AB/TU	ZFA:0000114	heart			Pharyngula:High-pec	Hatching:Long-pec	mRNA in situ hybridization	ZDB-PUB-040907-1	ZDB-CDNA-041114-93		ZDB-FISH-150901-29084
ZDB-GENE-030131-8173	tomm70a	WT	ZFA:0000123	liver			Adult	Adult	Reverse transcription PCR	ZDB-PUB-170214-312			ZDB-FISH-150901-29105
ZDB-GENE-040426-2932	msh2	AB/TU	ZFA:0000152	retina			Pharyngula:High-pec	Hatching:Long-pec	mRNA in situ hybridization	ZDB-PUB-040907-1	ZDB-EST-041111-434		ZDB-FISH-150901-29084
ZDB-GENE-020424-3	lmna	WIK	ZFA:0000114	heart			Adult	Adult	other	ZDB-PUB-150115-13			ZDB-FISH-150901-23633
ZDB-GENE-030131-7393	grnb	WT	ZFA:0000012	central nervous system			Segmentation:5-9 somites	Segmentation:5-9 somites	mRNA in situ hybridization	ZDB-PUB-051114-8			ZDB-FISH-150901-29105
ZDB-GENE-061212-1	elna	WT	ZFA:0005065	heart valve			Adult	Adult	Immunohistochemistry	ZDB-PUB-061205-6		ZDB-ATB-121116-1	ZDB-FISH-150901-29105
ZDB-GENE-030131-8277	gna13b	WT	ZFA:0000107	eye			Adult	Adult	Reverse transcription PCR	ZDB-PUB-110119-43			ZDB-FISH-150901-29105
ZDB-GENE-030131-9909	sipa1l1	AB/TU	ZFA:0000109	forebrain			Segmentation:14-19 somites	Segmentation:14-19 somites	mRNA in situ hybridization	ZDB-PUB-010810-1	ZDB-EST-030116-1		ZDB-FISH-150901-29084
ZDB-GENE-980526-370	pou3f2b	WT	ZFA:0000160	tegmentum			Hatching:Long-pec	Hatching:Long-pec	mRNA in situ hybridization	ZDB-PUB-160203-3			ZDB-FISH-150901-29105
ZDB-GENE-030616-42	pde6a	WT	ZFA:0000152	retina			Adult	Adult	cDNA clones	ZDB-PUB-060105-16			ZDB-FISH-150901-29105
ZDB-GENE-070119-4	bbc3	WT	ZFA:0001094	whole organism			Segmentation:26+ somites	Segmentation:26+ somites	Reverse transcription PCR	ZDB-PUB-171007-1			ZDB-FISH-150901-29105
ZDB-GENE-030616-162	myh10	AB	ZFA:0000079	telencephalon			Larval:Protruding-mouth	Larval:Protruding-mouth	mRNA in situ hybridization	ZDB-PUB-130610-56			ZDB-FISH-150901-27842
ZDB-GENE-041010-85	stmn2a	WT	ZFA:0001301	glossopharyngeal ganglion			Larval:Protruding-mouth	Larval:Protruding-mouth	mRNA in situ hybridization	ZDB-PUB-090318-2			ZDB-FISH-150901-29105
ZDB-GENE-100519-4	aldh1l1	AB	ZFA:0001161	pectoral fin	BSPO:0000083	medial region	Adult	Adult	Western blot	ZDB-PUB-170119-11			ZDB-FISH-150901-27842
ZDB-GENE-090918-1	nlgn1	WT	ZFA:0000152	retina			Larval:Day 5	Larval:Day 5	mRNA in situ hybridization	ZDB-PUB-100105-16			ZDB-FISH-150901-29105
ZDB-GENE-980526-437	tbxta	WT	ZFA:0000135	notochord			Segmentation:5-9 somites	Segmentation:5-9 somites	mRNA in situ hybridization	ZDB-PUB-130909-3			ZDB-FISH-150901-29105
ZDB-GENE-040315-1	chst11	WIK/AB	ZFA:0000029	hindbrain			Pharyngula:Prim-25	Pharyngula:Prim-25	mRNA in situ hybridization	ZDB-PUB-150325-19			ZDB-FISH-150901-12950
ZDB-GENE-070803-3	bhlha15	WT	ZFA:0000029	hindbrain			Pharyngula:Prim-5	Pharyngula:Prim-5	mRNA in situ hybridization	ZDB-PUB-070614-16			ZDB-FISH-150901-29105
ZDB-GENE-040718-440	gata2b	WT	ZFA:0005830	hematopoietic cell			Larval:Protruding-mouth	Larval:Protruding-mouth	mRNA in situ hybridization	ZDB-PUB-150312-5			ZDB-FISH-150901-29105
ZDB-GENE-010702-1	lmo4a	AB/TU	ZFA:0000041	mesoderm			Gastrula:50%-epiboly	Gastrula:Bud	mRNA in situ hybridization	ZDB-PUB-051025-1	ZDB-EST-051107-6		ZDB-FISH-150901-29084
ZDB-GENE-030131-9849	sp8a	WT	ZFA:0001269	regenerating fin			Adult	Adult	mRNA in situ hybridization	ZDB-PUB-061229-24			ZDB-FISH-150901-29105
ZDB-GENE-050320-92	cdh6	WT	ZFA:0000150	pronephric duct			Segmentation:10-13 somites	Segmentation:10-13 somites	mRNA in situ hybridization	ZDB-PUB-051101-17			ZDB-FISH-150901-29105
ZDB-GENE-041203-1	foxp1b	WT	ZFA:0000445	optic tectum			Hatching:Long-pec	Hatching:Long-pec	mRNA in situ hybridization	ZDB-PUB-070920-29			ZDB-FISH-150901-29105
ZDB-GENE-010412-1	six2a	WT	ZFA:0000138	otic placode			Segmentation:10-13 somites	Segmentation:10-13 somites	mRNA in situ hybridization	ZDB-PUB-080306-31			ZDB-FISH-150901-29105
ZDB-GENE-030131-6445	csnk1g2a	WT	ZFA:0000051	otic vesicle			Hatching:Long-pec	Hatching:Long-pec	mRNA in situ hybridization	ZDB-PUB-071210-44			ZDB-FISH-150901-29105
ZDB-GENE-050417-161	triap1	AB/TU	ZFA:0000003	adaxial cell			Segmentation:1-4 somites	Segmentation:10-13 somites	mRNA in situ hybridization	ZDB-PUB-040907-1	ZDB-CDNA-050417-162		ZDB-FISH-150901-29084
ZDB-GENE-070912-179	chd7	AB	ZFA:0001114	head			Segmentation:1-4 somites	Segmentation:1-4 somites	mRNA in situ hybridization	ZDB-PUB-120301-9			ZDB-FISH-150901-27842
ZDB-GENE-070718-2	tyrp1a	TU	ZFA:0000303	female organism			Adult	Adult	Reverse transcription PCR	ZDB-PUB-161111-4			ZDB-FISH-150901-15216
ZDB-GENE-040426-1303	diabloa	AB/TU	ZFA:0001056	myotome			Segmentation:20-25 somites	Pharyngula:Prim-5	mRNA in situ hybridization	ZDB-PUB-040907-1	ZDB-EST-080917-155		ZDB-FISH-150901-29084
ZDB-GENE-991119-2	cryaba	AB	ZFA:0000051	otic vesicle			Hatching:Long-pec	Hatching:Long-pec	mRNA in situ hybridization	ZDB-PUB-171123-4			ZDB-FISH-150901-27842
ZDB-GENE-990415-258	sod1	WT	ZFA:0001093	unspecified			Adult	Adult	Reverse transcription PCR	ZDB-PUB-980810-29			ZDB-FISH-150901-29105
ZDB-GENE-060322-4	st6gal2a	WT	ZFA:0000079	telencephalon			Pharyngula:Prim-5	Pharyngula:Prim-5	mRNA in situ hybridization	ZDB-PUB-150715-22			ZDB-FISH-150901-29105
ZDB-GENE-040426-1438	nr2f1b	AB/TU	ZFA:0000079	telencephalon			Pharyngula:High-pec	Hatching:Long-pec	mRNA in situ hybridization	ZDB-PUB-080220-1	ZDB-CDNA-040425-2372		ZDB-FISH-150901-29084
ZDB-GENE-980528-2059	bmp4	WT	ZFA:0000115	heart rudiment			Segmentation:20-25 somites	Segmentation:20-25 somites	mRNA in situ hybridization	ZDB-PUB-070409-7			ZDB-FISH-150901-29105
ZDB-GENE-030131-7179	crybg1b	AB/TU	ZFA:0000051	otic vesicle			Segmentation:20-25 somites	Pharyngula:Prim-5	mRNA in situ hybridization	ZDB-PUB-051025-1	ZDB-EST-090218-57		ZDB-FISH-150901-29084
ZDB-GENE-030131-9242	sulf1	WT	ZFA:0000042	midbrain hindbrain boundary			Pharyngula:Prim-5	Pharyngula:Prim-5	mRNA in situ hybridization	ZDB-PUB-130422-14			ZDB-FISH-150901-29105
ZDB-GENE-030708-2	zic3	WT	ZFA:0007019	midbrain neural plate			Gastrula:90%-epiboly	Gastrula:90%-epiboly	mRNA in situ hybridization	ZDB-PUB-011217-14			ZDB-FISH-150901-29105
ZDB-GENE-030131-2741	hspb12	WT	ZFA:0000115	heart rudiment			Segmentation:26+ somites	Segmentation:26+ somites	mRNA in situ hybridization	ZDB-PUB-130722-15			ZDB-FISH-150901-29105
ZDB-GENE-030131-5861	gnai2b	WT	ZFA:0000107	eye			Adult	Adult	Reverse transcription PCR	ZDB-PUB-110119-43			ZDB-FISH-150901-29105
ZDB-GENE-030804-26	pald1a	AB/TU	ZFA:0000445	optic tectum			Segmentation:20-25 somites	Pharyngula:Prim-5	mRNA in situ hybridization	ZDB-PUB-010810-1	ZDB-EST-031116-37		ZDB-FISH-150901-29084
ZDB-GENE-980526-44	ptch2	AB/TU	ZFA:0000012	central nervous system			Pharyngula:High-pec	Hatching:Long-pec	mRNA in situ hybridization	ZDB-PUB-051025-1	ZDB-EST-060130-95		ZDB-FISH-150901-29084
ZDB-GENE-031219-5	ca2	WT	ZFA:0000007	blood			Adult	Adult	Reverse transcription PCR	ZDB-PUB-080311-4			ZDB-FISH-150901-29105
ZDB-GENE-050513-2	sema3fb	AB/TU	ZFA:0000029	hindbrain			Segmentation:14-19 somites	Segmentation:14-19 somites	mRNA in situ hybridization	ZDB-PUB-010810-1	ZDB-EST-031010-2		ZDB-FISH-150901-29084
ZDB-GENE-980526-283	egr2b	WT	ZFA:0001093	unspecified			Pharyngula:Prim-5	Pharyngula:Prim-5	mRNA in situ hybridization	ZDB-PUB-040609-2			ZDB-FISH-150901-29105
ZDB-GENE-040827-4	pkd2	AB	ZFA:0001161	pectoral fin			Larval:Protruding-mouth	Larval:Protruding-mouth	mRNA in situ hybridization	ZDB-PUB-051012-23			ZDB-FISH-150901-27842
ZDB-GENE-030131-9889	col14a1a	AB/TU	ZFA:0000108	fin			Segmentation:20-25 somites	Pharyngula:Prim-5	mRNA in situ hybridization	ZDB-PUB-010810-1	ZDB-EST-020912-23		ZDB-FISH-150901-29084
ZDB-GENE-030131-9829	kdm7aa	AB/TU	ZFA:0000077	tail bud			Segmentation:14-19 somites	Segmentation:14-19 somites	mRNA in situ hybridization	ZDB-PUB-040907-1	ZDB-EST-050208-102		ZDB-FISH-150901-29084
ZDB-GENE-010605-4	mafbb	AB/TU	ZFA:0000088	YSL			Pharyngula:Prim-15	Pharyngula:Prim-25	mRNA in situ hybridization	ZDB-PUB-051025-1	ZDB-EST-051107-10		ZDB-FISH-150901-29084
ZDB-GENE-030829-62	sb:cb774	AB/TU	ZFA:0000029	hindbrain			Pharyngula:Prim-15	Pharyngula:Prim-25	mRNA in situ hybridization	ZDB-PUB-010810-1	ZDB-EST-030829-59		ZDB-FISH-150901-29084
ZDB-GENE-020501-1	atp1a1a.5	WT	ZFA:0000354	gill			Adult	Adult	Reverse transcription PCR	ZDB-PUB-090424-30			ZDB-FISH-150901-29105
ZDB-GENE-040426-1746	tfdp1b	AB/TU	ZFA:0001357	alar plate midbrain region			Segmentation:20-25 somites	Pharyngula:Prim-5	mRNA in situ hybridization	ZDB-PUB-040907-1	ZDB-CDNA-040425-2686		ZDB-FISH-150901-29084
ZDB-GENE-040426-937	kbtbd4	AB/TU	ZFA:0001093	unspecified			Zygote:1-cell	Hatching:Pec-fin	mRNA in situ hybridization	ZDB-PUB-040907-1	ZDB-CDNA-040425-1866		ZDB-FISH-150901-29084
ZDB-GENE-040910-4	dnajb13	AB/TU	ZFA:0000128	midbrain			Pharyngula:High-pec	Hatching:Long-pec	mRNA in situ hybridization	ZDB-PUB-040907-1	ZDB-CDNA-050417-76		ZDB-FISH-150901-29084
ZDB-GENE-990714-27	pitx2	WT	ZFA:0000121	lateral plate mesoderm	BSPO:0000000	left side	Segmentation:20-25 somites	Segmentation:20-25 somites	mRNA in situ hybridization	ZDB-PUB-130904-35			ZDB-FISH-150901-29105
ZDB-GENE-980526-280	dlx3b	AB	ZFA:0001093	unspecified			Segmentation:5-9 somites	Segmentation:5-9 somites	mRNA in situ hybridization	ZDB-PUB-050309-6	ZDB-EST-020919-371		ZDB-FISH-150901-27842
ZDB-GENE-050105-1	nr1d1	AB	ZFA:0000019	epiphysis			Hatching:Pec-fin	Hatching:Pec-fin	mRNA in situ hybridization	ZDB-PUB-000726-8			ZDB-FISH-150901-27842
ZDB-GENE-061013-532	slc22a13b	WT	ZFA:0005277	skeletal muscle			Adult	Adult	Reverse transcription PCR	ZDB-PUB-160816-13			ZDB-FISH-150901-29105
ZDB-GENE-990714-26	lef1	WT	ZFA:0000037	anatomical structure			Gastrula:Shield	Gastrula:Shield	mRNA in situ hybridization	ZDB-PUB-140731-2			ZDB-FISH-150901-29105
ZDB-GENE-030131-5964	smarca2	AB/TU	ZFA:0000123	liver			Larval:Day 5	Larval:Day 5	mRNA in situ hybridization	ZDB-PUB-040907-1	ZDB-CDNA-040425-2972		ZDB-FISH-150901-29084
ZDB-GENE-021115-7	plk1	TU	ZFA:0000155	somite			Pharyngula:Prim-5	Pharyngula:Prim-5	mRNA in situ hybridization	ZDB-PUB-100719-49			ZDB-FISH-150901-15216
ZDB-GENE-001212-5	atp1a1b	AB/TU	ZFA:0000079	telencephalon			Segmentation:20-25 somites	Pharyngula:Prim-5	mRNA in situ hybridization	ZDB-PUB-010810-1	ZDB-EST-030328-3		ZDB-FISH-150901-29084
ZDB-GENE-000920-1	edn1	AB/TU	ZFA:0000075	spinal cord			Segmentation:20-25 somites	Pharyngula:Prim-5	mRNA in situ hybridization	ZDB-PUB-051025-1	ZDB-EST-051103-47		ZDB-FISH-150901-29084
ZDB-GENE-060503-640	slc9a3.2	WT	ZFA:0001094	whole organism			Larval:Day 5	Larval:Day 5	Reverse transcription PCR	ZDB-PUB-090318-15			ZDB-FISH-150901-29105
ZDB-GENE-040128-2	fgfrl1a	AB/TU	ZFA:0001678	immature eye			Segmentation:14-19 somites	Segmentation:14-19 somites	mRNA in situ hybridization	ZDB-PUB-051025-1	ZDB-EST-051103-18		ZDB-FISH-150901-29084
ZDB-GENE-010817-1	angpt1	WT	ZFA:0000391	medial zone of dorsal telencephalon			Juvenile:Days 30-44	Juvenile:Days 30-44	mRNA in situ hybridization	ZDB-PUB-150626-9			ZDB-FISH-150901-29105
ZDB-GENE-030131-7038	spry2	WT	ZFA:0000077	tail bud			Gastrula:Bud	Gastrula:Bud	mRNA in situ hybridization	ZDB-PUB-130909-3			ZDB-FISH-150901-29105
ZDB-GENE-980526-397	prox1a	WT	ZFA:0000123	liver			Hatching:Long-pec	Hatching:Long-pec	mRNA in situ hybridization	ZDB-PUB-061020-8			ZDB-FISH-150901-29105
ZDB-GENE-020905-5	prrx1a	AB/TU	ZFA:0000105	epidermis			Segmentation:20-25 somites	Pharyngula:Prim-5	mRNA in situ hybridization	ZDB-PUB-010810-1	ZDB-EST-020816-29		ZDB-FISH-150901-29084
ZDB-GENE-980526-102	sox19a	AB/TU	ZFA:0000012	central nervous system			Pharyngula:High-pec	Hatching:Long-pec	mRNA in situ hybridization	ZDB-PUB-010810-1	ZDB-EST-030925-29		ZDB-FISH-150901-29084
ZDB-GENE-060113-1	ripply1	WT	ZFA:0000155	somite			Segmentation:10-13 somites	Segmentation:10-13 somites	mRNA in situ hybridization	ZDB-PUB-150301-4			ZDB-FISH-150901-29105
ZDB-GENE-000705-1	kdrl	TL	ZFA:0001093	unspecified			Pharyngula:Prim-15	Pharyngula:Prim-15	mRNA in situ hybridization	ZDB-PUB-040416-1			ZDB-FISH-150901-8850
ZDB-GENE-030425-2	yars	AB/TU	ZFA:0000445	optic tectum			Pharyngula:Prim-15	Pharyngula:Prim-25	mRNA in situ hybridization	ZDB-PUB-010810-1	ZDB-EST-030429-22		ZDB-FISH-150901-29084
ZDB-GENE-030131-9840	sb:cb439	AB/TU	ZFA:0000100	cerebellum			Segmentation:20-25 somites	Pharyngula:Prim-5	mRNA in situ hybridization	ZDB-PUB-010810-1	ZDB-EST-021105-12		ZDB-FISH-150901-29084
ZDB-GENE-990415-183	notch1b	WT	ZFA:0001315	atrioventricular canal			Hatching:Long-pec	Hatching:Long-pec	mRNA in situ hybridization	ZDB-PUB-100302-4			ZDB-FISH-150901-29105
ZDB-GENE-041010-127	raly	AB/TU	ZFA:0000160	tegmentum			Pharyngula:Prim-15	Pharyngula:Prim-25	mRNA in situ hybridization	ZDB-PUB-040907-1	ZDB-CDNA-041010-127		ZDB-FISH-150901-29084
ZDB-GENE-040708-1	prdm5	WT	ZFA:0001306	pharyngeal arch			Pharyngula:Prim-15	Pharyngula:Prim-15	mRNA in situ hybridization	ZDB-PUB-121120-12			ZDB-FISH-150901-29105
ZDB-GENE-060131-1	ar	WT	ZFA:0000598	testis			Larval:Days 21-29	Larval:Days 21-29	Reverse transcription PCR	ZDB-PUB-071023-10			ZDB-FISH-150901-29105
ZDB-GENE-030408-4	ktn1	AB/TU	ZFA:0001056	myotome			Segmentation:20-25 somites	Pharyngula:Prim-5	mRNA in situ hybridization	ZDB-PUB-010810-1	ZDB-EST-030429-3		ZDB-FISH-150901-29084
ZDB-GENE-030131-9123	mmp2	WT	ZFA:0001089	myoseptum			Larval:Protruding-mouth	Larval:Protruding-mouth	mRNA in situ hybridization	ZDB-PUB-130125-14			ZDB-FISH-150901-29105
ZDB-GENE-041203-1	foxp1b	WT	ZFA:0000050	optic vesicle			Segmentation:10-13 somites	Segmentation:10-13 somites	mRNA in situ hybridization	ZDB-PUB-070920-29			ZDB-FISH-150901-29105
ZDB-GENE-040310-5	sfrp1a	WT	ZFA:0001114	head			Larval:Days 7-13	Larval:Days 7-13	Reverse transcription PCR	ZDB-PUB-160414-8			ZDB-FISH-150901-29105
ZDB-GENE-990621-5	th	WT	ZFA:0000128	midbrain			Larval:Day 4	Larval:Day 4	mRNA in situ hybridization	ZDB-PUB-130709-42			ZDB-FISH-150901-29105
ZDB-GENE-050522-28	barx1	WT	ZFA:0001609	pharyngeal arch 6			Hatching:Long-pec	Hatching:Long-pec	mRNA in situ hybridization	ZDB-PUB-121120-12			ZDB-FISH-150901-29105
ZDB-GENE-050417-97	dmbx1b	AB/TU	ZFA:0000295	trigeminal ganglion			Segmentation:20-25 somites	Pharyngula:Prim-5	mRNA in situ hybridization	ZDB-PUB-040907-1	ZDB-CDNA-050417-98		ZDB-FISH-150901-29084
ZDB-GENE-030131-5304	hlx1	AB/TU	ZFA:0000107	eye			Pharyngula:Prim-15	Pharyngula:Prim-25	mRNA in situ hybridization	ZDB-PUB-040907-1	ZDB-CDNA-040425-3000		ZDB-FISH-150901-29084
ZDB-GENE-030131-9699	sb:cb176	AB/TU	ZFA:0000088	YSL			Segmentation:20-25 somites	Pharyngula:Prim-5	mRNA in situ hybridization	ZDB-PUB-010810-1	ZDB-EST-020411-1		ZDB-FISH-150901-29084
ZDB-GENE-980526-488	fgfr4	WT	ZFA:0000101	diencephalon			Pharyngula:Prim-5	Pharyngula:Prim-5	mRNA in situ hybridization	ZDB-PUB-130722-17			ZDB-FISH-150901-29105
ZDB-GENE-100219-2	bcl10	WT	ZFA:0000242	male organism	ZFA:0000076	swim bladder	Adult	Adult	Western blot	ZDB-PUB-150408-7		ZDB-ATB-150728-2	ZDB-FISH-150901-29105
ZDB-GENE-980526-501	tal1	WT	ZFA:0000033	intermediate cell mass of mesoderm			Segmentation:14-19 somites	Segmentation:14-19 somites	mRNA in situ hybridization	ZDB-PUB-090929-8			ZDB-FISH-150901-29105
ZDB-GENE-041014-1	met	WT	ZFA:0009244	primary motor neuron			Pharyngula:Prim-5	Pharyngula:Prim-5	mRNA in situ hybridization	ZDB-PUB-080801-12			ZDB-FISH-150901-29105
ZDB-GENE-090313-118	si:ch211-51a6.2	WT	ZFA:0000077	tail bud			Segmentation:10-13 somites	Segmentation:10-13 somites	other	ZDB-PUB-141125-5			ZDB-FISH-150901-29105
ZDB-GENE-991110-8	tcf7l2	AB/TU	ZFA:0000056	pharynx			Larval:Day 6	Larval:Day 6	mRNA in situ hybridization	ZDB-PUB-101011-48			ZDB-FISH-150901-29084
ZDB-GENE-080818-1	ca16b	AB	ZFA:0000993	lateral wall neural rod			Segmentation:14-19 somites	Segmentation:14-19 somites	mRNA in situ hybridization	ZDB-PUB-031103-24	ZDB-EST-050622-51		ZDB-FISH-150901-27842
ZDB-GENE-980528-2060	gsc	WT	ZFA:0001094	whole organism			Blastula:High	Blastula:High	mRNA in situ hybridization	ZDB-PUB-961014-1007			ZDB-FISH-150901-29105
ZDB-GENE-030131-9884	cpox	WT	ZFA:0000033	intermediate cell mass of mesoderm			Pharyngula:Prim-5	Pharyngula:Prim-5	mRNA in situ hybridization	ZDB-PUB-060302-5			ZDB-FISH-150901-29105
ZDB-GENE-131127-147	nkl.3	WT	ZFA:0000529	kidney			Adult	Adult	Reverse transcription PCR	ZDB-PUB-150331-25			ZDB-FISH-150901-29105
ZDB-GENE-030131-2376	her8a	WT	ZFA:0001031	rhombomere 1			Segmentation:10-13 somites	Segmentation:10-13 somites	mRNA in situ hybridization	ZDB-PUB-110602-11			ZDB-FISH-150901-29105
ZDB-GENE-061027-60	atp2b4	WT	ZFA:0000436	spleen			Adult	Adult	Reverse transcription PCR	ZDB-PUB-071009-17			ZDB-FISH-150901-29105
ZDB-GENE-980526-171	tbx16l	WT	ZFA:0001377	presumptive mesoderm			Gastrula:50%-epiboly	Gastrula:50%-epiboly	mRNA in situ hybridization	ZDB-PUB-060130-8			ZDB-FISH-150901-29105
ZDB-GENE-030131-7715	cox6a1	AB/TU	ZFA:0000107	eye			Pharyngula:Prim-15	Pharyngula:Prim-25	mRNA in situ hybridization	ZDB-PUB-040907-1	ZDB-EST-050309-426		ZDB-FISH-150901-29084
ZDB-GENE-000128-11	dbx1b	AB/TU	ZFA:0000445	optic tectum			Pharyngula:Prim-15	Pharyngula:Prim-25	mRNA in situ hybridization	ZDB-PUB-051025-1	ZDB-EST-051107-8		ZDB-FISH-150901-29084
ZDB-GENE-030521-42	mns1	AB/TU	ZFA:0000047	peripheral olfactory organ			Pharyngula:Prim-15	Pharyngula:Prim-25	mRNA in situ hybridization	ZDB-PUB-010810-1	ZDB-EST-030521-42		ZDB-FISH-150901-29084
ZDB-GENE-051102-2	nphs2	WT	ZFA:0000151	pronephros			Hatching:Long-pec	Hatching:Long-pec	mRNA in situ hybridization	ZDB-PUB-050818-17			ZDB-FISH-150901-29105
ZDB-GENE-060113-2	ripply2	WT	ZFA:0000155	somite			Segmentation:14-19 somites	Segmentation:14-19 somites	mRNA in situ hybridization	ZDB-PUB-141125-5			ZDB-FISH-150901-29105
ZDB-GENE-010302-1	foxc1a	TU	ZFA:0001206	intermediate mesoderm			Segmentation:14-19 somites	Segmentation:14-19 somites	mRNA in situ hybridization	ZDB-PUB-110901-20			ZDB-FISH-150901-15216
ZDB-GENE-980526-196	ptch1	AB	ZFA:0000123	liver			Hatching:Long-pec	Hatching:Long-pec	mRNA in situ hybridization	ZDB-PUB-110921-30			ZDB-FISH-150901-27842
ZDB-GENE-090728-1	col12a1a	WT	ZFA:0000477	posterior cardinal vein			Hatching:Long-pec	Hatching:Long-pec	Immunohistochemistry	ZDB-PUB-081110-2		ZDB-ATB-090728-2	ZDB-FISH-150901-29105
ZDB-GENE-020122-1	meis1b	WT	ZFA:0000822	rhombomere 2			Segmentation:10-13 somites	Segmentation:10-13 somites	mRNA in situ hybridization	ZDB-PUB-011109-11			ZDB-FISH-150901-29105
ZDB-GENE-090313-253	tac3a	WT	ZFA:0001109	oocyte			Adult	Adult	Reverse transcription PCR	ZDB-PUB-160902-12			ZDB-FISH-150901-29105
ZDB-GENE-030131-9796	ptbp1b	AB	ZFA:0000067	pronephric mesoderm			Segmentation:5-9 somites	Segmentation:5-9 somites	mRNA in situ hybridization	ZDB-PUB-031103-24	ZDB-EST-050622-18		ZDB-FISH-150901-27842
ZDB-GENE-080229-4	gpa33a	AB/TU	ZFA:0000243	neuromast			Pharyngula:High-pec	Hatching:Long-pec	mRNA in situ hybridization	ZDB-PUB-080227-22	ZDB-CDNA-080114-26		ZDB-FISH-150901-29084
ZDB-GENE-030131-5418	rfng	WT	ZFA:0001093	unspecified			Segmentation:20-25 somites	Segmentation:20-25 somites	mRNA in situ hybridization	ZDB-PUB-040408-2			ZDB-FISH-150901-29105
ZDB-GENE-061103-631	tmprss4a	WT	ZFA:0000529	kidney			Adult	Adult	Reverse transcription PCR	ZDB-PUB-110613-35			ZDB-FISH-150901-29105
ZDB-GENE-030131-1263	apoa4b.1	AB	ZFA:0001338	intestine			Larval:Day 5	Larval:Day 5	mRNA in situ hybridization	ZDB-PUB-150131-4			ZDB-FISH-150901-27842
ZDB-GENE-050517-17	abcc5	AB	ZFA:0001094	whole organism			Pharyngula:Prim-5	Larval:Day 4	Reverse transcription PCR	ZDB-PUB-101011-4			ZDB-FISH-150901-27842
ZDB-GENE-001212-1	atp1a1a.1	WT	ZFA:0000354	gill			Adult	Adult	Reverse transcription PCR	ZDB-PUB-070303-12			ZDB-FISH-150901-29105
ZDB-GENE-990415-267	foxg1a	WT	ZFA:0000050	optic vesicle	BSPO:0000079	dorsal region	Segmentation:10-13 somites	Segmentation:10-13 somites	mRNA in situ hybridization	ZDB-PUB-140612-6			ZDB-FISH-150901-29105
ZDB-GENE-070705-7	cdkn1a	WT	ZFA:0000035	lens			Pharyngula:Prim-25	Pharyngula:Prim-25	mRNA in situ hybridization	ZDB-PUB-150801-8			ZDB-FISH-150901-29105
ZDB-GENE-040426-2018	dusp1	AB/TU	ZFA:0000029	hindbrain			Segmentation:20-25 somites	Pharyngula:Prim-5	mRNA in situ hybridization	ZDB-PUB-010810-1	ZDB-EST-020809-9		ZDB-FISH-150901-29084
ZDB-GENE-000622-1	gata6	TU	ZFA:0000088	YSL			Blastula:30%-epiboly	Blastula:30%-epiboly	mRNA in situ hybridization	ZDB-PUB-120326-3			ZDB-FISH-150901-15216
ZDB-GENE-040704-11	nr4a1	AB/TU	ZFA:0000243	neuromast			Pharyngula:High-pec	Hatching:Long-pec	mRNA in situ hybridization	ZDB-PUB-080220-1	ZDB-EST-080403-50		ZDB-FISH-150901-29084
ZDB-GENE-050320-20	ndufa9a	AB/TU	ZFA:0000445	optic tectum			Segmentation:20-25 somites	Pharyngula:Prim-5	mRNA in situ hybridization	ZDB-PUB-040907-1	ZDB-EST-080225-79		ZDB-FISH-150901-29084
ZDB-GENE-050308-1	pabpc1b	AB/TU	ZFA:0001678	immature eye			Segmentation:14-19 somites	Segmentation:14-19 somites	mRNA in situ hybridization	ZDB-PUB-040907-1	ZDB-CDNA-040425-620		ZDB-FISH-150901-29084
ZDB-GENE-030616-624	znf536	AB/TU	ZFA:0000029	hindbrain			Pharyngula:Prim-15	Pharyngula:Prim-25	mRNA in situ hybridization	ZDB-PUB-051025-1	ZDB-EST-090218-56		ZDB-FISH-150901-29084
ZDB-GENE-031006-11	slc25a12	WT	ZFA:0001094	whole organism			Cleavage:32-cell	Cleavage:32-cell	Reverse transcription PCR	ZDB-PUB-140321-54			ZDB-FISH-150901-29105
ZDB-GENE-990415-200	pax6a	WT	ZFA:0000132	neural plate			Gastrula:Bud	Gastrula:Bud	mRNA in situ hybridization	ZDB-PUB-051012-27			ZDB-FISH-150901-29105
ZDB-GENE-980526-52	pax3a	WT	ZFA:0001513	dermomyotome			Pharyngula:Prim-5	Pharyngula:Prim-5	mRNA in situ hybridization	ZDB-PUB-130709-61			ZDB-FISH-150901-29105
ZDB-GENE-070220-1	brd2b	WT	ZFA:0001094	whole organism			Gastrula:Bud	Gastrula:Bud	mRNA in situ hybridization	ZDB-PUB-080415-8			ZDB-FISH-150901-29105
ZDB-GENE-050411-13	st3gal3b	WT	ZFA:0000107	eye			Adult	Adult	Reverse transcription PCR	ZDB-PUB-141224-14			ZDB-FISH-150901-29105
ZDB-GENE-040426-2190	amfra	WT	ZFA:0001094	whole organism			Larval:Day 4	Larval:Day 4	Western blot	ZDB-PUB-140730-19		ZDB-ATB-170330-1	ZDB-FISH-150901-29105
ZDB-GENE-040426-780	mycb	WT	ZFA:0000243	neuromast			Larval:Protruding-mouth	Larval:Protruding-mouth	mRNA in situ hybridization	ZDB-PUB-070625-13			ZDB-FISH-150901-29105
ZDB-GENE-030131-9844	grwd1	AB/TU	ZFA:0000095	pharyngeal arch 3-7 skeleton			Pharyngula:Prim-15	Pharyngula:Prim-25	mRNA in situ hybridization	ZDB-PUB-010810-1	ZDB-EST-021105-16		ZDB-FISH-150901-29084
ZDB-GENE-001205-1	csf1ra	WT	ZFA:0009165	neural crest cell			Segmentation:26+ somites	Segmentation:26+ somites	mRNA in situ hybridization	ZDB-PUB-120412-13			ZDB-FISH-150901-29105
ZDB-GENE-980526-268	gata1a	WT	ZFA:0005042	posterior lateral plate mesoderm			Segmentation:5-9 somites	Segmentation:5-9 somites	mRNA in situ hybridization	ZDB-PUB-061116-2			ZDB-FISH-150901-29105
ZDB-GENE-040426-1698	mrgbp	AB/TU	ZFA:0001093	unspecified			Zygote:1-cell	Hatching:Pec-fin	mRNA in situ hybridization	ZDB-PUB-040907-1	ZDB-CDNA-040425-2638		ZDB-FISH-150901-29084
ZDB-GENE-000705-1	kdrl	WT	ZFA:0005037	post-vent vasculature			Pharyngula:Prim-5	Pharyngula:Prim-5	mRNA in situ hybridization	ZDB-PUB-070828-1			ZDB-FISH-150901-29105
ZDB-GENE-030708-1	fgf24	WT	ZFA:0000051	otic vesicle			Segmentation:14-19 somites	Segmentation:14-19 somites	mRNA in situ hybridization	ZDB-PUB-090706-7			ZDB-FISH-150901-29105
ZDB-GENE-000201-9	anos1a	WT	ZFA:0000166	lateral crista			Adult	Adult	Immunohistochemistry	ZDB-PUB-061031-10			ZDB-FISH-150901-29105
ZDB-GENE-980526-306	msx3	WT	ZFA:0000141	pectoral fin bud			Pharyngula:Prim-5	Pharyngula:Prim-5	mRNA in situ hybridization	ZDB-PUB-060531-8			ZDB-FISH-150901-29105
ZDB-GENE-050506-135	im:7145949	AB/TU	ZFA:0000029	hindbrain			Segmentation:14-19 somites	Segmentation:14-19 somites	mRNA in situ hybridization	ZDB-PUB-040907-1	ZDB-EST-050506-75		ZDB-FISH-150901-29084
ZDB-GENE-990415-50	dlx4b	AB/TU	ZFA:0000138	otic placode			Segmentation:14-19 somites	Segmentation:14-19 somites	mRNA in situ hybridization	ZDB-PUB-051025-1	ZDB-EST-060130-132		ZDB-FISH-150901-29084
ZDB-GENE-040426-2729	fam136a	AB/TU	ZFA:0001357	alar plate midbrain region			Segmentation:20-25 somites	Pharyngula:Prim-5	mRNA in situ hybridization	ZDB-PUB-040907-1	ZDB-CDNA-040425-3676		ZDB-FISH-150901-29084
ZDB-GENE-990415-252	nr2f2	AB	ZFA:0007042	spinal cord neural tube			Segmentation:14-19 somites	Segmentation:14-19 somites	mRNA in situ hybridization	ZDB-PUB-120802-2			ZDB-FISH-150901-27842
ZDB-GENE-020501-1	atp1a1a.5	WT	ZFA:0001093	unspecified			Segmentation:10-13 somites	Segmentation:10-13 somites	mRNA in situ hybridization	ZDB-PUB-031103-10			ZDB-FISH-150901-29105
ZDB-GENE-000823-4	hoxa4a	AB/TU	ZFA:0000095	pharyngeal arch 3-7 skeleton			Pharyngula:Prim-15	Pharyngula:Prim-25	mRNA in situ hybridization	ZDB-PUB-040907-1	ZDB-EST-041008-18		ZDB-FISH-150901-29084
ZDB-GENE-010608-3	neurod2	WT	ZFA:0001093	unspecified			Larval:Protruding-mouth	Larval:Protruding-mouth	Reverse transcription PCR	ZDB-PUB-990512-2			ZDB-FISH-150901-29105
ZDB-GENE-060503-904	tac1	WT	ZFA:0000101	diencephalon			Pharyngula:Prim-5	Pharyngula:Prim-5	mRNA in situ hybridization	ZDB-PUB-130410-7			ZDB-FISH-150901-29105
ZDB-GENE-041014-171	klf7b	AB/TU	ZFA:0009248	neuron			Pharyngula:High-pec	Hatching:Long-pec	mRNA in situ hybridization	ZDB-PUB-040907-1	ZDB-EST-050506-410		ZDB-FISH-150901-29084
ZDB-GENE-060616-2	snrpb2	AB/TU	ZFA:0001093	unspecified			Zygote:1-cell	Hatching:Pec-fin	mRNA in situ hybridization	ZDB-PUB-040907-1	ZDB-EST-050309-167		ZDB-FISH-150901-29084
ZDB-GENE-061103-265	sept15	WT	ZFA:0000114	heart			Adult	Adult	Reverse transcription PCR	ZDB-PUB-170328-9			ZDB-FISH-150901-29105
ZDB-GENE-041111-220	im:7144602	AB/TU	ZFA:0001093	unspecified			Zygote:1-cell	Hatching:Pec-fin	mRNA in situ hybridization	ZDB-PUB-040907-1	ZDB-EST-041111-182		ZDB-FISH-150901-29084
ZDB-GENE-990415-43	cyp19a1a	AB	ZFA:0000403	ovary			Juvenile:Days 30-44	Juvenile:Days 30-44	mRNA in situ hybridization	ZDB-PUB-050610-3			ZDB-FISH-150901-27842
ZDB-GENE-030131-8480	hmgb1b	AB	ZFA:0000228	lateral line primordium			Pharyngula:Prim-5	Pharyngula:Prim-5	mRNA in situ hybridization	ZDB-PUB-100910-11			ZDB-FISH-150901-27842
ZDB-GENE-040426-2127	yy1b	AB/TU	ZFA:0001093	unspecified			Zygote:1-cell	Hatching:Pec-fin	mRNA in situ hybridization	ZDB-PUB-040907-1	ZDB-CDNA-040425-3074		ZDB-FISH-150901-29084
ZDB-GENE-050913-100	agxt2	AB/TU	ZFA:0000123	liver			Pharyngula:High-pec	Hatching:Long-pec	mRNA in situ hybridization	ZDB-PUB-040907-1	ZDB-EST-041111-402		ZDB-FISH-150901-29084
ZDB-GENE-990415-52	eef1a1l1	WT	ZFA:0001093	unspecified			Segmentation:1-4 somites	Segmentation:1-4 somites	Reverse transcription PCR	ZDB-PUB-000126-10			ZDB-FISH-150901-29105
ZDB-GENE-010328-6	cldnf	AB/TU	ZFA:0000051	otic vesicle			Segmentation:20-25 somites	Pharyngula:Prim-5	mRNA in situ hybridization	ZDB-PUB-040907-1	ZDB-CDNA-050417-363		ZDB-FISH-150901-29084
ZDB-GENE-040426-2587	irf5	WT	ZFA:0001094	whole organism			Zygote:1-cell	Larval:Protruding-mouth	Reverse transcription PCR	ZDB-PUB-161120-13			ZDB-FISH-150901-29105
ZDB-GENE-030131-9	sparc	WT	ZFA:0001161	pectoral fin			Pharyngula:Prim-25	Pharyngula:Prim-25	mRNA in situ hybridization	ZDB-PUB-090204-3			ZDB-FISH-150901-29105
ZDB-GENE-030131-9787	cercam	AB/TU	ZFA:0000012	central nervous system			Segmentation:20-25 somites	Pharyngula:Prim-5	mRNA in situ hybridization	ZDB-PUB-010810-1	ZDB-EST-020816-40		ZDB-FISH-150901-29084
ZDB-GENE-980526-69	eve1	WT	ZFA:0001094	whole organism			Blastula:Dome	Blastula:Dome	Reverse transcription PCR	ZDB-PUB-120111-3			ZDB-FISH-150901-29105
ZDB-GENE-990415-98	hoxa2b	AB	ZFA:0000822	rhombomere 2			Pharyngula:Prim-5	Pharyngula:Prim-5	mRNA in situ hybridization	ZDB-PUB-170528-4			ZDB-FISH-150901-27842
ZDB-GENE-030327-1	selenof	AB/TU	ZFA:0000155	somite			Segmentation:20-25 somites	Pharyngula:Prim-5	mRNA in situ hybridization	ZDB-PUB-010810-1	ZDB-EST-030415-1		ZDB-FISH-150901-29084
ZDB-GENE-040426-1613	lbh	AB	ZFA:0000107	eye			Adult	Adult	Western blot	ZDB-PUB-150523-5			ZDB-FISH-150901-27842
ZDB-GENE-031110-4	tubb5	AB/TU	ZFA:0000012	central nervous system			Segmentation:20-25 somites	Pharyngula:Prim-5	mRNA in situ hybridization	ZDB-PUB-040907-1	ZDB-CDNA-040425-946		ZDB-FISH-150901-29084
ZDB-GENE-030131-9858	pprc1	AB/TU	ZFA:0000100	cerebellum			Pharyngula:Prim-15	Pharyngula:Prim-25	mRNA in situ hybridization	ZDB-PUB-010810-1	ZDB-EST-021105-31		ZDB-FISH-150901-29084
ZDB-GENE-041014-1	met	AB/TU	ZFA:0000128	midbrain			Segmentation:14-19 somites	Segmentation:14-19 somites	mRNA in situ hybridization	ZDB-PUB-040907-1	ZDB-EST-080225-42		ZDB-FISH-150901-29084
ZDB-GENE-030131-5206	capns1b	AB/TU	ZFA:0001185	periderm			Segmentation:20-25 somites	Pharyngula:Prim-5	mRNA in situ hybridization	ZDB-PUB-010810-1	ZDB-EST-030729-22		ZDB-FISH-150901-29084
ZDB-GENE-060810-161	mrpl49	AB/TU	ZFA:0001094	whole organism			Zygote:1-cell	Hatching:Pec-fin	mRNA in situ hybridization	ZDB-PUB-040907-1	ZDB-EST-060810-394		ZDB-FISH-150901-29084
ZDB-GENE-060929-424	zdhhc18a	AB	ZFA:0001094	whole organism			Cleavage:8-cell	Gastrula:Shield	Reverse transcription PCR	ZDB-PUB-160529-4			ZDB-FISH-150901-27842
ZDB-GENE-101109-3	tnfsf14	WT	ZFA:0000354	gill			Adult	Adult	Reverse transcription PCR	ZDB-PUB-121016-7			ZDB-FISH-150901-29105
ZDB-GENE-020709-1	myo7aa	TU	ZFA:0001472	anterior lateral line neuromast			Larval:Day 5	Larval:Day 5	mRNA in situ hybridization	ZDB-PUB-000831-2			ZDB-FISH-150901-15216
ZDB-GENE-031002-47	tiparp	AB/TU	ZFA:0000112	gut			Pharyngula:High-pec	Hatching:Long-pec	mRNA in situ hybridization	ZDB-PUB-010810-1	ZDB-EST-031002-45		ZDB-FISH-150901-29084
ZDB-GENE-061219-1	plekhh1	WT	ZFA:0000155	somite			Segmentation:20-25 somites	Segmentation:20-25 somites	mRNA in situ hybridization	ZDB-PUB-061031-13			ZDB-FISH-150901-29105
ZDB-GENE-980526-326	flt4	WT	ZFA:0001285	intersegmental vessel			Pharyngula:Prim-5	Pharyngula:Prim-5	mRNA in situ hybridization	ZDB-PUB-091120-46			ZDB-FISH-150901-29105
ZDB-GENE-030427-1	cntn1a	WT	ZFA:0000107	eye			Adult	Adult	Reverse transcription PCR	ZDB-PUB-050209-5			ZDB-FISH-150901-29105
ZDB-GENE-990415-68	esrra	AB/TU	ZFA:0000152	retina			Larval:Protruding-mouth	Larval:Protruding-mouth	mRNA in situ hybridization	ZDB-PUB-080220-1	ZDB-EST-080403-41		ZDB-FISH-150901-29084
ZDB-GENE-030131-6039	tsn	AB	ZFA:0000128	midbrain			Pharyngula:Prim-5	Pharyngula:Prim-5	mRNA in situ hybridization	ZDB-PUB-050309-6	ZDB-EST-020919-599		ZDB-FISH-150901-27842
ZDB-GENE-090311-1	gper1	WT	ZFA:0009007	spermatogonium			Adult	Adult	Reverse transcription PCR	ZDB-PUB-090302-4			ZDB-FISH-150901-29105
ZDB-GENE-040426-2848	hk1	AB/TU	ZFA:0000160	tegmentum			Pharyngula:Prim-15	Pharyngula:Prim-25	mRNA in situ hybridization	ZDB-PUB-040907-1	ZDB-EST-060810-43		ZDB-FISH-150901-29084
ZDB-GENE-080804-1	pcdh18b	AB	ZFA:0000354	gill			Larval:Protruding-mouth	Larval:Protruding-mouth	mRNA in situ hybridization	ZDB-PUB-080421-10			ZDB-FISH-150901-27842
ZDB-GENE-030131-9686	slbp	AB/TU	ZFA:0000095	pharyngeal arch 3-7 skeleton			Pharyngula:Prim-15	Pharyngula:Prim-25	mRNA in situ hybridization	ZDB-PUB-010810-1	ZDB-EST-020322-17		ZDB-FISH-150901-29084
ZDB-GENE-130530-851	acsl2	WT	ZFA:0000598	testis			Adult	Adult	Reverse transcription PCR	ZDB-PUB-140728-37			ZDB-FISH-150901-29105
ZDB-GENE-031006-14	stmn1a	AB/TU	ZFA:0000155	somite			Segmentation:14-19 somites	Segmentation:14-19 somites	mRNA in situ hybridization	ZDB-PUB-010810-1	ZDB-EST-031010-51		ZDB-FISH-150901-29084
ZDB-GENE-050522-69	s100z	WT	ZFA:0000114	heart			Adult	Adult	Reverse transcription PCR	ZDB-PUB-080228-9			ZDB-FISH-150901-29105
ZDB-GENE-070509-1	ghra	WT	ZFA:0001094	whole organism			Zygote:1-cell	Cleavage:4-cell	Reverse transcription PCR	ZDB-PUB-100317-35			ZDB-FISH-150901-29105
ZDB-GENE-030131-5383	stap2a	AB/TU	ZFA:0000013	cranial ganglion			Segmentation:14-19 somites	Segmentation:14-19 somites	mRNA in situ hybridization	ZDB-PUB-010810-1	ZDB-EST-031116-7		ZDB-FISH-150901-29084
ZDB-GENE-060526-345	piwil2	WT	ZFA:0009288	primordial germ cell			Larval:Protruding-mouth	Larval:Protruding-mouth	Immunohistochemistry	ZDB-PUB-091221-8			ZDB-FISH-150901-29105
ZDB-GENE-070613-1	plxna3	TL	ZFA:0000445	optic tectum			Hatching:Long-pec	Hatching:Long-pec	mRNA in situ hybridization	ZDB-PUB-171107-2			ZDB-FISH-150901-8850
ZDB-GENE-000511-7	mcl1a	WT	ZFA:0001094	whole organism			Pharyngula:Prim-5	Pharyngula:Prim-5	Reverse transcription PCR	ZDB-PUB-110520-25			ZDB-FISH-150901-29105
ZDB-GENE-030131-9460	mpx	WT	ZFA:0001093	unspecified			Segmentation:20-25 somites	Segmentation:20-25 somites	mRNA in situ hybridization	ZDB-PUB-011109-4			ZDB-FISH-150901-29105
ZDB-GENE-050417-409	palm1a	AB/TU	ZFA:0001085	hypaxial myotome region			Pharyngula:High-pec	Hatching:Long-pec	mRNA in situ hybridization	ZDB-PUB-040907-1	ZDB-CDNA-050417-410		ZDB-FISH-150901-29084
ZDB-GENE-131127-20	auts2b	WT	ZFA:0000079	telencephalon			Pharyngula:Prim-5	Pharyngula:Prim-5	mRNA in situ hybridization	ZDB-PUB-170621-10			ZDB-FISH-150901-29105
ZDB-GENE-991110-14	myb	WT	ZFA:0009354	hematopoietic multipotent progenitor cell			Larval:Protruding-mouth	Larval:Protruding-mouth	mRNA in situ hybridization	ZDB-PUB-170214-237			ZDB-FISH-150901-29105
ZDB-GENE-030131-5861	gnai2b	AB/TU	ZFA:0000029	hindbrain			Pharyngula:Prim-15	Pharyngula:Prim-25	mRNA in situ hybridization	ZDB-PUB-040907-1	ZDB-CDNA-040425-1413		ZDB-FISH-150901-29084
ZDB-GENE-030131-7779	slc1a2b	WT	ZFA:0000079	telencephalon			Adult	Adult	Reverse transcription PCR	ZDB-PUB-091215-12			ZDB-FISH-150901-29105
ZDB-GENE-980528-2059	bmp4	WT	ZFA:0000085	apical ectodermal ridge pectoral fin bud			Pharyngula:High-pec	Pharyngula:High-pec	mRNA in situ hybridization	ZDB-PUB-130312-12			ZDB-FISH-150901-29105
ZDB-GENE-040426-1346	bokb	AB/TU	ZFA:0000029	hindbrain			Pharyngula:Prim-15	Pharyngula:Prim-25	mRNA in situ hybridization	ZDB-PUB-040907-1	ZDB-CDNA-040425-2280		ZDB-FISH-150901-29084
ZDB-GENE-040629-4	runx2b	WT	ZFA:0000250	opercle			Larval:Protruding-mouth	Larval:Protruding-mouth	mRNA in situ hybridization	ZDB-PUB-090518-22			ZDB-FISH-150901-29105
ZDB-MIRNAG-091023-10	mir2189	WT	ZFA:0005145	muscle			Adult	Adult	Reverse transcription PCR	ZDB-PUB-090429-11			ZDB-FISH-150901-29105
ZDB-GENE-020320-1	rbp5	AB/TU	ZFA:0000101	diencephalon			Pharyngula:Prim-15	Pharyngula:Prim-25	mRNA in situ hybridization	ZDB-PUB-010810-1	ZDB-EST-021105-6		ZDB-FISH-150901-29084
ZDB-GENE-041114-75	crhb	WT	ZFA:0000470	preoptic area			Larval:Day 5	Larval:Day 5	mRNA in situ hybridization	ZDB-PUB-090417-6			ZDB-FISH-150901-29105
ZDB-GENE-050309-174	st3gal4	WT	ZFA:0000436	spleen			Adult	Adult	Reverse transcription PCR	ZDB-PUB-141224-14			ZDB-FISH-150901-29105
ZDB-GENE-980526-526	wnt1	AB	ZFA:0007028	spinal cord neural keel			Segmentation:1-4 somites	Segmentation:1-4 somites	mRNA in situ hybridization	ZDB-PUB-040916-2			ZDB-FISH-150901-27842
ZDB-GENE-000427-7	tbx20	AB	ZFA:0005077	vascular cord			Segmentation:14-19 somites	Segmentation:14-19 somites	mRNA in situ hybridization	ZDB-PUB-021105-11			ZDB-FISH-150901-27842
ZDB-GENE-040718-421	ap4m1	AB/TU	ZFA:0001094	whole organism			Zygote:1-cell	Hatching:Pec-fin	mRNA in situ hybridization	ZDB-PUB-040907-1	ZDB-CDNA-040718-464		ZDB-FISH-150901-29084
ZDB-GENE-030616-408	cenpn	AB	ZFA:0000155	somite			Pharyngula:Prim-5	Pharyngula:Prim-5	mRNA in situ hybridization	ZDB-PUB-050309-6	ZDB-EST-020919-325		ZDB-FISH-150901-27842
ZDB-GENE-991110-14	myb	TU	ZFA:0009014	hematopoietic stem cell			Hatching:Long-pec	Hatching:Long-pec	mRNA in situ hybridization	ZDB-PUB-150418-1			ZDB-FISH-150901-15216
ZDB-GENE-050417-212	barhl1a	WT	ZFA:0000152	retina			Pharyngula:Prim-25	Pharyngula:Prim-25	mRNA in situ hybridization	ZDB-PUB-060207-7			ZDB-FISH-150901-29105
ZDB-GENE-980526-44	ptch2	WT	ZFA:0001135	neural tube			Pharyngula:Prim-5	Pharyngula:Prim-5	mRNA in situ hybridization	ZDB-PUB-090616-55			ZDB-FISH-150901-29105
ZDB-GENE-000125-4	dlc	WT	ZFA:0001285	intersegmental vessel			Pharyngula:Prim-5	Pharyngula:Prim-5	mRNA in situ hybridization	ZDB-PUB-140728-21			ZDB-FISH-150901-29105
ZDB-GENE-020102-1	cxcr4a	WT	ZFA:0000032	hypothalamus			Adult	Adult	mRNA in situ hybridization	ZDB-PUB-101101-18			ZDB-FISH-150901-29105
ZDB-GENE-990415-67	efnb2a	WT	ZFA:0000155	somite	BSPO:0000072	posterior region	Segmentation:10-13 somites	Segmentation:10-13 somites	Immunohistochemistry	ZDB-PUB-090731-16		ZDB-ATB-101217-2	ZDB-FISH-150901-29105
ZDB-GENE-040109-4	sox7	WT	ZFA:0001073	axial vasculature			Pharyngula:Prim-5	Pharyngula:Prim-5	mRNA in situ hybridization	ZDB-PUB-071125-30			ZDB-FISH-150901-29105
ZDB-GENE-010620-1	nots	WT	ZFA:0001093	unspecified			Adult	Adult	Northern blot	ZDB-PUB-010130-4			ZDB-FISH-150901-29105
ZDB-GENE-060503-57	aqp10b	WT	ZFA:0000598	testis			Adult	Adult	Reverse transcription PCR	ZDB-PUB-100223-9			ZDB-FISH-150901-29105
ZDB-GENE-050522-347	grapa	AB/TU	ZFA:0000050	optic vesicle			Segmentation:20-25 somites	Pharyngula:Prim-5	mRNA in situ hybridization	ZDB-PUB-040907-1	ZDB-CDNA-050522-347		ZDB-FISH-150901-29084
ZDB-GENE-990415-238	rx3	WT	ZFA:0000570	optic primordium			Segmentation:1-4 somites	Segmentation:1-4 somites	mRNA in situ hybridization	ZDB-PUB-060710-9			ZDB-FISH-150901-29105
ZDB-GENE-000112-47	ppardb	WT	ZFA:0000008	brain			Adult	Adult	Reverse transcription PCR	ZDB-PUB-110511-1			ZDB-FISH-150901-29105
ZDB-GENE-010406-5	dhfr	AB	ZFA:0001094	whole organism			Segmentation:14-19 somites	Segmentation:14-19 somites	Western blot	ZDB-PUB-071210-27			ZDB-FISH-150901-27842
ZDB-GENE-980526-72	rarab	AB/TU	ZFA:0000012	central nervous system			Segmentation:14-19 somites	Segmentation:14-19 somites	mRNA in situ hybridization	ZDB-PUB-051025-1	ZDB-EST-060130-421		ZDB-FISH-150901-29084
ZDB-GENE-050320-26	sptssa	AB/TU	ZFA:0001093	unspecified			Zygote:1-cell	Hatching:Pec-fin	mRNA in situ hybridization	ZDB-PUB-040907-1	ZDB-EST-050208-379		ZDB-FISH-150901-29084
ZDB-GENE-040426-2651	tmem59l	AB/TU	ZFA:0000162	trigeminal placode			Segmentation:14-19 somites	Segmentation:14-19 somites	mRNA in situ hybridization	ZDB-PUB-040907-1	ZDB-CDNA-040425-3598		ZDB-FISH-150901-29084
ZDB-GENE-040625-49	fabp6	WT	ZFA:0000123	liver			Adult	Adult	Reverse transcription PCR	ZDB-PUB-080527-10			ZDB-FISH-150901-29105
ZDB-GENE-990415-238	rx3	WT	ZFA:0001093	unspecified			Segmentation:5-9 somites	Segmentation:5-9 somites	mRNA in situ hybridization	ZDB-PUB-010507-1			ZDB-FISH-150901-29105
ZDB-GENE-010108-2	vent	AB	ZFA:0000038	margin	BSPO:0000068	ventral side	Gastrula:75%-epiboly	Gastrula:75%-epiboly	mRNA in situ hybridization	ZDB-PUB-100511-22			ZDB-FISH-150901-27842
ZDB-GENE-040426-1757	gnao1a	AB	ZFA:0000008	brain			Pharyngula:Prim-25	Pharyngula:Prim-25	mRNA in situ hybridization	ZDB-PUB-031103-24	ZDB-EST-060720-29		ZDB-FISH-150901-27842
ZDB-GENE-990415-8	pax2a	AB	ZFA:0007046	midbrain hindbrain boundary neural rod			Segmentation:10-13 somites	Segmentation:10-13 somites	mRNA in situ hybridization	ZDB-PUB-080506-8			ZDB-FISH-150901-27842
ZDB-GENE-990715-6	sox21a	AB	ZFA:0000243	neuromast			Larval:Day 4	Larval:Day 4	mRNA in situ hybridization	ZDB-PUB-110518-3			ZDB-FISH-150901-27842
ZDB-GENE-050119-2	lrp2a	AB	ZFA:0000151	pronephros			Hatching:Long-pec	Hatching:Long-pec	mRNA in situ hybridization	ZDB-PUB-150404-4			ZDB-FISH-150901-27842
ZDB-GENE-030131-9786	col9a2	AB/TU	ZFA:0000031	hypochord			Segmentation:20-25 somites	Pharyngula:Prim-5	mRNA in situ hybridization	ZDB-PUB-040907-1	ZDB-EST-050208-182		ZDB-FISH-150901-29084
ZDB-GENE-990415-200	pax6a	AB/TU	ZFA:0000079	telencephalon			Pharyngula:High-pec	Hatching:Long-pec	mRNA in situ hybridization	ZDB-PUB-051025-1	ZDB-EST-060130-221		ZDB-FISH-150901-29084
ZDB-GENE-980526-531	rarga	WT	ZFA:0000018	epiblast			Gastrula:90%-epiboly	Segmentation:1-4 somites	mRNA in situ hybridization	ZDB-PUB-060207-14			ZDB-FISH-150901-29105
ZDB-GENE-980526-212	dlx2a	WT	ZFA:0001613	pharyngeal arch 3-7	ZFA:0001194	cranial neural crest	Pharyngula:Prim-5	Pharyngula:Prim-5	mRNA in situ hybridization	ZDB-PUB-100504-7			ZDB-FISH-150901-29105
ZDB-GENE-030131-9012	tbl2	AB/TU	ZFA:0000088	YSL			Segmentation:20-25 somites	Pharyngula:Prim-5	mRNA in situ hybridization	ZDB-PUB-040907-1	ZDB-EST-080225-45		ZDB-FISH-150901-29084
ZDB-GENE-020416-4	tpi1b	AB/TU	ZFA:0000160	tegmentum			Pharyngula:High-pec	Hatching:Long-pec	mRNA in situ hybridization	ZDB-PUB-010810-1	ZDB-EST-020411-3		ZDB-FISH-150901-29084
ZDB-GENE-041008-216	tmco4	AB/TU	ZFA:0001093	unspecified			Zygote:1-cell	Hatching:Pec-fin	mRNA in situ hybridization	ZDB-PUB-040907-1	ZDB-EST-041008-290		ZDB-FISH-150901-29084
ZDB-GENE-990415-172	neurod1	WT	ZFA:0009150	Rohon-Beard neuron			Segmentation:5-9 somites	Segmentation:5-9 somites	mRNA in situ hybridization	ZDB-PUB-980902-2			ZDB-FISH-150901-29105
ZDB-GENE-081022-10	pax10	WT	ZFA:0000008	brain			Adult	Adult	Reverse transcription PCR	ZDB-PUB-140622-4			ZDB-FISH-150901-29105
ZDB-GENE-040113-2	insb	WT	ZFA:0001559	vertebral column			Adult	Adult	Reverse transcription PCR	ZDB-PUB-170406-2			ZDB-FISH-150901-29105
ZDB-GENE-030131-1346	hsd17b12b	AB	ZFA:0000114	heart			Adult	Adult	Reverse transcription PCR	ZDB-PUB-111117-27			ZDB-FISH-150901-27842
ZDB-GENE-040426-1300	efhc1	AB/TU	ZFA:0000118	hypophysis			Pharyngula:Prim-15	Pharyngula:Prim-25	mRNA in situ hybridization	ZDB-PUB-040907-1	ZDB-CDNA-040425-2234		ZDB-FISH-150901-29084
ZDB-GENE-091111-4	nf1b	WT	ZFA:0000014	dorsal aorta			Larval:Protruding-mouth	Larval:Protruding-mouth	mRNA in situ hybridization	ZDB-PUB-091215-48			ZDB-FISH-150901-29105
ZDB-GENE-090218-30	ulk2	AB	ZFA:0000213	habenula	BSPO:0000007	right side	Hatching:Long-pec	Hatching:Long-pec	mRNA in situ hybridization	ZDB-PUB-110713-37			ZDB-FISH-150901-27842
ZDB-GENE-030131-1699	clcn3	AB	ZFA:0001338	intestine			Adult	Adult	Reverse transcription PCR	ZDB-PUB-150904-13			ZDB-FISH-150901-27842
ZDB-GENE-030131-9	sparc	WT	ZFA:0000676	sagitta			Pharyngula:Prim-5	Pharyngula:Prim-5	Immunohistochemistry	ZDB-PUB-080915-19		ZDB-ATB-090409-1	ZDB-FISH-150901-29105
ZDB-GENE-070705-7	cdkn1a	WT	ZFA:0001094	whole organism			Pharyngula:Prim-5	Larval:Day 4	Reverse transcription PCR	ZDB-PUB-100504-13			ZDB-FISH-150901-29105
ZDB-GENE-020125-2	gria1b	WT	ZFA:0000024	retinal ganglion cell layer			Larval:Protruding-mouth	Larval:Protruding-mouth	mRNA in situ hybridization	ZDB-PUB-080226-9			ZDB-FISH-150901-29105
ZDB-GENE-050809-134	recql	AB/TU	ZFA:0000574	presumptive diencephalon			Segmentation:1-4 somites	Segmentation:10-13 somites	mRNA in situ hybridization	ZDB-PUB-040907-1	ZDB-EST-080917-148		ZDB-FISH-150901-29084
ZDB-GENE-040426-1979	zfand5a	AB	ZFA:0000053	presumptive segmental plate			Gastrula:Bud	Gastrula:Bud	mRNA in situ hybridization	ZDB-PUB-031103-24	ZDB-EST-000315-175		ZDB-FISH-150901-27842
ZDB-GENE-980526-362	ctnnb1	AB	ZFA:0000071	shield			Gastrula:Shield	Gastrula:Shield	mRNA in situ hybridization	ZDB-PUB-050309-6	ZDB-EST-020919-340		ZDB-FISH-150901-27842
ZDB-GENE-060607-11	epas1b	WT	ZFA:0000114	heart			Adult	Adult	Reverse transcription PCR	ZDB-PUB-140513-381			ZDB-FISH-150901-29105
ZDB-GENE-010614-1	cxcr4b	AB/TU	ZFA:0000034	lateral line system			Pharyngula:Prim-15	Pharyngula:Prim-25	mRNA in situ hybridization	ZDB-PUB-010810-1	ZDB-EST-021126-12		ZDB-FISH-150901-29084
ZDB-GENE-030821-2	esrrga	AB/TU	ZFA:0000077	tail bud			Segmentation:1-4 somites	Segmentation:10-13 somites	mRNA in situ hybridization	ZDB-PUB-080220-1	ZDB-EST-080403-43		ZDB-FISH-150901-29084
ZDB-GENE-030131-3389	wdr81	AB	ZFA:0001094	whole organism			Blastula:30%-epiboly	Blastula:30%-epiboly	Reverse transcription PCR	ZDB-PUB-151225-7			ZDB-FISH-150901-27842
ZDB-GENE-001120-3	star	WT	ZFA:0001345	interrenal gland			Larval:Day 5	Larval:Day 5	mRNA in situ hybridization	ZDB-PUB-061108-13			ZDB-FISH-150901-29105
ZDB-GENE-980526-110	ins	AB	ZFA:0001260	endocrine pancreas			Larval:Day 5	Larval:Day 5	mRNA in situ hybridization	ZDB-PUB-050818-10			ZDB-FISH-150901-27842
ZDB-GENE-030131-4928	pif1	AB/TU	ZFA:0000095	pharyngeal arch 3-7 skeleton			Pharyngula:Prim-15	Pharyngula:Prim-25	mRNA in situ hybridization	ZDB-PUB-010810-1	ZDB-EST-031116-33		ZDB-FISH-150901-29084
ZDB-GENE-030131-9653	gsna	WT	ZFA:0000035	lens			Adult	Adult	Western blot	ZDB-PUB-050113-1			ZDB-FISH-150901-29105
ZDB-GENE-990415-153	mdm2	AB	ZFA:0001338	intestine			Larval:Protruding-mouth	Larval:Protruding-mouth	mRNA in situ hybridization	ZDB-PUB-120927-15			ZDB-FISH-150901-27842
ZDB-GENE-020122-5	pknox1.1	WT	ZFA:0001115	trunk			Hatching:Long-pec	Hatching:Long-pec	mRNA in situ hybridization	ZDB-PUB-040109-2			ZDB-FISH-150901-29105
ZDB-GENE-080220-37	kcnq2a	TL	ZFA:0000100	cerebellum			Larval:Protruding-mouth	Larval:Protruding-mouth	mRNA in situ hybridization	ZDB-PUB-110629-20			ZDB-FISH-150901-8850
ZDB-GENE-980526-404	foxa2	WT	ZFA:0000077	tail bud			Segmentation:5-9 somites	Segmentation:5-9 somites	mRNA in situ hybridization	ZDB-PUB-961014-1083			ZDB-FISH-150901-29105
ZDB-GENE-990914-3	gfap	AB/TU	ZFA:0001064	rhombomere			Segmentation:14-19 somites	Segmentation:14-19 somites	mRNA in situ hybridization	ZDB-PUB-010810-1	ZDB-EST-020816-39		ZDB-FISH-150901-29084
ZDB-GENE-061103-451	n4bp2	AB/TU	ZFA:0000031	hypochord			Segmentation:20-25 somites	Pharyngula:Prim-5	mRNA in situ hybridization	ZDB-PUB-040907-1	ZDB-EST-090218-174		ZDB-FISH-150901-29084
ZDB-GENE-040426-1729	fgf1a	WT	ZFA:0001094	whole organism			Segmentation:1-4 somites	Segmentation:1-4 somites	mRNA in situ hybridization	ZDB-PUB-070122-40			ZDB-FISH-150901-29105
ZDB-GENE-011212-6	tfap2a	WT	ZFA:0000119	retinal inner nuclear layer			Hatching:Long-pec	Hatching:Long-pec	mRNA in situ hybridization	ZDB-PUB-110719-17			ZDB-FISH-150901-29105
ZDB-GENE-030326-3	clic4	WT	ZFA:0000255	paraxial mesoderm			Segmentation:10-13 somites	Segmentation:14-19 somites	mRNA in situ hybridization	ZDB-PUB-081121-5			ZDB-FISH-150901-29105
ZDB-GENE-030131-6129	aldh7a1	AB/TL	ZFA:0000107	eye			Pharyngula:Prim-5	Pharyngula:Prim-5	mRNA in situ hybridization	ZDB-PUB-140710-9			ZDB-FISH-150901-29235
ZDB-GENE-040426-2499	fahd2a	AB/TU	ZFA:0000088	YSL			Gastrula:50%-epiboly	Gastrula:Bud	mRNA in situ hybridization	ZDB-PUB-040907-1	ZDB-EST-060810-228		ZDB-FISH-150901-29084
ZDB-GENE-980526-549	acvr2ba	WT	ZFA:0001094	whole organism			Gastrula:Shield	Gastrula:Shield	mRNA in situ hybridization	ZDB-PUB-990824-6			ZDB-FISH-150901-29105
ZDB-GENE-030131-926	npl	AB/TU	ZFA:0001093	unspecified			Pharyngula:High-pec	Hatching:Long-pec	mRNA in situ hybridization	ZDB-PUB-040907-1	ZDB-EST-050309-407		ZDB-FISH-150901-29084
ZDB-GENE-040426-2500	lnx2b	WT	ZFA:0001176	blastoderm			Blastula:30%-epiboly	Blastula:30%-epiboly	mRNA in situ hybridization	ZDB-PUB-090814-11			ZDB-FISH-150901-29105
ZDB-GENE-000920-1	edn1	WT	ZFA:0000099	brain vasculature	ZFA:0009036	blood vessel endothelial cell	Hatching:Long-pec	Hatching:Long-pec	mRNA in situ hybridization	ZDB-PUB-000824-27			ZDB-FISH-150901-29105
ZDB-GENE-041114-180	hmgn3	AB/TU	ZFA:0000035	lens			Pharyngula:Prim-15	Pharyngula:Prim-25	mRNA in situ hybridization	ZDB-PUB-080220-1	ZDB-CDNA-041114-180		ZDB-FISH-150901-29084
ZDB-GENE-021119-2	drd2a	WT	ZFA:0001094	whole organism			Adult	Adult	Reverse transcription PCR	ZDB-PUB-151218-8			ZDB-FISH-150901-29105
ZDB-GENE-030131-9788	frem3	AB/TU	ZFA:0000017	endoderm			Segmentation:20-25 somites	Pharyngula:Prim-5	mRNA in situ hybridization	ZDB-PUB-010810-1	ZDB-EST-020816-42		ZDB-FISH-150901-29084
ZDB-GENE-030902-5	kctd12.1	WT	ZFA:0000213	habenula			Hatching:Long-pec	Hatching:Long-pec	mRNA in situ hybridization	ZDB-PUB-131203-11			ZDB-FISH-150901-29105
ZDB-GENE-130514-1	mcoln1b	AB	ZFA:0001338	intestine			Adult	Adult	Reverse transcription PCR	ZDB-PUB-130422-18			ZDB-FISH-150901-27842
ZDB-GENE-990415-49	dlx5a	TU	ZFA:0001611	pharyngeal arch 2			Pharyngula:Prim-25	Pharyngula:Prim-25	mRNA in situ hybridization	ZDB-PUB-180124-2			ZDB-FISH-150901-15216
ZDB-GENE-030131-1516	blvrb	TL	ZFA:0001094	whole organism			Larval:Day 5	Larval:Day 5	Reverse transcription PCR	ZDB-PUB-160928-7			ZDB-FISH-150901-8850
ZDB-GENE-060724-1	il12a	AB	ZFA:0001338	intestine			Adult	Adult	Reverse transcription PCR	ZDB-PUB-170702-3			ZDB-FISH-150901-27842
ZDB-GENE-020919-2	sec31a	AB	ZFA:0001249	exocrine pancreas			Larval:Day 5	Larval:Day 5	Immunohistochemistry	ZDB-PUB-120529-7		ZDB-ATB-120801-2	ZDB-FISH-150901-27842
ZDB-GENE-050114-2	lmx1bb	TL	ZFA:0000138	otic placode			Segmentation:10-13 somites	Segmentation:10-13 somites	mRNA in situ hybridization	ZDB-PUB-050610-13			ZDB-FISH-150901-8850
ZDB-GENE-990415-71	etv4	AB/TU	ZFA:0000243	neuromast			Pharyngula:High-pec	Hatching:Long-pec	mRNA in situ hybridization	ZDB-PUB-040907-1	ZDB-CDNA-040425-643		ZDB-FISH-150901-29084
ZDB-GENE-040426-1033	rpl34	AB	ZFA:0000140	pancreas			Hatching:Long-pec	Hatching:Long-pec	mRNA in situ hybridization	ZDB-PUB-130702-2			ZDB-FISH-150901-27842
ZDB-GENE-010522-1	cp	WT	ZFA:0000123	liver			Larval:Day 5	Larval:Day 5	mRNA in situ hybridization	ZDB-PUB-081121-13			ZDB-FISH-150901-29105
ZDB-GENE-990415-8	pax2a	AB	ZFA:0001298	vagal placode 2			Pharyngula:Prim-5	Pharyngula:Prim-5	mRNA in situ hybridization	ZDB-PUB-070122-31			ZDB-FISH-150901-27842
ZDB-GENE-051113-60	sptan1	WT	ZFA:0000295	trigeminal ganglion			Pharyngula:Prim-25	Pharyngula:Prim-25	mRNA in situ hybridization	ZDB-PUB-070303-44			ZDB-FISH-150901-29105
ZDB-GENE-060130-73	sb:eu487	AB/TU	ZFA:0000058	polster			Segmentation:1-4 somites	Segmentation:10-13 somites	mRNA in situ hybridization	ZDB-PUB-051025-1	ZDB-EST-060130-111		ZDB-FISH-150901-29084
ZDB-GENE-030131-6059	shdb	AB/TU	ZFA:0000035	lens			Pharyngula:Prim-15	Pharyngula:Prim-25	mRNA in situ hybridization	ZDB-PUB-051025-1	ZDB-EST-090218-46		ZDB-FISH-150901-29084
ZDB-GENE-040718-390	slc2a3a	WT	ZFA:0000529	kidney			Adult	Adult	Reverse transcription PCR	ZDB-PUB-090526-25			ZDB-FISH-150901-29105
ZDB-GENE-050522-555	rab12	WT	ZFA:0000045	neural crest			Segmentation:5-9 somites	Segmentation:5-9 somites	mRNA in situ hybridization	ZDB-PUB-100518-8			ZDB-FISH-150901-29105
ZDB-GENE-021223-1	dag1	WT	ZFA:0001094	whole organism			Larval:Day 4	Larval:Day 4	Western blot	ZDB-PUB-151126-3		ZDB-ATB-091009-1	ZDB-FISH-150901-29105
ZDB-GENE-040718-226	cbln1	AB/TU	ZFA:0001093	unspecified			Zygote:1-cell	Hatching:Pec-fin	mRNA in situ hybridization	ZDB-PUB-040907-1	ZDB-EST-050208-287		ZDB-FISH-150901-29084
ZDB-GENE-030131-248	wu:fb18c05	AB	ZFA:0000150	pronephric duct			Segmentation:14-19 somites	Segmentation:14-19 somites	mRNA in situ hybridization	ZDB-PUB-031103-24	ZDB-EST-020816-109		ZDB-FISH-150901-27842
ZDB-GENE-001031-1	pax6b	WT	ZFA:0000107	eye			Pharyngula:Prim-15	Pharyngula:Prim-15	mRNA in situ hybridization	ZDB-PUB-110503-4			ZDB-FISH-150901-29105
ZDB-GENE-040426-1411	bhlhe22	AB	ZFA:0000008	brain			Hatching:Long-pec	Hatching:Long-pec	mRNA in situ hybridization	ZDB-PUB-031103-24	ZDB-EST-060720-22		ZDB-FISH-150901-27842
ZDB-GENE-041212-43	oclnb	WT	ZFA:0000112	gut			Adult	Adult	Reverse transcription PCR	ZDB-PUB-100621-30	ZDB-CDNA-041212-47		ZDB-FISH-150901-29105
ZDB-GENE-011119-1	gpc4	WT	ZFA:0009114	muscle cell			Pharyngula:Prim-15	Pharyngula:Prim-15	mRNA in situ hybridization	ZDB-PUB-160920-9			ZDB-FISH-150901-29105
ZDB-GENE-031014-1	smad9	AB/TU	ZFA:0000013	cranial ganglion			Segmentation:20-25 somites	Pharyngula:Prim-5	mRNA in situ hybridization	ZDB-PUB-040907-1	ZDB-CDNA-041010-143		ZDB-FISH-150901-29084
ZDB-GENE-071128-2	ifnphi3	AB	ZFA:0001094	whole organism			Larval:Protruding-mouth	Larval:Protruding-mouth	Reverse transcription PCR	ZDB-PUB-090914-12			ZDB-FISH-150901-27842
ZDB-GENE-030131-7145	col17a1b	WT	ZFA:0000243	neuromast			Hatching:Long-pec	Hatching:Long-pec	mRNA in situ hybridization	ZDB-PUB-100806-2			ZDB-FISH-150901-29105
ZDB-GENE-050417-10	lhfpl2b	AB/TU	ZFA:0000132	neural plate			Segmentation:1-4 somites	Segmentation:10-13 somites	mRNA in situ hybridization	ZDB-PUB-040907-1	ZDB-EST-080225-93		ZDB-FISH-150901-29084
ZDB-GENE-990415-208	pdgfra	WT	ZFA:0005041	anterior lateral plate mesoderm			Segmentation:10-13 somites	Segmentation:10-13 somites	mRNA in situ hybridization	ZDB-PUB-170119-4			ZDB-FISH-150901-29105
ZDB-GENE-030131-1577	prom1a	AB	ZFA:0000512	facial lobe			Adult	Adult	mRNA in situ hybridization	ZDB-PUB-130708-43			ZDB-FISH-150901-27842
ZDB-GENE-990415-200	pax6a	WT	ZFA:0001093	unspecified			Pharyngula:Prim-5	Pharyngula:Prim-5	mRNA in situ hybridization	ZDB-PUB-020403-8			ZDB-FISH-150901-29105
ZDB-GENE-030131-9723	sb:cb222	AB/TU	ZFA:0000128	midbrain			Segmentation:14-19 somites	Segmentation:14-19 somites	mRNA in situ hybridization	ZDB-PUB-010810-1	ZDB-EST-020802-5		ZDB-FISH-150901-29084
ZDB-GENE-030131-4013	olig2	WT	ZFA:0000304	ventral telencephalon			Pharyngula:Prim-5	Pharyngula:Prim-5	mRNA in situ hybridization	ZDB-PUB-141031-2			ZDB-FISH-150901-29105
ZDB-GENE-041111-281	mybl1	AB/TU	ZFA:0000007	blood			Segmentation:20-25 somites	Pharyngula:Prim-5	mRNA in situ hybridization	ZDB-PUB-040907-1	ZDB-EST-041111-355		ZDB-FISH-150901-29084
ZDB-GENE-980526-127	eif4e1b	WT	ZFA:0001565	oocyte stage II			Adult	Adult	mRNA in situ hybridization	ZDB-PUB-000126-6			ZDB-FISH-150901-29105
ZDB-GENE-030131-6459	cap1	AB	ZFA:0001093	unspecified			Hatching:Long-pec	Hatching:Long-pec	mRNA in situ hybridization	ZDB-PUB-031103-24	ZDB-EST-010427-809		ZDB-FISH-150901-27842
ZDB-GENE-031002-1	hsp90b1	AB	ZFA:0000088	YSL			Segmentation:20-25 somites	Segmentation:20-25 somites	mRNA in situ hybridization	ZDB-PUB-031103-24	ZDB-EST-060720-24		ZDB-FISH-150901-27842
ZDB-GENE-990708-6	foxo3b	AB	ZFA:0005145	muscle			Adult	Adult	Reverse transcription PCR	ZDB-PUB-161026-9			ZDB-FISH-150901-27842
ZDB-GENE-010426-1	dmd	WT	ZFA:0000610	vertical myoseptum			Pharyngula:Prim-5	Pharyngula:Prim-5	mRNA in situ hybridization	ZDB-PUB-070125-1			ZDB-FISH-150901-29105
ZDB-GENE-980526-362	ctnnb1	WT	ZFA:0000114	heart	GO:0014704	intercalated disc	Adult	Adult	Immunohistochemistry	ZDB-PUB-080825-26		ZDB-ATB-081125-2	ZDB-FISH-150901-29105
ZDB-GENE-080220-31	tnmd	WT	ZFA:0001306	pharyngeal arch	ZFA:0001632	portion of connective tissue	Larval:Day 4	Larval:Day 4	mRNA in situ hybridization	ZDB-PUB-140513-24			ZDB-FISH-150901-29105
ZDB-GENE-030131-2415	cav1	AB	ZFA:0001094	whole organism			Gastrula:Shield	Gastrula:Shield	Reverse transcription PCR	ZDB-PUB-100511-22			ZDB-FISH-150901-27842
ZDB-GENE-030828-10	tjp3	AB	ZFA:0001484	superficial blastomere			Cleavage:64-cell	Cleavage:64-cell	Immunohistochemistry	ZDB-PUB-080228-10			ZDB-FISH-150901-27842
ZDB-GENE-060809-5	si:ch211-251b21.1	AB	ZFA:0000098	proliferative region			Hatching:Long-pec	Hatching:Long-pec	mRNA in situ hybridization	ZDB-PUB-031103-24	ZDB-EST-060809-18		ZDB-FISH-150901-27842
ZDB-GENE-040426-1998	fgg	AB/TU	ZFA:0000123	liver			Pharyngula:Prim-15	Pharyngula:Prim-25	mRNA in situ hybridization	ZDB-PUB-040907-1	ZDB-CDNA-040425-2945		ZDB-FISH-150901-29084
ZDB-GENE-980526-196	ptch1	AB	ZFA:0005335	swim bladder bud			Hatching:Long-pec	Hatching:Long-pec	mRNA in situ hybridization	ZDB-PUB-110921-30			ZDB-FISH-150901-27842
ZDB-GENE-080327-8	lrrtm2	AB/TU	ZFA:0000029	hindbrain			Segmentation:14-19 somites	Segmentation:14-19 somites	mRNA in situ hybridization	ZDB-PUB-080227-22	ZDB-EST-080327-11		ZDB-FISH-150901-29084
ZDB-GENE-030131-2702	tsc2	AB	ZFA:0000128	midbrain			Pharyngula:Prim-5	Pharyngula:Prim-5	mRNA in situ hybridization	ZDB-PUB-101027-19			ZDB-FISH-150901-27842
ZDB-GENE-050302-9	col2a1b	WT	ZFA:0000051	otic vesicle			Segmentation:14-19 somites	Segmentation:14-19 somites	mRNA in situ hybridization	ZDB-PUB-110706-12			ZDB-FISH-150901-29105
ZDB-GENE-000210-19	rbp4	WT	ZFA:0001118	urogenital papilla			Larval:Days 21-29	Larval:Days 21-29	mRNA in situ hybridization	ZDB-PUB-060825-21			ZDB-FISH-150901-29105
ZDB-GENE-030131-9753	akap12b	AB/TU	ZFA:0001094	whole organism			Gastrula:75%-epiboly	Gastrula:75%-epiboly	Reverse transcription PCR	ZDB-PUB-141224-13			ZDB-FISH-150901-29084
ZDB-GENE-040426-1664	pde6c	WT	ZFA:0000143	retinal photoreceptor layer			Larval:Day 4	Larval:Day 4	mRNA in situ hybridization	ZDB-PUB-081001-18			ZDB-FISH-150901-29105
ZDB-GENE-050208-116	fkbp16	AB/TU	ZFA:0000079	telencephalon			Pharyngula:Prim-15	Pharyngula:Prim-25	mRNA in situ hybridization	ZDB-PUB-040907-1	ZDB-EST-050208-112		ZDB-FISH-150901-29084
ZDB-GENE-980526-501	tal1	WT	ZFA:0009354	hematopoietic multipotent progenitor cell			Larval:Day 4	Larval:Day 4	mRNA in situ hybridization	ZDB-PUB-070625-20			ZDB-FISH-150901-29105
ZDB-GENE-000323-1	tbr1b	WT	ZFA:0000101	diencephalon			Larval:Day 4	Larval:Day 4	mRNA in situ hybridization	ZDB-PUB-001221-2			ZDB-FISH-150901-29105
ZDB-GENE-110411-206	pthlhb	WT	ZFA:0000051	otic vesicle			Larval:Protruding-mouth	Larval:Protruding-mouth	mRNA in situ hybridization	ZDB-PUB-120706-19			ZDB-FISH-150901-29105
ZDB-GENE-980528-2060	gsc	WT	ZFA:0001114	head	BSPO:0000071	anterior region	Larval:Protruding-mouth	Larval:Protruding-mouth	mRNA in situ hybridization	ZDB-PUB-961014-1007			ZDB-FISH-150901-29105
ZDB-GENE-030219-1	spaw	WT	ZFA:0000121	lateral plate mesoderm	BSPO:0000072	posterior region	Segmentation:10-13 somites	Segmentation:10-13 somites	mRNA in situ hybridization	ZDB-PUB-131218-17			ZDB-FISH-150901-29105
ZDB-GENE-990621-5	th	WT	ZFA:0000539	locus coeruleus			Hatching:Long-pec	Hatching:Long-pec	mRNA in situ hybridization	ZDB-PUB-071219-5			ZDB-FISH-150901-29105
ZDB-GENE-020320-3	crabp1a	WT	ZFA:0000079	telencephalon			Larval:Protruding-mouth	Larval:Protruding-mouth	mRNA in situ hybridization	ZDB-PUB-090204-13			ZDB-FISH-150901-29105
ZDB-GENE-021011-2	pak2a	WT	ZFA:0001094	whole organism			Larval:Protruding-mouth	Larval:Protruding-mouth	Reverse transcription PCR	ZDB-PUB-070827-24			ZDB-FISH-150901-29105
ZDB-GENE-040628-4	bsx	AB/TL	ZFA:0001359	pineal complex			Larval:Protruding-mouth	Larval:Protruding-mouth	mRNA in situ hybridization	ZDB-PUB-180628-2			ZDB-FISH-150901-29235
ZDB-GENE-030131-9382	dennd6b	AB/TU	ZFA:0000152	retina			Pharyngula:High-pec	Hatching:Long-pec	mRNA in situ hybridization	ZDB-PUB-040907-1	ZDB-CDNA-040425-1546		ZDB-FISH-150901-29084
ZDB-GENE-130530-760	adamts16	WT	ZFA:0000107	eye			Adult	Adult	Reverse transcription PCR	ZDB-PUB-150417-3			ZDB-FISH-150901-29105
ZDB-GENE-050208-7	ppp1r37	AB/TU	ZFA:0000026	hatching gland			Segmentation:14-19 somites	Segmentation:14-19 somites	mRNA in situ hybridization	ZDB-PUB-040907-1	ZDB-EST-050208-168		ZDB-FISH-150901-29084
ZDB-GENE-040116-8	gfi1ab	AB	ZFA:0001360	parapineal organ			Hatching:Long-pec	Hatching:Long-pec	mRNA in situ hybridization	ZDB-PUB-091023-60			ZDB-FISH-150901-27842
ZDB-GENE-040426-1136	stk10	AB/TU	ZFA:0000105	epidermis			Pharyngula:Prim-15	Pharyngula:Prim-25	mRNA in situ hybridization	ZDB-PUB-040907-1	ZDB-CDNA-040425-2068		ZDB-FISH-150901-29084
ZDB-GENE-040629-4	runx2b	WT	ZFA:0001114	head			Larval:Days 7-13	Larval:Days 7-13	Reverse transcription PCR	ZDB-PUB-160414-8			ZDB-FISH-150901-29105
ZDB-GENE-020419-32	hdac1	WT	ZFA:0001094	whole organism			Gastrula:Bud	Gastrula:Bud	mRNA in situ hybridization	ZDB-PUB-050610-14			ZDB-FISH-150901-29105
ZDB-GENE-030909-9	gad2	WT	ZFA:0005177	VeLD			Pharyngula:Prim-5	Pharyngula:Prim-5	mRNA in situ hybridization	ZDB-PUB-080825-21			ZDB-FISH-150901-29105
ZDB-GENE-020213-1	mkrn1	AB/TU	ZFA:0000152	retina			Larval:Day 5	Larval:Day 5	mRNA in situ hybridization	ZDB-PUB-040907-1	ZDB-CDNA-050522-548		ZDB-FISH-150901-29084
ZDB-GENE-980526-166	shha	WT	ZFA:0001093	unspecified			Pharyngula:Prim-5	Pharyngula:Prim-5	mRNA in situ hybridization	ZDB-PUB-040624-2			ZDB-FISH-150901-29105
ZDB-GENE-980526-406	otx2b	WT	ZFA:0007034	forebrain neural rod			Segmentation:5-9 somites	Segmentation:5-9 somites	mRNA in situ hybridization	ZDB-PUB-021022-5			ZDB-FISH-150901-29105
ZDB-GENE-050306-56	agtr2	WT	ZFA:0001114	head			Pharyngula:Prim-5	Pharyngula:Prim-5	mRNA in situ hybridization	ZDB-PUB-090616-41	ZDB-CDNA-050306-56		ZDB-FISH-150901-29105
ZDB-GENE-040718-334	ska1	AB/TU	ZFA:0000445	optic tectum			Pharyngula:Prim-15	Pharyngula:Prim-25	mRNA in situ hybridization	ZDB-PUB-040907-1	ZDB-EST-050506-203		ZDB-FISH-150901-29084
ZDB-GENE-040426-1218	zmynd10	AB/TU	ZFA:0000075	spinal cord			Segmentation:20-25 somites	Pharyngula:Prim-5	mRNA in situ hybridization	ZDB-PUB-040907-1	ZDB-CDNA-040425-2151		ZDB-FISH-150901-29084
ZDB-GENE-030131-223	ssb	AB	ZFA:0000255	paraxial mesoderm			Segmentation:5-9 somites	Segmentation:5-9 somites	mRNA in situ hybridization	ZDB-PUB-031103-24	ZDB-EST-000426-314		ZDB-FISH-150901-27842
ZDB-GENE-980526-171	tbx16l	EKW	ZFA:0000033	intermediate cell mass of mesoderm			Pharyngula:Prim-5	Pharyngula:Prim-5	mRNA in situ hybridization	ZDB-PUB-970326-2			ZDB-FISH-150901-29731
ZDB-GENE-000511-2	pycard	AB/TU	ZFA:0000047	peripheral olfactory organ			Pharyngula:High-pec	Hatching:Long-pec	mRNA in situ hybridization	ZDB-PUB-040907-1	ZDB-CDNA-050522-389		ZDB-FISH-150901-29084
ZDB-GENE-080403-10	vdrb	WT	ZFA:0005145	muscle			Adult	Adult	Reverse transcription PCR	ZDB-PUB-170518-1			ZDB-FISH-150901-29105
ZDB-GENE-030131-9829	kdm7aa	AB/TU	ZFA:0000012	central nervous system			Pharyngula:High-pec	Hatching:Long-pec	mRNA in situ hybridization	ZDB-PUB-010810-1	ZDB-EST-021024-11		ZDB-FISH-150901-29084
ZDB-GENE-040426-2766	hnrnpr	AB/TU	ZFA:0001093	unspecified			Zygote:1-cell	Hatching:Pec-fin	mRNA in situ hybridization	ZDB-PUB-040907-1	ZDB-CDNA-040425-3713		ZDB-FISH-150901-29084
ZDB-GENE-030131-4218	pcdh19	WT	ZFA:0000051	otic vesicle			Hatching:Long-pec	Hatching:Long-pec	mRNA in situ hybridization	ZDB-PUB-090727-4			ZDB-FISH-150901-29105
ZDB-GENE-011212-5	prps1a	AB/TU	ZFA:0000445	optic tectum			Segmentation:20-25 somites	Pharyngula:Prim-5	mRNA in situ hybridization	ZDB-PUB-010810-1	ZDB-EST-010914-75		ZDB-FISH-150901-29084
ZDB-GENE-110411-147	b3glcta	WT	ZFA:0000008	brain			Hatching:Long-pec	Hatching:Long-pec	mRNA in situ hybridization	ZDB-PUB-170920-1			ZDB-FISH-150901-29105
ZDB-GENE-060616-136	arhgef1b	AB/TU	ZFA:0001093	unspecified			Gastrula:50%-epiboly	Gastrula:Bud	mRNA in situ hybridization	ZDB-PUB-040907-1	ZDB-EST-050309-355		ZDB-FISH-150901-29084
ZDB-GENE-041010-5	park7	AB	ZFA:0000008	brain			Adult	Adult	Reverse transcription PCR	ZDB-PUB-060906-15			ZDB-FISH-150901-27842
ZDB-GENE-991110-14	myb	WT	ZFA:0000014	dorsal aorta			Pharyngula:Prim-5	Pharyngula:Prim-5	mRNA in situ hybridization	ZDB-PUB-050303-2			ZDB-FISH-150901-29105
ZDB-GENE-111005-2	cyp27b1	WT	ZFA:0000123	liver			Juvenile:Days 30-44	Juvenile:Days 30-44	Reverse transcription PCR	ZDB-PUB-170518-1			ZDB-FISH-150901-29105
ZDB-GENE-090812-1	slc2a13b	WT	ZFA:0000123	liver			Adult	Adult	Reverse transcription PCR	ZDB-PUB-090526-25			ZDB-FISH-150901-29105
ZDB-GENE-980526-80	hbae1.1	WT	ZFA:0001117	post-vent region	ZFA:0009325	erythroid lineage cell	Larval:Day 4	Larval:Day 4	mRNA in situ hybridization	ZDB-PUB-090204-17			ZDB-FISH-150901-29105
ZDB-GENE-030131-2361	gpr182	WT	ZFA:0001079	blood vasculature			Segmentation:26+ somites	Segmentation:26+ somites	mRNA in situ hybridization	ZDB-PUB-050404-8			ZDB-FISH-150901-29105
ZDB-GENE-980526-29	dla	WT	ZFA:0000079	telencephalon	BSPO:0000684	ventral margin	Segmentation:10-13 somites	Segmentation:10-13 somites	mRNA in situ hybridization	ZDB-PUB-140903-7			ZDB-FISH-150901-29105
ZDB-GENE-050307-3	matn1	WT	ZFA:0001115	trunk			Pharyngula:Prim-5	Pharyngula:Prim-5	Immunohistochemistry	ZDB-PUB-140123-12		ZDB-ATB-140218-3	ZDB-FISH-150901-29105
ZDB-GENE-990415-206	pes	AB/TU	ZFA:0001056	myotome			Pharyngula:Prim-15	Pharyngula:Prim-25	mRNA in situ hybridization	ZDB-PUB-040907-1	ZDB-CDNA-040425-646		ZDB-FISH-150901-29084
ZDB-GENE-990415-162	myca	AB/TU	ZFA:0000445	optic tectum			Pharyngula:Prim-15	Pharyngula:Prim-25	mRNA in situ hybridization	ZDB-PUB-040907-1	ZDB-CDNA-040425-169		ZDB-FISH-150901-29084
ZDB-GENE-030131-688	glula	AB/TU	ZFA:0000005	artery			Segmentation:20-25 somites	Pharyngula:Prim-5	mRNA in situ hybridization	ZDB-PUB-010810-1	ZDB-EST-020628-1		ZDB-FISH-150901-29084
ZDB-GENE-990621-5	th	WT	ZFA:0000418	pretectum			Larval:Protruding-mouth	Larval:Protruding-mouth	mRNA in situ hybridization	ZDB-PUB-090324-7			ZDB-FISH-150901-29105
ZDB-GENE-030326-4	hspb1	WT	ZFA:0000114	heart			Adult	Adult	Western blot	ZDB-PUB-090302-21		ZDB-ATB-120613-3	ZDB-FISH-150901-29105
ZDB-GENE-020419-32	hdac1	AB	ZFA:0001269	regenerating fin	ZFA:0009081	mesenchymal cell	Larval:Protruding-mouth	Larval:Protruding-mouth	mRNA in situ hybridization	ZDB-PUB-140513-63			ZDB-FISH-150901-27842
ZDB-GENE-980526-112	isl1	WT	ZFA:0009150	Rohon-Beard neuron			Pharyngula:Prim-5	Pharyngula:Prim-5	mRNA in situ hybridization	ZDB-PUB-160625-7			ZDB-FISH-150901-29105
ZDB-GENE-990715-6	sox21a	AB/TU	ZFA:0000034	lateral line system			Pharyngula:Prim-15	Pharyngula:Prim-25	mRNA in situ hybridization	ZDB-PUB-051025-1	ZDB-EST-060130-386		ZDB-FISH-150901-29084
ZDB-GENE-060929-966	pomt1	WT	ZFA:0001094	whole organism			Blastula:30%-epiboly	Gastrula:Bud	Reverse transcription PCR	ZDB-PUB-080722-15			ZDB-FISH-150901-29105
ZDB-GENE-010316-1	slc6a3	WT	ZFA:0001094	whole organism			Larval:Day 5	Larval:Day 5	Reverse transcription PCR	ZDB-PUB-140123-3			ZDB-FISH-150901-29105
ZDB-GENE-040426-1804	evlb	AB/TU	ZFA:0009248	neuron			Pharyngula:Prim-15	Pharyngula:Prim-25	mRNA in situ hybridization	ZDB-PUB-040907-1	ZDB-CDNA-040425-2744		ZDB-FISH-150901-29084
ZDB-GENE-030323-1	fgfr2	WT	ZFA:0001212	presumptive rhombomere 4			Segmentation:5-9 somites	Segmentation:5-9 somites	mRNA in situ hybridization	ZDB-PUB-081121-2			ZDB-FISH-150901-29105
ZDB-GENE-000322-1	actc1b	AB	ZFA:0000003	adaxial cell			Segmentation:14-19 somites	Segmentation:14-19 somites	mRNA in situ hybridization	ZDB-PUB-031103-24	ZDB-EST-050622-23		ZDB-FISH-150901-27842
ZDB-GENE-990415-200	pax6a	AB	ZFA:0000109	forebrain			Pharyngula:Prim-5	Pharyngula:Prim-5	mRNA in situ hybridization	ZDB-PUB-110920-27			ZDB-FISH-150901-27842
ZDB-GENE-030131-9832	zgc:66433	AB/TU	ZFA:0000041	mesoderm			Segmentation:14-19 somites	Segmentation:14-19 somites	mRNA in situ hybridization	ZDB-PUB-010810-1	ZDB-EST-021024-4		ZDB-FISH-150901-29084
ZDB-GENE-990415-121	hoxd9a	AB/TU	ZFA:0000019	epiphysis			Segmentation:20-25 somites	Pharyngula:Prim-5	mRNA in situ hybridization	ZDB-PUB-040907-1	ZDB-CDNA-040425-379		ZDB-FISH-150901-29084
ZDB-GENE-990621-5	th	WT	ZFA:0000388	medial caudal lobe			Larval:Days 7-13	Larval:Days 7-13	mRNA in situ hybridization	ZDB-PUB-090716-28			ZDB-FISH-150901-29105
ZDB-GENE-040426-2308	six1b	WT	ZFA:0000301	medial rectus			Larval:Protruding-mouth	Larval:Protruding-mouth	mRNA in situ hybridization	ZDB-PUB-090505-16			ZDB-FISH-150901-29105
ZDB-GENE-050208-77	im:7138016	AB/TU	ZFA:0001679	solid lens vesicle			Segmentation:20-25 somites	Pharyngula:Prim-5	mRNA in situ hybridization	ZDB-PUB-040907-1	ZDB-EST-050208-63		ZDB-FISH-150901-29084
ZDB-GENE-980526-362	ctnnb1	WT	ZFA:0001094	whole organism			Cleavage:4-cell	Cleavage:4-cell	Reverse transcription PCR	ZDB-PUB-961014-543			ZDB-FISH-150901-29105
ZDB-GENE-980526-285	ctslb	WT	ZFA:0001094	whole organism			Gastrula:50%-epiboly	Gastrula:Bud	Reverse transcription PCR	ZDB-PUB-061020-29			ZDB-FISH-150901-29105
ZDB-GENE-991124-7	tbx5a	WT	ZFA:0000121	lateral plate mesoderm			Segmentation:10-13 somites	Segmentation:10-13 somites	mRNA in situ hybridization	ZDB-PUB-120529-34			ZDB-FISH-150901-29105
ZDB-GENE-980526-515	mafba	WT	ZFA:0000823	rhombomere 5			Segmentation:20-25 somites	Segmentation:20-25 somites	mRNA in situ hybridization	ZDB-PUB-040604-1			ZDB-FISH-150901-29105
ZDB-GENE-031010-37	ovol1a	WT	ZFA:0001306	pharyngeal arch			Hatching:Long-pec	Hatching:Long-pec	mRNA in situ hybridization	ZDB-PUB-100518-8			ZDB-FISH-150901-29105
ZDB-GENE-000201-13	anos1b	WT	ZFA:0000243	neuromast			Pharyngula:Prim-15	Pharyngula:Prim-15	Immunohistochemistry	ZDB-PUB-080701-1		ZDB-ATB-081216-4	ZDB-FISH-150901-29105
ZDB-GENE-030715-1	fgf10a	AB	ZFA:0000076	swim bladder	ZFA:0000393	mesenchyme	Larval:Protruding-mouth	Larval:Protruding-mouth	mRNA in situ hybridization	ZDB-PUB-090511-18			ZDB-FISH-150901-27842
ZDB-GENE-040315-1	chst11	WT	ZFA:0000135	notochord			Gastrula:Bud	Gastrula:Bud	mRNA in situ hybridization	ZDB-PUB-090112-5			ZDB-FISH-150901-29105
ZDB-GENE-040312-3	cnr1	WT	ZFA:0000123	liver			Adult	Adult	Reverse transcription PCR	ZDB-PUB-080326-19			ZDB-FISH-150901-29105
ZDB-GENE-990726-27	tbx2b	WT	ZFA:0001315	atrioventricular canal	ZFA:0001319	myocardium	Hatching:Long-pec	Hatching:Long-pec	mRNA in situ hybridization	ZDB-PUB-140513-393			ZDB-FISH-150901-29105
ZDB-GENE-040426-2379	tdh	AB/TU	ZFA:0000140	pancreas			Larval:Day 5	Larval:Day 5	mRNA in situ hybridization	ZDB-PUB-040907-1	ZDB-CDNA-040425-3326		ZDB-FISH-150901-29084
ZDB-GENE-980526-474	bmp2b	AB	ZFA:0001093	unspecified			Gastrula:Shield	Gastrula:Shield	mRNA in situ hybridization	ZDB-PUB-040617-5			ZDB-FISH-150901-27842
ZDB-GENE-081016-1	appl1	WT	ZFA:0000075	spinal cord			Pharyngula:Prim-15	Pharyngula:Prim-15	mRNA in situ hybridization	ZDB-PUB-080506-13			ZDB-FISH-150901-29105
ZDB-GENE-040718-410	rgs2	TU	ZFA:0009003	cranial neural crest cell			Segmentation:14-19 somites	Segmentation:14-19 somites	mRNA in situ hybridization	ZDB-PUB-161217-11			ZDB-FISH-150901-15216
ZDB-GENE-001228-2	s1pr1	AB/TU	ZFA:0000008	brain			Pharyngula:Prim-5	Pharyngula:Prim-5	mRNA in situ hybridization	ZDB-PUB-121220-12			ZDB-FISH-150901-29084
ZDB-GENE-990415-200	pax6a	WT	ZFA:0000109	forebrain			Pharyngula:Prim-5	Pharyngula:Prim-5	mRNA in situ hybridization	ZDB-PUB-140514-8			ZDB-FISH-150901-29105
ZDB-GENE-030131-9031	zdhhc4	AB/TU	ZFA:0001093	unspecified			Zygote:1-cell	Hatching:Pec-fin	mRNA in situ hybridization	ZDB-PUB-040907-1	ZDB-CDNA-040425-1024		ZDB-FISH-150901-29084
ZDB-GENE-010705-1	gng3	AB/TU	ZFA:0009248	neuron			Segmentation:20-25 somites	Pharyngula:Prim-5	mRNA in situ hybridization	ZDB-PUB-040907-1	ZDB-CDNA-040718-221		ZDB-FISH-150901-29084
ZDB-GENE-041210-152	lrmp	WT	ZFA:0000093	blastomere	GO:0005813	centrosome	Zygote:1-cell	Zygote:1-cell	Immunohistochemistry	ZDB-PUB-120503-1			ZDB-FISH-150901-29105
ZDB-GENE-031018-3	tp53inp1	AB/TU	ZFA:0000029	hindbrain			Segmentation:14-19 somites	Segmentation:14-19 somites	mRNA in situ hybridization	ZDB-PUB-010810-1	ZDB-EST-031204-37		ZDB-FISH-150901-29084
ZDB-GENE-031006-12	abca1a	WT	ZFA:0001338	intestine			Juvenile:Days 45-89	Juvenile:Days 45-89	Reverse transcription PCR	ZDB-PUB-170721-5			ZDB-FISH-150901-29105
ZDB-GENE-030131-5742	enc3	AB/TU	ZFA:0000138	otic placode			Segmentation:14-19 somites	Segmentation:14-19 somites	mRNA in situ hybridization	ZDB-PUB-051025-1	ZDB-EST-051103-14		ZDB-FISH-150901-29084
ZDB-GENE-990415-72	fgf8a	WT	ZFA:0001212	presumptive rhombomere 4			Segmentation:1-4 somites	Segmentation:1-4 somites	mRNA in situ hybridization	ZDB-PUB-131203-3			ZDB-FISH-150901-29105
ZDB-GENE-050208-525	pdgfba	WT	ZFA:0000037	anatomical structure			Pharyngula:Prim-25	Pharyngula:Prim-25	Reverse transcription PCR	ZDB-PUB-170607-11			ZDB-FISH-150901-29105
ZDB-GENE-050208-36	cnnm2a	TU	ZFA:0000436	spleen			Adult	Adult	Reverse transcription PCR	ZDB-PUB-130605-5			ZDB-FISH-150901-15216
ZDB-GENE-050622-14	etv2	WT	ZFA:0005041	anterior lateral plate mesoderm			Segmentation:5-9 somites	Segmentation:5-9 somites	mRNA in situ hybridization	ZDB-PUB-140513-276			ZDB-FISH-150901-29105
ZDB-GENE-080618-3	prdm1c	WT	ZFA:0001094	whole organism			Segmentation:14-19 somites	Segmentation:14-19 somites	mRNA in situ hybridization	ZDB-PUB-080226-14			ZDB-FISH-150901-29105
ZDB-GENE-050417-368	zgc:110197	AB/TU	ZFA:0001135	neural tube			Segmentation:14-19 somites	Segmentation:14-19 somites	mRNA in situ hybridization	ZDB-PUB-040907-1	ZDB-CDNA-050417-369		ZDB-FISH-150901-29084
ZDB-GENE-030131-267	brd4	WT	ZFA:0000077	tail bud			Segmentation:10-13 somites	Segmentation:10-13 somites	mRNA in situ hybridization	ZDB-PUB-080527-16			ZDB-FISH-150901-29105
ZDB-GENE-080128-1	kiss1	WT	ZFA:0000213	habenula			Adult	Adult	mRNA in situ hybridization	ZDB-PUB-120326-19			ZDB-FISH-150901-29105
ZDB-GENE-060810-124	im:7159036	AB/TU	ZFA:0000077	tail bud			Segmentation:20-25 somites	Pharyngula:Prim-5	mRNA in situ hybridization	ZDB-PUB-040907-1	ZDB-EST-060810-205		ZDB-FISH-150901-29084
ZDB-GENE-050417-131	arfip2b	AB/TU	ZFA:0000155	somite			Segmentation:1-4 somites	Segmentation:10-13 somites	mRNA in situ hybridization	ZDB-PUB-040907-1	ZDB-EST-050208-23		ZDB-FISH-150901-29084
ZDB-GENE-980526-321	nkx2.5	AB	ZFA:0001093	unspecified			Adult	Adult	Reverse transcription PCR	ZDB-PUB-030812-1			ZDB-FISH-150901-27842
ZDB-GENE-990415-138	ldb1a	WT	ZFA:0000403	ovary			Adult	Adult	Reverse transcription PCR	ZDB-PUB-110128-9			ZDB-FISH-150901-29105
ZDB-GENE-040426-2860	rab11ba	AB/TU	ZFA:0001093	unspecified			Zygote:1-cell	Hatching:Pec-fin	mRNA in situ hybridization	ZDB-PUB-040907-1	ZDB-EST-041111-184		ZDB-FISH-150901-29084
ZDB-GENE-990415-272	ddx4	AB	ZFA:0009007	spermatogonium			Larval:Days 21-29	Larval:Days 21-29	mRNA in situ hybridization	ZDB-PUB-070413-7			ZDB-FISH-150901-27842
ZDB-GENE-060613-1	thrab	AB/TU	ZFA:0001094	whole organism			Pharyngula:Prim-15	Pharyngula:Prim-25	mRNA in situ hybridization	ZDB-PUB-080220-1	ZDB-EST-080403-2		ZDB-FISH-150901-29084
ZDB-GENE-070103-3	hs6st3b	AB/TU	ZFA:0000029	hindbrain			Pharyngula:High-pec	Hatching:Long-pec	mRNA in situ hybridization	ZDB-PUB-051025-1	ZDB-EST-060130-478		ZDB-FISH-150901-29084
ZDB-GENE-040426-1922	eif3i	WT	ZFA:0000140	pancreas			Larval:Protruding-mouth	Larval:Protruding-mouth	mRNA in situ hybridization	ZDB-PUB-140826-15			ZDB-FISH-150901-29105
ZDB-GENE-091204-439	bicdl1	WT	ZFA:0000151	pronephros			Hatching:Long-pec	Hatching:Long-pec	mRNA in situ hybridization	ZDB-PUB-100408-14			ZDB-FISH-150901-29105
ZDB-GENE-041114-29	spire2	AB/TU	ZFA:0001094	whole organism			Zygote:1-cell	Hatching:Pec-fin	mRNA in situ hybridization	ZDB-PUB-040907-1	ZDB-CDNA-041114-29		ZDB-FISH-150901-29084
ZDB-GENE-030502-2	mc2r	WT	ZFA:0000598	testis			Adult	Adult	Reverse transcription PCR	ZDB-PUB-100211-21			ZDB-FISH-150901-29105
ZDB-GENE-050417-394	tfap2b	AB/TU	ZFA:0000029	hindbrain			Segmentation:14-19 somites	Segmentation:14-19 somites	mRNA in situ hybridization	ZDB-PUB-040907-1	ZDB-CDNA-050417-395		ZDB-FISH-150901-29084
ZDB-GENE-980526-501	tal1	AB	ZFA:0000114	heart			Larval:Days 7-13	Larval:Days 7-13	mRNA in situ hybridization	ZDB-PUB-061227-29			ZDB-FISH-150901-27842
ZDB-GENE-041212-43	oclnb	AB/TU	ZFA:0000150	pronephric duct			Segmentation:20-25 somites	Pharyngula:Prim-5	mRNA in situ hybridization	ZDB-PUB-040907-1	ZDB-CDNA-041212-47		ZDB-FISH-150901-29084
ZDB-GENE-070713-2	ephb2a	AB	ZFA:0000152	retina			Pharyngula:Prim-15	Pharyngula:Prim-15	mRNA in situ hybridization	ZDB-PUB-091030-3			ZDB-FISH-150901-27842
ZDB-GENE-030424-4	kmo	AB/TU	ZFA:0000150	pronephric duct			Segmentation:20-25 somites	Pharyngula:Prim-5	mRNA in situ hybridization	ZDB-PUB-010810-1	ZDB-EST-030429-16		ZDB-FISH-150901-29084
ZDB-GENE-020318-1	fabp10a	WT	ZFA:0000123	liver			Larval:Days 7-13	Larval:Days 7-13	mRNA in situ hybridization	ZDB-PUB-030319-9			ZDB-FISH-150901-29105
ZDB-GENE-990415-15	arxa	WT	ZFA:0000458	ventral thalamus			Segmentation:5-9 somites	Segmentation:5-9 somites	mRNA in situ hybridization	ZDB-PUB-080327-9			ZDB-FISH-150901-29105
ZDB-GENE-010803-2	spry4	WT	ZFA:0001093	unspecified			Segmentation:1-4 somites	Segmentation:1-4 somites	mRNA in situ hybridization	ZDB-PUB-060616-41			ZDB-FISH-150901-29105
ZDB-GENE-061013-497	khdrbs2	AB	ZFA:0001094	whole organism			Gastrula:Shield	Gastrula:Shield	mRNA in situ hybridization	ZDB-PUB-180123-3			ZDB-FISH-150901-27842
ZDB-GENE-990415-17	atoh1a	AB	ZFA:0000030	macula utricle			Pharyngula:Prim-5	Pharyngula:Prim-5	mRNA in situ hybridization	ZDB-PUB-141205-2			ZDB-FISH-150901-27842
ZDB-GENE-040718-341	syn2a	AB	ZFA:0000653	dorsal thalamus			Larval:Protruding-mouth	Larval:Protruding-mouth	mRNA in situ hybridization	ZDB-PUB-140923-15			ZDB-FISH-150901-27842
ZDB-GENE-050522-155	pacsin1a	AB/TU	ZFA:0009248	neuron			Segmentation:20-25 somites	Pharyngula:Prim-5	mRNA in situ hybridization	ZDB-PUB-040907-1	ZDB-CDNA-050522-155		ZDB-FISH-150901-29084
ZDB-GENE-030131-9093	dpm2	AB	ZFA:0001094	whole organism			Gastrula:Bud	Gastrula:Bud	mRNA in situ hybridization	ZDB-PUB-160614-13			ZDB-FISH-150901-27842
ZDB-GENE-010803-2	spry4	AB/TU	ZFA:0007045	midbrain hindbrain boundary neural keel			Segmentation:1-4 somites	Segmentation:10-13 somites	mRNA in situ hybridization	ZDB-PUB-010810-1	ZDB-EST-021126-22		ZDB-FISH-150901-29084
ZDB-GENE-060526-54	kiss1rb	WT	ZFA:0000008	brain			Larval:Days 21-29	Larval:Days 21-29	Reverse transcription PCR	ZDB-PUB-080602-13			ZDB-FISH-150901-29105
ZDB-GENE-100519-1	sox13	AB/TU	ZFA:0000075	spinal cord			Pharyngula:Prim-15	Pharyngula:Prim-25	mRNA in situ hybridization	ZDB-PUB-051025-1	ZDB-EST-060130-404		ZDB-FISH-150901-29084
ZDB-GENE-990415-47	dld	WT	ZFA:0000279	segmental plate			Pharyngula:Prim-5	Pharyngula:Prim-5	mRNA in situ hybridization	ZDB-PUB-980326-2			ZDB-FISH-150901-29105
ZDB-GENE-110411-186	lgr6	WT	ZFA:0000940	posterior lateral line neuromast			Larval:Protruding-mouth	Larval:Protruding-mouth	mRNA in situ hybridization	ZDB-PUB-110524-28			ZDB-FISH-150901-29105
ZDB-GENE-031006-2	pah	AB/TU	ZFA:0000035	lens			Pharyngula:High-pec	Hatching:Long-pec	mRNA in situ hybridization	ZDB-PUB-010810-1	ZDB-EST-031010-17		ZDB-FISH-150901-29084
ZDB-GENE-030616-134	parapinopsinb	WT	ZFA:0000008	brain			Adult	Adult	other	ZDB-PUB-151010-4			ZDB-FISH-150901-29105
ZDB-GENE-040401-2	hmgcra	WT	ZFA:0000123	liver			Larval:Day 5	Larval:Day 5	mRNA in situ hybridization	ZDB-PUB-040211-1			ZDB-FISH-150901-29105
ZDB-GENE-021031-3	pwp2h	WT	ZFA:0000152	retina			Hatching:Long-pec	Hatching:Long-pec	mRNA in situ hybridization	ZDB-PUB-111007-1			ZDB-FISH-150901-29105
ZDB-GENE-030131-7883	wu:fj38f12	AB	ZFA:0001094	whole organism			Larval:Protruding-mouth	Larval:Protruding-mouth	Reverse transcription PCR	ZDB-PUB-080218-23			ZDB-FISH-150901-27842
ZDB-GENE-040426-1765	rom1a	WT	ZFA:0000152	retina			Adult	Adult	cDNA clones	ZDB-PUB-060105-16			ZDB-FISH-150901-29105
ZDB-GENE-040912-99	hat1	AB/TU	ZFA:0000109	forebrain			Segmentation:20-25 somites	Pharyngula:Prim-5	mRNA in situ hybridization	ZDB-PUB-040907-1	ZDB-CDNA-040912-101		ZDB-FISH-150901-29084
ZDB-GENE-030131-9787	cercam	AB/TU	ZFA:0000160	tegmentum			Segmentation:20-25 somites	Pharyngula:Prim-5	mRNA in situ hybridization	ZDB-PUB-010810-1	ZDB-EST-020816-40		ZDB-FISH-150901-29084
ZDB-GENE-031116-61	ackr3b	AB/TU	ZFA:0000022	floor plate			Segmentation:20-25 somites	Pharyngula:Prim-5	mRNA in situ hybridization	ZDB-PUB-010810-1	ZDB-EST-031116-61		ZDB-FISH-150901-29084
ZDB-GENE-990415-30	alcama	WT	ZFA:0009117	fast muscle cell			Pharyngula:Prim-5	Pharyngula:Prim-5	mRNA in situ hybridization	ZDB-PUB-060616-25			ZDB-FISH-150901-29105
ZDB-GENE-040426-2085	pak7	WIK	ZFA:0000075	spinal cord			Larval:Protruding-mouth	Larval:Protruding-mouth	mRNA in situ hybridization	ZDB-PUB-070629-9			ZDB-FISH-150901-23633
ZDB-GENE-040426-2132	mmp9	WT	ZFA:0005024	trunk vasculature	ZFA:0009000	cell	Larval:Protruding-mouth	Larval:Protruding-mouth	mRNA in situ hybridization	ZDB-PUB-170419-6			ZDB-FISH-150901-29105
ZDB-GENE-030131-2581	nsd2	AB/TU	ZFA:0000107	eye			Pharyngula:High-pec	Hatching:Long-pec	mRNA in situ hybridization	ZDB-PUB-040907-1	ZDB-EST-080225-122		ZDB-FISH-150901-29084
ZDB-GENE-060315-2	slc39a14	AB/TU	ZFA:0000571	presumptive telencephalon			Segmentation:1-4 somites	Segmentation:10-13 somites	mRNA in situ hybridization	ZDB-PUB-010810-1	ZDB-EST-031002-35		ZDB-FISH-150901-29084
ZDB-GENE-050417-440	chrna5	WT	ZFA:0001094	whole organism			Larval:Protruding-mouth	Larval:Protruding-mouth	Reverse transcription PCR	ZDB-PUB-060501-4			ZDB-FISH-150901-29105
ZDB-GENE-070410-115	zgc:162939	AB/TU	ZFA:0000101	diencephalon			Pharyngula:High-pec	Hatching:Long-pec	mRNA in situ hybridization	ZDB-PUB-040907-1	ZDB-EST-080917-158		ZDB-FISH-150901-29084
ZDB-GENE-000511-6	baxa	WT	ZFA:0001094	whole organism			Larval:Protruding-mouth	Larval:Protruding-mouth	Reverse transcription PCR	ZDB-PUB-121227-12			ZDB-FISH-150901-29105
ZDB-GENE-050510-2	ora1	WT	ZFA:0000554	olfactory epithelium			Adult	Adult	mRNA in situ hybridization	ZDB-PUB-050413-6			ZDB-FISH-150901-29105
ZDB-GENE-030131-207	ndnf	WT	ZFA:0000075	spinal cord			Pharyngula:Prim-5	Pharyngula:Prim-5	mRNA in situ hybridization	ZDB-PUB-130416-20			ZDB-FISH-150901-29105
ZDB-GENE-040801-140	ifrd2	AB/TU	ZFA:0000445	optic tectum			Pharyngula:Prim-15	Pharyngula:Prim-25	mRNA in situ hybridization	ZDB-PUB-010810-1	ZDB-EST-031116-35		ZDB-FISH-150901-29084
ZDB-GENE-030827-4	tpbga	AB/TU	ZFA:0001135	neural tube			Segmentation:20-25 somites	Pharyngula:Prim-5	mRNA in situ hybridization	ZDB-PUB-010810-1	ZDB-EST-030729-8		ZDB-FISH-150901-29084
ZDB-GENE-041114-102	cyp3c3	AB/TU	ZFA:0001076	intestinal bulb			Larval:Day 5	Larval:Day 5	mRNA in situ hybridization	ZDB-PUB-040907-1	ZDB-CDNA-041114-102		ZDB-FISH-150901-29084
ZDB-GENE-991019-3	myl7	WT	ZFA:0001718	presumptive atrium heart tube			Pharyngula:Prim-5	Pharyngula:Prim-5	mRNA in situ hybridization	ZDB-PUB-140513-196			ZDB-FISH-150901-29105
ZDB-GENE-040718-249	tyrp1b	TL	ZFA:0000050	optic vesicle			Segmentation:14-19 somites	Segmentation:14-19 somites	mRNA in situ hybridization	ZDB-PUB-170531-7			ZDB-FISH-150901-8850
ZDB-GENE-021223-1	dag1	AB/TU	ZFA:0001306	pharyngeal arch			Pharyngula:Prim-15	Pharyngula:Prim-25	mRNA in situ hybridization	ZDB-PUB-051025-1	ZDB-EST-060130-182		ZDB-FISH-150901-29084
ZDB-GENE-040718-174	atp2b3a	AB/TU	ZFA:0009248	neuron			Segmentation:20-25 somites	Pharyngula:Prim-5	mRNA in situ hybridization	ZDB-PUB-040907-1	ZDB-CDNA-040718-199		ZDB-FISH-150901-29084
ZDB-GENE-041010-221	arfip2a	AB/TU	ZFA:0000058	polster			Segmentation:1-4 somites	Segmentation:10-13 somites	mRNA in situ hybridization	ZDB-PUB-040907-1	ZDB-CDNA-041010-221		ZDB-FISH-150901-29084
ZDB-GENE-990415-164	mef2d	WT	ZFA:0000079	telencephalon			Pharyngula:Prim-5	Pharyngula:Prim-5	mRNA in situ hybridization	ZDB-PUB-100726-20			ZDB-FISH-150901-29105
ZDB-GENE-080214-7	hspb6	WT	ZFA:0001094	whole organism			Pharyngula:Prim-5	Pharyngula:High-pec	mRNA in situ hybridization	ZDB-PUB-080102-4			ZDB-FISH-150901-29105
ZDB-GENE-080303-3	sigirr	AB	ZFA:0001338	intestine			Adult	Adult	Reverse transcription PCR	ZDB-PUB-160522-9			ZDB-FISH-150901-27842
ZDB-GENE-040426-741	rbpms2b	AB/TU	ZFA:0000152	retina			Pharyngula:High-pec	Hatching:Long-pec	mRNA in situ hybridization	ZDB-PUB-040907-1	ZDB-CDNA-040425-1667		ZDB-FISH-150901-29084
ZDB-GENE-031030-4	tob1a	TU	ZFA:0000038	margin			Blastula:30%-epiboly	Blastula:30%-epiboly	mRNA in situ hybridization	ZDB-PUB-070601-1			ZDB-FISH-150901-15216
ZDB-GENE-101112-4	cabp7a	WT	ZFA:0000633	caudal tuberculum			Larval:Day 5	Larval:Day 5	mRNA in situ hybridization	ZDB-PUB-130131-24			ZDB-FISH-150901-29105
ZDB-GENE-040426-2209	epcam	AB/TU	ZFA:0001185	periderm			Gastrula:50%-epiboly	Gastrula:Bud	mRNA in situ hybridization	ZDB-PUB-010810-1	ZDB-EST-030328-11		ZDB-FISH-150901-29084
ZDB-GENE-071024-2	slc6a8	WT	ZFA:0001330	retinal outer plexiform layer			Adult	Adult	mRNA in situ hybridization	ZDB-PUB-100427-7			ZDB-FISH-150901-29105
ZDB-GENE-030616-162	myh10	AB	ZFA:0000279	segmental plate			Gastrula:Bud	Gastrula:Bud	mRNA in situ hybridization	ZDB-PUB-140513-378			ZDB-FISH-150901-27842
ZDB-GENE-050522-235	sncgb	WT	ZFA:0000024	retinal ganglion cell layer			Larval:Protruding-mouth	Larval:Protruding-mouth	Immunohistochemistry	ZDB-PUB-090302-13			ZDB-FISH-150901-29105
ZDB-GENE-030828-4	dnd1	WT	ZFA:0001570	unfertilized egg			Zygote:1-cell	Zygote:1-cell	Reverse transcription PCR	ZDB-PUB-060216-1			ZDB-FISH-150901-29105
ZDB-GENE-990415-247	rrm1	AB/TU	ZFA:0001135	neural tube			Segmentation:20-25 somites	Pharyngula:Prim-5	mRNA in situ hybridization	ZDB-PUB-010810-1	ZDB-EST-030729-23		ZDB-FISH-150901-29084
ZDB-GENE-040801-197	usb1	AB	ZFA:0000403	ovary			Adult	Adult	Reverse transcription PCR	ZDB-PUB-151103-3			ZDB-FISH-150901-27842
ZDB-GENE-060210-2	cd8a	WT	ZFA:0009250	lymphocyte			Adult	Adult	Reverse transcription PCR	ZDB-PUB-070122-1			ZDB-FISH-150901-29105
ZDB-GENE-040625-151	zgc:86738	AB/TU	ZFA:0000088	YSL			Segmentation:14-19 somites	Segmentation:14-19 somites	mRNA in situ hybridization	ZDB-PUB-040907-1	ZDB-EST-060810-142		ZDB-FISH-150901-29084
ZDB-GENE-050309-17	g6pca.2	AB/TU	ZFA:0000088	YSL			Segmentation:14-19 somites	Segmentation:14-19 somites	mRNA in situ hybridization	ZDB-PUB-040907-1	ZDB-EST-080225-10		ZDB-FISH-150901-29084
ZDB-GENE-050105-2	slc6a5	WT	ZFA:0000029	hindbrain			Pharyngula:Prim-25	Pharyngula:Prim-25	mRNA in situ hybridization	ZDB-PUB-050718-4			ZDB-FISH-150901-29105
ZDB-GENE-040426-2501	rpf2	AB/TU	ZFA:0000007	blood			Segmentation:20-25 somites	Pharyngula:Prim-5	mRNA in situ hybridization	ZDB-PUB-040907-1	ZDB-CDNA-040425-3448		ZDB-FISH-150901-29084
ZDB-GENE-040628-1	rbm24a	WT	ZFA:0000155	somite			Segmentation:5-9 somites	Segmentation:5-9 somites	mRNA in situ hybridization	ZDB-PUB-140830-3			ZDB-FISH-150901-29105
ZDB-GENE-980526-340	gata5	AB	ZFA:0000038	margin			Blastula:30%-epiboly	Blastula:30%-epiboly	mRNA in situ hybridization	ZDB-PUB-111207-4			ZDB-FISH-150901-27842
ZDB-GENE-040801-149	atg5	TU	ZFA:0001094	whole organism			Hatching:Long-pec	Hatching:Long-pec	Western blot	ZDB-PUB-111122-13		ZDB-ATB-121119-1	ZDB-FISH-150901-15216
ZDB-GENE-081016-1	appl1	WT	ZFA:0001094	whole organism			Pharyngula:Prim-5	Pharyngula:Prim-5	Western blot	ZDB-PUB-080506-13		ZDB-ATB-081019-1	ZDB-FISH-150901-29105
ZDB-GENE-010328-14	cldn12	WT	ZFA:0000354	gill			Adult	Adult	Reverse transcription PCR	ZDB-PUB-100621-30	ZDB-EST-020816-50		ZDB-FISH-150901-29105
ZDB-GENE-050411-9	im:6892093	AB/TU	ZFA:0001093	unspecified			Zygote:1-cell	Hatching:Pec-fin	mRNA in situ hybridization	ZDB-PUB-040907-1	ZDB-EST-050411-151		ZDB-FISH-150901-29084
ZDB-GENE-001031-1	pax6b	AB	ZFA:0000050	optic vesicle			Segmentation:5-9 somites	Segmentation:5-9 somites	mRNA in situ hybridization	ZDB-PUB-050309-6	ZDB-EST-020919-421		ZDB-FISH-150901-27842
ZDB-GENE-040426-981	pex5	AB/TU	ZFA:0001093	unspecified			Zygote:1-cell	Hatching:Pec-fin	mRNA in situ hybridization	ZDB-PUB-040907-1	ZDB-CDNA-040425-1912		ZDB-FISH-150901-29084
ZDB-GENE-040426-1621	zdhhc16a	WT	ZFA:0001094	whole organism			Pharyngula:Prim-5	Pharyngula:Prim-5	Reverse transcription PCR	ZDB-PUB-150610-3			ZDB-FISH-150901-29105
ZDB-GENE-050913-127	dao.1	AB/TU	ZFA:0000088	YSL			Pharyngula:Prim-15	Pharyngula:Prim-25	mRNA in situ hybridization	ZDB-PUB-040907-1	ZDB-EST-041008-61		ZDB-FISH-150901-29084
ZDB-GENE-030131-2602	insm1b	AB	ZFA:0007025	midbrain neural keel			Segmentation:1-4 somites	Segmentation:1-4 somites	mRNA in situ hybridization	ZDB-PUB-060302-8			ZDB-FISH-150901-27842
ZDB-GENE-000616-3	caspa	WT	ZFA:0000547	mouth			Hatching:Long-pec	Hatching:Long-pec	mRNA in situ hybridization	ZDB-PUB-030117-3			ZDB-FISH-150901-29105
ZDB-GENE-010131-6	mdkb	AB	ZFA:0000075	spinal cord			Pharyngula:Prim-5	Pharyngula:Prim-5	mRNA in situ hybridization	ZDB-PUB-031103-24	ZDB-EST-010427-184		ZDB-FISH-150901-27842
ZDB-GENE-990714-26	lef1	WT	ZFA:0000042	midbrain hindbrain boundary			Segmentation:20-25 somites	Segmentation:20-25 somites	mRNA in situ hybridization	ZDB-PUB-061020-59			ZDB-FISH-150901-29105
ZDB-GENE-030522-1	cmlc1	WT	ZFA:0005041	anterior lateral plate mesoderm			Segmentation:14-19 somites	Segmentation:14-19 somites	mRNA in situ hybridization	ZDB-PUB-090204-16			ZDB-FISH-150901-29105
ZDB-GENE-021115-4	cdon	WT	ZFA:0000029	hindbrain			Segmentation:10-13 somites	Segmentation:10-13 somites	mRNA in situ hybridization	ZDB-PUB-101201-47			ZDB-FISH-150901-29105
ZDB-GENE-980526-242	pcdh8	WT	ZFA:0000155	somite			Segmentation:10-13 somites	Segmentation:10-13 somites	mRNA in situ hybridization	ZDB-PUB-070330-43			ZDB-FISH-150901-29105
ZDB-GENE-030724-4	gnrh3	WT	ZFA:0001094	whole organism			Pharyngula:Prim-5	Larval:Day 4	Reverse transcription PCR	ZDB-PUB-050907-7			ZDB-FISH-150901-29105
ZDB-GENE-040718-105	crygm2d13	WT	ZFA:0000035	lens			Adult	Adult	Mass Spectrometry	ZDB-PUB-091204-30			ZDB-FISH-150901-29105
ZDB-GENE-050417-409	palm1a	AB/TU	ZFA:0000013	cranial ganglion			Segmentation:20-25 somites	Pharyngula:Prim-5	mRNA in situ hybridization	ZDB-PUB-040907-1	ZDB-CDNA-050417-410		ZDB-FISH-150901-29084
ZDB-GENE-000920-1	edn1	WT	ZFA:0001051	caudal division of the internal carotid artery			Pharyngula:Prim-25	Pharyngula:Prim-25	mRNA in situ hybridization	ZDB-PUB-110325-2			ZDB-FISH-150901-29105
ZDB-GENE-040912-118	uxt	AB	ZFA:0001115	trunk			Pharyngula:Prim-5	Pharyngula:Prim-5	mRNA in situ hybridization	ZDB-PUB-150127-13			ZDB-FISH-150901-27842
ZDB-GENE-980526-192	col2a1a	WT	ZFA:0001419	dorsal fin pterygiophore			Larval:Days 7-13	Larval:Days 7-13	mRNA in situ hybridization	ZDB-PUB-071023-13			ZDB-FISH-150901-29105
ZDB-GENE-060503-114	amigo1	WT	ZFA:0000079	telencephalon			Pharyngula:Prim-5	Pharyngula:Prim-5	Immunohistochemistry	ZDB-PUB-110518-55		ZDB-ATB-120126-3	ZDB-FISH-150901-29105
ZDB-GENE-030828-10	tjp3	WT	ZFA:0001558	pronephric tubule			Segmentation:26+ somites	Segmentation:26+ somites	mRNA in situ hybridization	ZDB-PUB-141203-26			ZDB-FISH-150901-29105
ZDB-GENE-030131-9861	col7a1l	AB/TU	ZFA:0000105	epidermis			Pharyngula:Prim-15	Pharyngula:Prim-25	mRNA in situ hybridization	ZDB-PUB-010810-1	ZDB-EST-021105-9		ZDB-FISH-150901-29084
ZDB-GENE-040426-1538	saga	AB/TU	ZFA:0000152	retina			Pharyngula:Prim-15	Pharyngula:Prim-25	mRNA in situ hybridization	ZDB-PUB-040907-1	ZDB-CDNA-040425-3378		ZDB-FISH-150901-29084
ZDB-GENE-980526-406	otx2b	WT	ZFA:0000008	brain			Pharyngula:Prim-5	Pharyngula:Prim-5	mRNA in situ hybridization	ZDB-PUB-140513-86			ZDB-FISH-150901-29105
ZDB-GENE-040413-1	eif4ea	WT	ZFA:0001093	unspecified			Pharyngula:Prim-5	Pharyngula:Prim-5	Reverse transcription PCR	ZDB-PUB-040109-18			ZDB-FISH-150901-29105
ZDB-GENE-060724-2	trim59	AB	ZFA:0000403	ovary			Adult	Adult	Reverse transcription PCR	ZDB-PUB-110803-12			ZDB-FISH-150901-27842
ZDB-GENE-040426-1569	eftud2	WT	ZFA:0001094	whole organism			Segmentation:14-19 somites	Segmentation:14-19 somites	mRNA in situ hybridization	ZDB-PUB-150630-11			ZDB-FISH-150901-29105
ZDB-GENE-040426-57	smc1al	WT	ZFA:0000107	eye			Larval:Day 5	Larval:Day 5	mRNA in situ hybridization	ZDB-PUB-090914-18			ZDB-FISH-150901-29105
ZDB-GENE-990415-167	atp1b3a	WT	ZFA:0007031	anterior neural rod			Segmentation:5-9 somites	Segmentation:5-9 somites	mRNA in situ hybridization	ZDB-PUB-970103-1			ZDB-FISH-150901-29105
ZDB-GENE-051202-1	grin1a	AB	ZFA:0000128	midbrain			Adult	Adult	Reverse transcription PCR	ZDB-PUB-070212-8			ZDB-FISH-150901-27842
ZDB-GENE-060503-700	cica	WT	ZFA:0001094	whole organism			Blastula:Sphere	Blastula:Sphere	mRNA in situ hybridization	ZDB-PUB-140801-10			ZDB-FISH-150901-29105
ZDB-GENE-980526-29	dla	AB/TU	ZFA:0009242	primary neuron			Segmentation:20-25 somites	Pharyngula:Prim-5	mRNA in situ hybridization	ZDB-PUB-010810-1	ZDB-EST-020816-32		ZDB-FISH-150901-29084
ZDB-GENE-980526-192	col2a1a	WT	ZFA:0009084	chondrocyte			Larval:Protruding-mouth	Larval:Protruding-mouth	mRNA in situ hybridization	ZDB-PUB-060921-21			ZDB-FISH-150901-29105
ZDB-GENE-080717-1	zeb2b	WT	ZFA:0000109	forebrain			Hatching:Long-pec	Hatching:Long-pec	mRNA in situ hybridization	ZDB-PUB-080327-2			ZDB-FISH-150901-29105
ZDB-GENE-040426-2832	hspa4a	WT	ZFA:0000123	liver			Hatching:Long-pec	Hatching:Long-pec	mRNA in situ hybridization	ZDB-PUB-110523-29			ZDB-FISH-150901-29105
ZDB-GENE-980526-514	snai1b	WT	ZFA:0009165	neural crest cell			Segmentation:14-19 somites	Segmentation:14-19 somites	mRNA in situ hybridization	ZDB-PUB-140611-1			ZDB-FISH-150901-29105
ZDB-GENE-010319-40	rnd3a	AB	ZFA:0000029	hindbrain			Segmentation:14-19 somites	Segmentation:14-19 somites	mRNA in situ hybridization	ZDB-PUB-050309-6	ZDB-EST-020919-620		ZDB-FISH-150901-27842
ZDB-GENE-991124-7	tbx5a	WT	ZFA:0000152	retina	BSPO:0000079	dorsal region	Hatching:Long-pec	Hatching:Long-pec	mRNA in situ hybridization	ZDB-PUB-140321-26			ZDB-FISH-150901-29105
ZDB-GENE-050208-99	phf21aa	AB/TU	ZFA:0000012	central nervous system			Pharyngula:High-pec	Hatching:Long-pec	mRNA in situ hybridization	ZDB-PUB-040907-1	ZDB-EST-050208-85		ZDB-FISH-150901-29084
ZDB-GENE-030813-1	ved	AB	ZFA:0001093	unspecified			Gastrula:75%-epiboly	Gastrula:75%-epiboly	mRNA in situ hybridization	ZDB-PUB-060501-3			ZDB-FISH-150901-27842
ZDB-GENE-990415-104	hoxb3a	WT	ZFA:0000029	hindbrain			Pharyngula:Prim-5	Pharyngula:Prim-5	mRNA in situ hybridization	ZDB-PUB-080124-5			ZDB-FISH-150901-29105
ZDB-GENE-980526-521	her4.1	AB	ZFA:0000075	spinal cord			Larval:Protruding-mouth	Larval:Protruding-mouth	mRNA in situ hybridization	ZDB-PUB-080722-10			ZDB-FISH-150901-27842
ZDB-GENE-030131-9913	si:ch211-166a6.5	AB/TU	ZFA:0001185	periderm			Segmentation:20-25 somites	Pharyngula:Prim-5	mRNA in situ hybridization	ZDB-PUB-010810-1	ZDB-EST-030116-6		ZDB-FISH-150901-29084
ZDB-GENE-070912-1	tagln	WT	ZFA:0005335	swim bladder bud			Hatching:Long-pec	Larval:Day 4	mRNA in situ hybridization	ZDB-PUB-070513-6			ZDB-FISH-150901-29105
ZDB-GENE-060503-390	serpini1	WT	ZFA:0000032	hypothalamus			Pharyngula:Prim-5	Pharyngula:Prim-5	mRNA in situ hybridization	ZDB-PUB-090204-13			ZDB-FISH-150901-29105
ZDB-GENE-020503-3	insra	WT	ZFA:0001338	intestine			Adult	Adult	Reverse transcription PCR	ZDB-PUB-100211-18			ZDB-FISH-150901-29105
ZDB-GENE-031112-1	myh6	WT	ZFA:0000360	heart tube			Pharyngula:Prim-5	Pharyngula:Prim-5	mRNA in situ hybridization	ZDB-PUB-070828-1			ZDB-FISH-150901-29105
ZDB-GENE-020529-2	tbx18	WT	ZFA:0000154	sinus venosus			Hatching:Long-pec	Larval:Day 4	mRNA in situ hybridization	ZDB-PUB-020514-3			ZDB-FISH-150901-29105
ZDB-GENE-990415-272	ddx4	WT	ZFA:0009288	primordial germ cell			Pharyngula:Prim-5	Pharyngula:Prim-5	mRNA in situ hybridization	ZDB-PUB-060313-14			ZDB-FISH-150901-29105
ZDB-GENE-980526-174	ascl1b	AB	ZFA:0001094	whole organism			Hatching:Long-pec	Hatching:Long-pec	Reverse transcription PCR	ZDB-PUB-170913-4			ZDB-FISH-150901-27842
ZDB-GENE-060920-1	cygb2	WT	ZFA:0001094	whole organism			Zygote:1-cell	Juvenile:Days 45-89	Reverse transcription PCR	ZDB-PUB-110603-23			ZDB-FISH-150901-29105
ZDB-GENE-000125-4	dlc	AB	ZFA:0000279	segmental plate			Segmentation:14-19 somites	Segmentation:14-19 somites	mRNA in situ hybridization	ZDB-PUB-170627-9			ZDB-FISH-150901-27842
ZDB-GENE-980526-437	tbxta	WT	ZFA:0000135	notochord			Pharyngula:Prim-5	Pharyngula:Prim-5	mRNA in situ hybridization	ZDB-PUB-061205-15			ZDB-FISH-150901-29105
ZDB-GENE-030131-271	smyhc1	AB/TU	ZFA:0000548	musculature system			Larval:Day 5	Larval:Day 5	mRNA in situ hybridization	ZDB-PUB-040907-1	ZDB-EST-050506-11		ZDB-FISH-150901-29084
ZDB-GENE-040801-126	cnrip1a	AB	ZFA:0000008	brain			Pharyngula:Prim-5	Pharyngula:Prim-5	mRNA in situ hybridization	ZDB-PUB-170709-2			ZDB-FISH-150901-27842
ZDB-GENE-040426-1218	zmynd10	AB/TU	ZFA:0000022	floor plate			Segmentation:14-19 somites	Segmentation:14-19 somites	mRNA in situ hybridization	ZDB-PUB-040907-1	ZDB-CDNA-040425-2151		ZDB-FISH-150901-29084
ZDB-GENE-040426-2161	wls	AB/TU	ZFA:0000012	central nervous system			Segmentation:14-19 somites	Segmentation:14-19 somites	mRNA in situ hybridization	ZDB-PUB-010810-1	ZDB-EST-030521-12		ZDB-FISH-150901-29084
ZDB-GENE-041111-201	tspan10	AB/TU	ZFA:0001093	unspecified			Zygote:1-cell	Hatching:Pec-fin	mRNA in situ hybridization	ZDB-PUB-040907-1	ZDB-EST-041111-103		ZDB-FISH-150901-29084
ZDB-GENE-990415-8	pax2a	AB	ZFA:0001202	optic cup			Pharyngula:Prim-5	Pharyngula:Prim-5	mRNA in situ hybridization	ZDB-PUB-101115-20			ZDB-FISH-150901-27842
ZDB-GENE-070220-1	brd2b	WT	ZFA:0000403	ovary			Adult	Adult	mRNA in situ hybridization	ZDB-PUB-080415-8			ZDB-FISH-150901-29105
ZDB-GENE-030131-9123	mmp2	WT	ZFA:0009392	connective tissue cell			Pharyngula:Prim-15	Pharyngula:Prim-15	mRNA in situ hybridization	ZDB-PUB-130125-14			ZDB-FISH-150901-29105
ZDB-GENE-030131-9646	aif1l	AB/TU	ZFA:0000095	pharyngeal arch 3-7 skeleton			Pharyngula:High-pec	Hatching:Long-pec	mRNA in situ hybridization	ZDB-PUB-010810-1	ZDB-EST-010914-9		ZDB-FISH-150901-29084
ZDB-GENE-990415-167	atp1b3a	AB/TU	ZFA:0000160	tegmentum			Pharyngula:Prim-15	Pharyngula:Prim-25	mRNA in situ hybridization	ZDB-PUB-010810-1	ZDB-EST-030521-31		ZDB-FISH-150901-29084
ZDB-GENE-040724-204	hrh3	WT	ZFA:0000505	dorsal telencephalon			Larval:Day 5	Larval:Days 7-13	mRNA in situ hybridization	ZDB-PUB-110907-18			ZDB-FISH-150901-29105
ZDB-GENE-030131-1577	prom1a	AB	ZFA:0000109	forebrain	ZFA:0000098	proliferative region	Adult	Adult	mRNA in situ hybridization	ZDB-PUB-130708-43			ZDB-FISH-150901-27842
ZDB-GENE-040426-2209	epcam	WT	ZFA:0005117	anterior lateral line primordium			Pharyngula:Prim-25	Pharyngula:Prim-25	mRNA in situ hybridization	ZDB-PUB-060323-33			ZDB-FISH-150901-29105
ZDB-GENE-040628-1	rbm24a	AB	ZFA:0000009	cardiac ventricle			Hatching:Long-pec	Hatching:Long-pec	mRNA in situ hybridization	ZDB-PUB-111027-38			ZDB-FISH-150901-27842
ZDB-GENE-010323-2	id:ibd2508	AB	ZFA:0000128	midbrain			Pharyngula:Prim-5	Pharyngula:Prim-5	mRNA in situ hybridization	ZDB-PUB-050309-6	ZDB-EST-020919-464		ZDB-FISH-150901-27842
ZDB-GENE-980526-423	foxa3	WT	ZFA:0000123	liver			Hatching:Long-pec	Hatching:Long-pec	mRNA in situ hybridization	ZDB-PUB-160731-1			ZDB-FISH-150901-29105
ZDB-GENE-060526-274	slc4a4a	TU	ZFA:0001621	pronephric proximal straight tubule			Pharyngula:Prim-5	Pharyngula:Prim-5	mRNA in situ hybridization	ZDB-PUB-160715-7			ZDB-FISH-150901-15216
ZDB-GENE-030131-8582	nlrp16	WT	ZFA:0000037	anatomical structure			Larval:Protruding-mouth	Larval:Protruding-mouth	mRNA in situ hybridization	ZDB-PUB-170728-5			ZDB-FISH-150901-29105
ZDB-GENE-000405-1	pbx1a	WT	ZFA:0001609	pharyngeal arch 6			Larval:Protruding-mouth	Larval:Protruding-mouth	mRNA in situ hybridization	ZDB-PUB-100202-11			ZDB-FISH-150901-29105
ZDB-GENE-040426-1363	fibpa	AB/TU	ZFA:0001093	unspecified			Zygote:1-cell	Hatching:Pec-fin	mRNA in situ hybridization	ZDB-PUB-040907-1	ZDB-CDNA-040425-2297		ZDB-FISH-150901-29084
ZDB-GENE-980526-397	prox1a	WT	ZFA:0005115	primary posterior lateral line primordium			Pharyngula:Prim-15	Pharyngula:Prim-15	mRNA in situ hybridization	ZDB-PUB-091215-19			ZDB-FISH-150901-29105
ZDB-GENE-030131-9685	ddx18	AB	ZFA:0000008	brain			Segmentation:20-25 somites	Segmentation:20-25 somites	mRNA in situ hybridization	ZDB-PUB-110613-24			ZDB-FISH-150901-27842
ZDB-GENE-980526-178	fgf3	AB	ZFA:0000032	hypothalamus	BSPO:0000035	postero-ventral region	Hatching:Long-pec	Hatching:Long-pec	mRNA in situ hybridization	ZDB-PUB-150503-1			ZDB-FISH-150901-27842
ZDB-GENE-990415-178	nkx2.3	WT	ZFA:0000095	pharyngeal arch 3-7 skeleton			Hatching:Pec-fin	Hatching:Pec-fin	mRNA in situ hybridization	ZDB-PUB-080527-7			ZDB-FISH-150901-29105
ZDB-GENE-991019-3	myl7	WT	ZFA:0000009	cardiac ventricle			Hatching:Long-pec	Hatching:Long-pec	mRNA in situ hybridization	ZDB-PUB-060616-1			ZDB-FISH-150901-29105
ZDB-GENE-991111-3	igf2a	WT	ZFA:0000128	midbrain			Pharyngula:Prim-5	Pharyngula:Prim-5	mRNA in situ hybridization	ZDB-PUB-140615-3			ZDB-FISH-150901-29105
ZDB-GENE-030711-3	atp6v1ba	WT	ZFA:0001093	unspecified			Segmentation:14-19 somites	Segmentation:14-19 somites	Western blot	ZDB-PUB-040611-9			ZDB-FISH-150901-29105
ZDB-GENE-031116-18	sb:cb979	AB/TU	ZFA:0000019	epiphysis			Pharyngula:Prim-15	Pharyngula:Prim-25	mRNA in situ hybridization	ZDB-PUB-010810-1	ZDB-EST-031116-18		ZDB-FISH-150901-29084
ZDB-GENE-050626-142	alpi.2	AB/TU	ZFA:0000088	YSL			Segmentation:1-4 somites	Segmentation:10-13 somites	mRNA in situ hybridization	ZDB-PUB-040907-1	ZDB-CDNA-050626-55		ZDB-FISH-150901-29084
ZDB-GENE-030131-5865	shcbp1	AB/TU	ZFA:0000445	optic tectum			Pharyngula:Prim-15	Pharyngula:Prim-25	mRNA in situ hybridization	ZDB-PUB-010810-1	ZDB-EST-020802-30		ZDB-FISH-150901-29084
ZDB-GENE-030219-15	adarb1b	WT	ZFA:0000075	spinal cord			Hatching:Long-pec	Hatching:Long-pec	mRNA in situ hybridization	ZDB-PUB-151205-1			ZDB-FISH-150901-29105
ZDB-GENE-060503-904	tac1	WT	ZFA:0000032	hypothalamus			Pharyngula:Prim-5	Pharyngula:Prim-5	mRNA in situ hybridization	ZDB-PUB-130410-7			ZDB-FISH-150901-29105
ZDB-GENE-040426-2094	foxd1	AB/TU	ZFA:0000152	retina			Pharyngula:Prim-15	Pharyngula:Prim-25	mRNA in situ hybridization	ZDB-PUB-040907-1	ZDB-CDNA-040425-3041		ZDB-FISH-150901-29084
ZDB-GENE-011212-6	tfap2a	AB	ZFA:0001093	unspecified			Pharyngula:Prim-5	Pharyngula:Prim-5	mRNA in situ hybridization	ZDB-PUB-031014-10			ZDB-FISH-150901-27842
ZDB-GENE-030131-341	hmgb1a	AB	ZFA:0000396	nervous system			Pharyngula:Prim-25	Pharyngula:Prim-25	mRNA in situ hybridization	ZDB-PUB-031103-24	ZDB-EST-050622-48		ZDB-FISH-150901-27842
ZDB-GENE-040625-176	trnt1	WT	ZFA:0000152	retina			Larval:Protruding-mouth	Larval:Protruding-mouth	mRNA in situ hybridization	ZDB-PUB-151024-2			ZDB-FISH-150901-29105
ZDB-GENE-001212-4	atp1a1a.4	AB/TU	ZFA:0000563	pectoral fin musculature			Pharyngula:High-pec	Hatching:Long-pec	mRNA in situ hybridization	ZDB-PUB-010810-1	ZDB-EST-030328-4		ZDB-FISH-150901-29084
ZDB-GENE-980526-44	ptch2	WT	ZFA:0000022	floor plate			Pharyngula:Prim-15	Pharyngula:Prim-15	mRNA in situ hybridization	ZDB-PUB-060207-11			ZDB-FISH-150901-29105
ZDB-GENE-071218-6	lrrk2	AB	ZFA:0000114	heart			Hatching:Long-pec	Hatching:Long-pec	Immunohistochemistry	ZDB-PUB-160608-2		ZDB-ATB-160819-3	ZDB-FISH-150901-27842
ZDB-GENE-010426-1	dmd	WT	ZFA:0001094	whole organism			Segmentation:14-19 somites	Larval:Day 5	Reverse transcription PCR	ZDB-PUB-071129-13			ZDB-FISH-150901-29105
ZDB-GENE-030131-4865	tnksb	WT	ZFA:0000152	retina			Larval:Protruding-mouth	Larval:Protruding-mouth	mRNA in situ hybridization	ZDB-PUB-150715-4			ZDB-FISH-150901-29105
ZDB-GENE-980526-125	her1	WT	ZFA:0000155	somite			Segmentation:10-13 somites	Segmentation:10-13 somites	mRNA in situ hybridization	ZDB-PUB-120702-50			ZDB-FISH-150901-29105
ZDB-GENE-030131-4661	slc15a1b	WT	ZFA:0001093	unspecified			Pharyngula:Prim-5	Pharyngula:Prim-5	Reverse transcription PCR	ZDB-PUB-030826-22			ZDB-FISH-150901-29105
ZDB-GENE-980526-304	ikzf1	WT	ZFA:0000033	intermediate cell mass of mesoderm			Pharyngula:Prim-15	Pharyngula:Prim-15	mRNA in situ hybridization	ZDB-PUB-070122-40			ZDB-FISH-150901-29105
ZDB-GENE-030131-2193	prdm1a	AB	ZFA:0000003	adaxial cell			Segmentation:1-4 somites	Segmentation:1-4 somites	mRNA in situ hybridization	ZDB-PUB-060906-16			ZDB-FISH-150901-27842
ZDB-GENE-040625-27	rac2	WT	ZFA:0001094	whole organism			Pharyngula:Prim-5	Pharyngula:Prim-5	Reverse transcription PCR	ZDB-PUB-121004-7			ZDB-FISH-150901-29105
ZDB-GENE-980526-526	wnt1	WT	ZFA:0000042	midbrain hindbrain boundary			Pharyngula:Prim-15	Pharyngula:Prim-15	mRNA in situ hybridization	ZDB-PUB-080422-14			ZDB-FISH-150901-29105
ZDB-GENE-060607-11	epas1b	WT	ZFA:0000123	liver			Larval:Day 4	Larval:Day 4	mRNA in situ hybridization	ZDB-PUB-140708-1			ZDB-FISH-150901-29105
ZDB-GENE-000705-1	kdrl	WT	ZFA:0005249	vasculature			Pharyngula:Prim-5	Pharyngula:Prim-5	mRNA in situ hybridization	ZDB-PUB-130312-35			ZDB-FISH-150901-29105
ZDB-GENE-030131-775	sulf2b	AB	ZFA:0001462	somite border			Segmentation:5-9 somites	Segmentation:5-9 somites	mRNA in situ hybridization	ZDB-PUB-101101-13			ZDB-FISH-150901-27842
ZDB-GENE-030616-115	ltk	WT	ZFA:0009090	pigment cell			Pharyngula:Prim-25	Pharyngula:Prim-25	mRNA in situ hybridization	ZDB-PUB-080331-9			ZDB-FISH-150901-29105
ZDB-GENE-020905-3	msh6	AB/TU	ZFA:0000445	optic tectum			Segmentation:20-25 somites	Pharyngula:Prim-5	mRNA in situ hybridization	ZDB-PUB-010810-1	ZDB-EST-020816-25		ZDB-FISH-150901-29084
ZDB-GENE-060526-197	nlgn3b	WT	ZFA:0000076	swim bladder			Adult	Adult	Reverse transcription PCR	ZDB-PUB-100105-16			ZDB-FISH-150901-29105
ZDB-GENE-060503-762	cd83	AB	ZFA:0005145	muscle			Adult	Adult	Reverse transcription PCR	ZDB-PUB-140509-8			ZDB-FISH-150901-27842
ZDB-GENE-021226-3	lamc1	TU	ZFA:0000040	median fin fold			Pharyngula:Prim-15	Pharyngula:Prim-15	Reverse transcription PCR	ZDB-PUB-141219-13			ZDB-FISH-150901-15216
ZDB-GENE-990415-30	alcama	WT	ZFA:0009247	secondary motor neuron			Larval:Protruding-mouth	Larval:Protruding-mouth	Immunohistochemistry	ZDB-PUB-060906-18			ZDB-FISH-150901-29105
ZDB-GENE-010125-1	oprm1	WT	ZFA:0000060	prechordal plate	BSPO:0000071	anterior region	Gastrula:Bud	Gastrula:Bud	mRNA in situ hybridization	ZDB-PUB-121220-3			ZDB-FISH-150901-29105
ZDB-GENE-090312-98	tet2	WT	ZFA:0000119	retinal inner nuclear layer			Hatching:Long-pec	Hatching:Long-pec	mRNA in situ hybridization	ZDB-PUB-170920-2			ZDB-FISH-150901-29105
ZDB-GENE-041212-37	tnni1b	WT	ZFA:0000738	dorsal oblique extraocular muscle			Larval:Day 4	Larval:Day 4	mRNA in situ hybridization	ZDB-PUB-090716-26			ZDB-FISH-150901-29105
ZDB-GENE-000605-1	runx1	AB	ZFA:0005028	ventral wall of dorsal aorta			Pharyngula:Prim-5	Pharyngula:Prim-5	mRNA in situ hybridization	ZDB-PUB-140710-1			ZDB-FISH-150901-27842
ZDB-GENE-030131-5364	eif2b5	AB/TU	ZFA:0000128	midbrain			Pharyngula:High-pec	Hatching:Long-pec	mRNA in situ hybridization	ZDB-PUB-040907-1	ZDB-EST-060810-61		ZDB-FISH-150901-29084
ZDB-GENE-050706-71	eml2	AB/TU	ZFA:0009248	neuron			Pharyngula:Prim-15	Pharyngula:Prim-25	mRNA in situ hybridization	ZDB-PUB-040907-1	ZDB-EST-080225-125		ZDB-FISH-150901-29084
ZDB-GENE-001212-8	atp1a3b	TU	ZFA:0001094	whole organism			Segmentation:5-9 somites	Segmentation:5-9 somites	Reverse transcription PCR	ZDB-PUB-130222-21			ZDB-FISH-150901-15216
ZDB-GENE-990415-167	atp1b3a	WT	ZFA:0001069	ventral fin fold			Pharyngula:Prim-5	Pharyngula:Prim-5	mRNA in situ hybridization	ZDB-PUB-970103-1			ZDB-FISH-150901-29105
ZDB-GENE-030910-3	cdh17	TU	ZFA:0000151	pronephros	BSPO:0000077	proximal region	Pharyngula:Prim-5	Pharyngula:Prim-5	mRNA in situ hybridization	ZDB-PUB-121205-20			ZDB-FISH-150901-15216
ZDB-GENE-980526-501	tal1	WT	ZFA:0005040	posterior lateral mesoderm			Segmentation:5-9 somites	Segmentation:5-9 somites	mRNA in situ hybridization	ZDB-PUB-151225-9			ZDB-FISH-150901-29105
ZDB-GENE-030131-2281	col4a5	WT	ZFA:0000029	hindbrain	ZFA:0009183	epidermal cell	Larval:Protruding-mouth	Larval:Protruding-mouth	mRNA in situ hybridization	ZDB-PUB-151010-2			ZDB-FISH-150901-29105
ZDB-GENE-011128-3	jag2b	AB/TU	ZFA:0000109	forebrain			Segmentation:14-19 somites	Segmentation:14-19 somites	mRNA in situ hybridization	ZDB-PUB-051025-1	ZDB-EST-090218-9		ZDB-FISH-150901-29084
ZDB-GENE-030131-760	ip6k2a	WT	ZFA:0000155	somite			Segmentation:1-4 somites	Segmentation:1-4 somites	mRNA in situ hybridization	ZDB-PUB-101101-11			ZDB-FISH-150901-29105
ZDB-GENE-040426-2344	khdrbs1b	AB	ZFA:0000107	eye			Larval:Protruding-mouth	Larval:Protruding-mouth	mRNA in situ hybridization	ZDB-PUB-031103-24	ZDB-EST-050622-49		ZDB-FISH-150901-27842
ZDB-GENE-060503-709	thsd7aa	AB	ZFA:0001094	whole organism			Hatching:Long-pec	Hatching:Long-pec	Reverse transcription PCR	ZDB-PUB-110518-41			ZDB-FISH-150901-27842
ZDB-GENE-030411-5	krt8	WT	ZFA:0000086	EVL			Gastrula:Shield	Gastrula:Shield	mRNA in situ hybridization	ZDB-PUB-081121-16			ZDB-FISH-150901-29105
ZDB-GENE-011207-1	sox10	WT	ZFA:0000051	otic vesicle			Pharyngula:Prim-5	Pharyngula:Prim-5	mRNA in situ hybridization	ZDB-PUB-131024-14			ZDB-FISH-150901-29105
ZDB-GENE-990415-44	cyp26a1	WT	ZFA:0001093	unspecified			Gastrula:75%-epiboly	Gastrula:75%-epiboly	mRNA in situ hybridization	ZDB-PUB-061108-8			ZDB-FISH-150901-29105
ZDB-GENE-091020-11	cobl	AB	ZFA:0000150	pronephric duct			Pharyngula:Prim-5	Pharyngula:Prim-5	mRNA in situ hybridization	ZDB-PUB-121206-35			ZDB-FISH-150901-27842
ZDB-GENE-980526-561	myod1	WT	ZFA:0000255	paraxial mesoderm			Segmentation:10-13 somites	Segmentation:10-13 somites	Immunohistochemistry	ZDB-PUB-070210-25			ZDB-FISH-150901-29105
ZDB-GENE-041229-4	pitx3	WT	ZFA:0000035	lens			Hatching:Long-pec	Hatching:Long-pec	mRNA in situ hybridization	ZDB-PUB-120207-8			ZDB-FISH-150901-29105
ZDB-GENE-040426-2536	cdipt	WT	ZFA:0000143	retinal photoreceptor layer			Hatching:Pec-fin	Hatching:Pec-fin	Immunohistochemistry	ZDB-PUB-110706-10		ZDB-ATB-120919-1	ZDB-FISH-150901-29105
ZDB-GENE-050302-78	scube1	WT	ZFA:0001094	whole organism			Segmentation:14-19 somites	Segmentation:14-19 somites	mRNA in situ hybridization	ZDB-PUB-130108-1			ZDB-FISH-150901-29105
ZDB-GENE-980526-41	shhb	AB	ZFA:0000109	forebrain			Segmentation:14-19 somites	Segmentation:14-19 somites	mRNA in situ hybridization	ZDB-PUB-110519-31			ZDB-FISH-150901-27842
ZDB-GENE-030131-9717	sb:cb206	AB/TU	ZFA:0001093	unspecified			Pharyngula:High-pec	Hatching:Long-pec	mRNA in situ hybridization	ZDB-PUB-010810-1	ZDB-EST-020730-1		ZDB-FISH-150901-29084
ZDB-GENE-030616-154	znf385b	AB/TU	ZFA:0000360	heart tube			Pharyngula:Prim-15	Pharyngula:Prim-25	mRNA in situ hybridization	ZDB-PUB-040907-1	ZDB-CDNA-040425-3675		ZDB-FISH-150901-29084
ZDB-GENE-060228-4	st8sia3	WT	ZFA:0000008	brain			Hatching:Long-pec	Hatching:Long-pec	mRNA in situ hybridization	ZDB-PUB-080722-33			ZDB-FISH-150901-29105
ZDB-GENE-100318-6	fabp1b.2	AB	ZFA:0001338	intestine			Adult	Adult	Reverse transcription PCR	ZDB-PUB-091215-24			ZDB-FISH-150901-27842
ZDB-MIRNAG-070720-2	mir9-5	WT	ZFA:0001094	whole organism			Pharyngula:Prim-5	Pharyngula:Prim-15	other	ZDB-PUB-151218-14			ZDB-FISH-150901-29105
ZDB-GENE-030131-2934	ptpn3	WT	ZFA:0000123	liver			Adult	Adult	Reverse transcription PCR	ZDB-PUB-081031-2			ZDB-FISH-150901-29105
ZDB-GENE-130514-1	mcoln1b	AB	ZFA:0000107	eye			Pharyngula:Prim-5	Pharyngula:Prim-5	mRNA in situ hybridization	ZDB-PUB-130422-18			ZDB-FISH-150901-27842
ZDB-GENE-991213-3	drl	WT	ZFA:0000121	lateral plate mesoderm			Segmentation:10-13 somites	Segmentation:10-13 somites	mRNA in situ hybridization	ZDB-PUB-140116-6			ZDB-FISH-150901-29105
ZDB-GENE-990415-15	arxa	AB	ZFA:0000633	caudal tuberculum			Hatching:Long-pec	Hatching:Long-pec	mRNA in situ hybridization	ZDB-PUB-150905-4			ZDB-FISH-150901-27842
ZDB-GENE-991026-5	ldha	AB/TU	ZFA:0001056	myotome			Pharyngula:Prim-15	Pharyngula:Prim-25	mRNA in situ hybridization	ZDB-PUB-040907-1	ZDB-CDNA-040425-463		ZDB-FISH-150901-29084
ZDB-GENE-080505-1	ppargc1a	AB/TU	ZFA:0009116	slow muscle cell			Segmentation:20-25 somites	Pharyngula:Prim-5	mRNA in situ hybridization	ZDB-PUB-080220-1	ZDB-EST-080403-78		ZDB-FISH-150901-29084
ZDB-GENE-030131-1269	uqcrc2b	WT	ZFA:0001094	whole organism			Larval:Day 5	Larval:Day 5	Reverse transcription PCR	ZDB-PUB-120404-18			ZDB-FISH-150901-29105
ZDB-GENE-980526-561	myod1	AB/TL	ZFA:0000155	somite			Segmentation:20-25 somites	Segmentation:20-25 somites	mRNA in situ hybridization	ZDB-PUB-061116-13			ZDB-FISH-150901-29235
ZDB-GENE-990415-8	pax2a	WT	ZFA:0007019	midbrain neural plate	BSPO:0000072	posterior region	Gastrula:90%-epiboly	Gastrula:90%-epiboly	mRNA in situ hybridization	ZDB-PUB-980810-27			ZDB-FISH-150901-29105
ZDB-GENE-030327-7	selenon	AB/TU	ZFA:0000155	somite			Segmentation:20-25 somites	Pharyngula:Prim-5	mRNA in situ hybridization	ZDB-PUB-010810-1	ZDB-EST-030415-6		ZDB-FISH-150901-29084
ZDB-GENE-040718-280	zgc:92789	AB/TU	ZFA:0001094	whole organism			Zygote:1-cell	Hatching:Pec-fin	mRNA in situ hybridization	ZDB-PUB-040907-1	ZDB-CDNA-040718-310		ZDB-FISH-150901-29084
ZDB-GENE-031007-7	emx1	WT	ZFA:0000132	neural plate			Gastrula:Bud	Gastrula:Bud	mRNA in situ hybridization	ZDB-PUB-060602-1			ZDB-FISH-150901-29105
ZDB-GENE-020919-4	st8sia2	WT	ZFA:0000029	hindbrain			Segmentation:26+ somites	Segmentation:26+ somites	mRNA in situ hybridization	ZDB-PUB-070504-20			ZDB-FISH-150901-29105
ZDB-GENE-990415-30	alcama	WT	ZFA:0000029	hindbrain			Hatching:Long-pec	Hatching:Long-pec	mRNA in situ hybridization	ZDB-PUB-060616-25			ZDB-FISH-150901-29105
ZDB-GENE-980526-290	hoxb1b	WT	ZFA:0001093	unspecified			Gastrula:75%-epiboly	Gastrula:75%-epiboly	mRNA in situ hybridization	ZDB-PUB-020905-2			ZDB-FISH-150901-29105
ZDB-GENE-080618-4	prdm15	WT	ZFA:0001086	muscle pioneer			Segmentation:14-19 somites	Segmentation:14-19 somites	mRNA in situ hybridization	ZDB-PUB-080226-14			ZDB-FISH-150901-29105
ZDB-GENE-031002-1	hsp90b1	WT	ZFA:0000123	liver			Larval:Day 4	Larval:Day 4	Reverse transcription PCR	ZDB-PUB-130710-62			ZDB-FISH-150901-29105
ZDB-GENE-980526-474	bmp2b	WT	ZFA:0001094	whole organism			Pharyngula:Prim-5	Pharyngula:Prim-5	Reverse transcription PCR	ZDB-PUB-120815-5			ZDB-FISH-150901-29105
ZDB-GENE-030131-223	ssb	AB	ZFA:0000123	liver			Pharyngula:Prim-25	Pharyngula:Prim-25	mRNA in situ hybridization	ZDB-PUB-031103-24	ZDB-EST-000426-314		ZDB-FISH-150901-27842
ZDB-GENE-040426-2879	zgc:55461	AB/TU	ZFA:0000034	lateral line system			Pharyngula:High-pec	Hatching:Long-pec	mRNA in situ hybridization	ZDB-PUB-040907-1	ZDB-EST-041008-64		ZDB-FISH-150901-29084
ZDB-GENE-020418-1	ccna2	AB	ZFA:0001094	whole organism			Hatching:Long-pec	Hatching:Long-pec	Reverse transcription PCR	ZDB-PUB-100105-21			ZDB-FISH-150901-27842
ZDB-GENE-980526-112	isl1	WT	ZFA:0000019	epiphysis	ZFA:0009248	neuron	Pharyngula:Prim-5	Pharyngula:Prim-5	mRNA in situ hybridization	ZDB-PUB-141031-2			ZDB-FISH-150901-29105
ZDB-GENE-100217-2	fabp10b	AB	ZFA:0000123	liver			Adult	Adult	Reverse transcription PCR	ZDB-PUB-091023-67			ZDB-FISH-150901-27842
ZDB-GENE-020320-3	crabp1a	AB/TU	ZFA:0000079	telencephalon			Pharyngula:High-pec	Hatching:Long-pec	mRNA in situ hybridization	ZDB-PUB-040907-1	ZDB-EST-080225-102		ZDB-FISH-150901-29084
ZDB-GENE-060131-1	ar	WT	ZFA:0000107	eye			Adult	Adult	Reverse transcription PCR	ZDB-PUB-080707-1			ZDB-FISH-150901-29105
ZDB-GENE-031007-7	emx1	WT	ZFA:0001055	pronephric duct opening			Segmentation:20-25 somites	Segmentation:20-25 somites	mRNA in situ hybridization	ZDB-PUB-060315-14			ZDB-FISH-150901-29105
ZDB-GENE-030131-9786	col9a2	AB	ZFA:0000135	notochord			Segmentation:5-9 somites	Segmentation:5-9 somites	mRNA in situ hybridization	ZDB-PUB-031103-24	ZDB-EST-060808-13		ZDB-FISH-150901-27842
ZDB-GENE-980526-561	myod1	WT	ZFA:0001093	unspecified			Pharyngula:Prim-5	Pharyngula:Prim-5	mRNA in situ hybridization	ZDB-PUB-030115-9			ZDB-FISH-150901-29105
ZDB-GENE-090821-3	grm1b	WT	ZFA:0000188	corpus cerebelli			Larval:Protruding-mouth	Larval:Protruding-mouth	mRNA in situ hybridization	ZDB-PUB-121016-28			ZDB-FISH-150901-29105
ZDB-GENE-080128-1	kiss1	WT	ZFA:0000140	pancreas			Adult	Adult	Reverse transcription PCR	ZDB-PUB-080602-13			ZDB-FISH-150901-29105
ZDB-GENE-040630-11	uts2a	WT	ZFA:0000075	spinal cord			Adult	Adult	Reverse transcription PCR	ZDB-PUB-080415-9			ZDB-FISH-150901-29105
ZDB-GENE-011207-1	sox10	WT	ZFA:0000051	otic vesicle			Pharyngula:Prim-5	Pharyngula:Prim-5	mRNA in situ hybridization	ZDB-PUB-110609-14			ZDB-FISH-150901-29105
ZDB-GENE-020125-2	gria1b	WT	ZFA:0000545	medulla oblongata			Larval:Protruding-mouth	Larval:Protruding-mouth	mRNA in situ hybridization	ZDB-PUB-080226-9			ZDB-FISH-150901-29105
ZDB-GENE-040426-1341	prelid1a	AB/TU	ZFA:0001093	unspecified			Zygote:1-cell	Hatching:Pec-fin	mRNA in situ hybridization	ZDB-PUB-040907-1	ZDB-CDNA-040425-2275		ZDB-FISH-150901-29084
ZDB-GENE-030131-2193	prdm1a	WT	ZFA:0000095	pharyngeal arch 3-7 skeleton			Segmentation:20-25 somites	Segmentation:20-25 somites	mRNA in situ hybridization	ZDB-PUB-050104-8			ZDB-FISH-150901-29105
ZDB-GENE-030131-9889	col14a1a	AB/TU	ZFA:0000092	axis			Segmentation:1-4 somites	Segmentation:10-13 somites	mRNA in situ hybridization	ZDB-PUB-010810-1	ZDB-EST-020912-23		ZDB-FISH-150901-29084
ZDB-GENE-011207-1	sox10	WT	ZFA:0000029	hindbrain			Hatching:Long-pec	Hatching:Long-pec	mRNA in situ hybridization	ZDB-PUB-051214-3			ZDB-FISH-150901-29105
ZDB-GENE-980526-501	tal1	WT	ZFA:0005023	hematopoietic system			Segmentation:5-9 somites	Segmentation:5-9 somites	mRNA in situ hybridization	ZDB-PUB-990824-13			ZDB-FISH-150901-29105
ZDB-GENE-010416-1	bambia	AB	ZFA:0000071	shield			Gastrula:Shield	Gastrula:Shield	mRNA in situ hybridization	ZDB-PUB-050309-6	ZDB-EST-020919-359		ZDB-FISH-150901-27842
ZDB-GENE-990615-5	tbx16	TL	ZFA:0001093	unspecified			Gastrula:Shield	Gastrula:Shield	mRNA in situ hybridization	ZDB-PUB-040109-1			ZDB-FISH-150901-8850
ZDB-GENE-980526-397	prox1a	WT	ZFA:0001086	muscle pioneer			Segmentation:14-19 somites	Segmentation:14-19 somites	Immunohistochemistry	ZDB-PUB-981105-4		ZDB-ATB-100510-1	ZDB-FISH-150901-29105
ZDB-GENE-990415-8	pax2a	WT	ZFA:0000137	optic stalk			Pharyngula:Prim-5	Pharyngula:Prim-5	mRNA in situ hybridization	ZDB-PUB-130709-53			ZDB-FISH-150901-29105
ZDB-GENE-040718-490	ica1	AB/TU	ZFA:0009248	neuron			Segmentation:20-25 somites	Pharyngula:Prim-5	mRNA in situ hybridization	ZDB-PUB-040907-1	ZDB-CDNA-040718-557		ZDB-FISH-150901-29084
ZDB-GENE-001106-3	nitr1i	WT	ZFA:0001093	unspecified			Adult	Adult	cDNA clones	ZDB-PUB-010613-1			ZDB-FISH-150901-29105
ZDB-GENE-030901-2	mmp14b	WT	ZFA:0001114	head			Gastrula:Bud	Gastrula:Bud	mRNA in situ hybridization	ZDB-PUB-080422-11			ZDB-FISH-150901-29105
ZDB-GENE-030131-9878	noc3l	AB/TU	ZFA:0000155	somite			Segmentation:14-19 somites	Segmentation:14-19 somites	mRNA in situ hybridization	ZDB-PUB-010810-1	ZDB-EST-021126-30		ZDB-FISH-150901-29084
ZDB-GENE-021231-1	igfbp1a	WT	ZFA:0000354	gill			Adult	Adult	Reverse transcription PCR	ZDB-PUB-141219-10			ZDB-FISH-150901-29105
ZDB-GENE-030131-9123	mmp2	WT	ZFA:0000037	anatomical structure			Pharyngula:High-pec	Pharyngula:High-pec	Reverse transcription PCR	ZDB-PUB-170419-6			ZDB-FISH-150901-29105
ZDB-GENE-060503-322	cactin	WT	ZFA:0001094	whole organism			Cleavage:8-cell	Gastrula:Bud	mRNA in situ hybridization	ZDB-PUB-100330-40			ZDB-FISH-150901-29105
ZDB-GENE-001103-2	sox9b	WT	ZFA:0000529	kidney			Adult	Adult	Reverse transcription PCR	ZDB-PUB-050413-11			ZDB-FISH-150901-29105
ZDB-GENE-011212-2	rab2a	AB/TU	ZFA:0000091	axial chorda mesoderm			Gastrula:50%-epiboly	Gastrula:Bud	mRNA in situ hybridization	ZDB-PUB-010810-1	ZDB-EST-010914-59		ZDB-FISH-150901-29084
ZDB-GENE-030131-4661	slc15a1b	WT	ZFA:0001094	whole organism			Larval:Protruding-mouth	Larval:Protruding-mouth	Reverse transcription PCR	ZDB-PUB-090309-11			ZDB-FISH-150901-29105
ZDB-GENE-020814-2	cxadr	AB/TU	ZFA:0000019	epiphysis			Segmentation:14-19 somites	Segmentation:14-19 somites	mRNA in situ hybridization	ZDB-PUB-010810-1	ZDB-EST-020816-30		ZDB-FISH-150901-29084
ZDB-GENE-040426-2089	hapln3	WT	ZFA:0000026	hatching gland			Pharyngula:Prim-5	Pharyngula:Prim-5	mRNA in situ hybridization	ZDB-PUB-130110-30			ZDB-FISH-150901-29105
ZDB-GENE-050516-1	gcgra	WT	ZFA:0001094	whole organism			Larval:Days 7-13	Larval:Days 7-13	Reverse transcription PCR	ZDB-PUB-151009-4			ZDB-FISH-150901-29105
ZDB-GENE-030131-9460	mpx	AB	ZFA:0001093	unspecified			Pharyngula:Prim-5	Pharyngula:Prim-5	mRNA in situ hybridization	ZDB-PUB-050104-3			ZDB-FISH-150901-27842
ZDB-GENE-070705-487	fbrsl1	WT	ZFA:0007025	midbrain neural keel			Segmentation:1-4 somites	Segmentation:1-4 somites	mRNA in situ hybridization	ZDB-PUB-170621-10			ZDB-FISH-150901-29105
ZDB-GENE-080327-34	cadm1b	WT	ZFA:0000119	retinal inner nuclear layer			Adult	Adult	mRNA in situ hybridization	ZDB-PUB-071227-10			ZDB-FISH-150901-29105
ZDB-GENE-050208-584	org	WT	ZFA:0009288	primordial germ cell			Segmentation:1-4 somites	Segmentation:1-4 somites	mRNA in situ hybridization	ZDB-PUB-081001-12			ZDB-FISH-150901-29105
ZDB-GENE-010618-3	efnb3b	AB/TU	ZFA:0001083	ventricular zone			Pharyngula:High-pec	Hatching:Long-pec	mRNA in situ hybridization	ZDB-PUB-051025-1	ZDB-EST-051107-76		ZDB-FISH-150901-29084
ZDB-GENE-070809-1	adam12	RW	ZFA:0000121	lateral plate mesoderm			Segmentation:14-19 somites	Segmentation:14-19 somites	mRNA in situ hybridization	ZDB-PUB-160519-24			ZDB-FISH-150901-1201
ZDB-GENE-980526-423	foxa3	WT	ZFA:0000017	endoderm			Pharyngula:Prim-15	Pharyngula:Prim-15	mRNA in situ hybridization	ZDB-PUB-080924-3			ZDB-FISH-150901-29105
ZDB-GENE-020509-2	gbx2	WT	ZFA:0000035	lens			Hatching:Long-pec	Hatching:Long-pec	mRNA in situ hybridization	ZDB-PUB-050502-1	ZDB-EST-040212-2		ZDB-FISH-150901-29105
ZDB-GENE-030328-13	ldlrap1a	AB/TU	ZFA:0000150	pronephric duct			Pharyngula:Prim-15	Pharyngula:Prim-25	mRNA in situ hybridization	ZDB-PUB-010810-1	ZDB-EST-030328-12		ZDB-FISH-150901-29084
ZDB-GENE-040816-1	cdh5	WT	ZFA:0000114	heart			Hatching:Long-pec	Hatching:Long-pec	mRNA in situ hybridization	ZDB-PUB-060616-1			ZDB-FISH-150901-29105
ZDB-GENE-040611-2	nrp2a	AB	ZFA:0000008	brain			Hatching:Long-pec	Hatching:Long-pec	mRNA in situ hybridization	ZDB-PUB-120706-22			ZDB-FISH-150901-27842
ZDB-GENE-980526-212	dlx2a	WT	ZFA:0001280	branchiostegal ray 3			Larval:Protruding-mouth	Larval:Protruding-mouth	mRNA in situ hybridization	ZDB-PUB-060323-13			ZDB-FISH-150901-29105
ZDB-GENE-050516-10	crygm2b	WT	ZFA:0000035	lens			Larval:Days 21-29	Larval:Days 21-29	Mass Spectrometry	ZDB-PUB-091204-30			ZDB-FISH-150901-29105
ZDB-GENE-030825-2	bcl2l10	WT	ZFA:0001094	whole organism			Blastula:1k-cell	Larval:Protruding-mouth	Reverse transcription PCR	ZDB-PUB-060816-5			ZDB-FISH-150901-29105
ZDB-GENE-080327-8	lrrtm2	AB/TU	ZFA:0000079	telencephalon			Pharyngula:Prim-15	Pharyngula:Prim-25	mRNA in situ hybridization	ZDB-PUB-080227-22	ZDB-EST-080327-11		ZDB-FISH-150901-29084
ZDB-GENE-070912-173	kirrel1b	WT	ZFA:0000008	brain			Larval:Day 4	Larval:Day 4	mRNA in situ hybridization	ZDB-PUB-100322-2			ZDB-FISH-150901-29105
ZDB-GENE-040426-2308	six1b	AB/TU	ZFA:0001093	unspecified			Segmentation:20-25 somites	Pharyngula:Prim-5	mRNA in situ hybridization	ZDB-PUB-040907-1	ZDB-CDNA-040425-3255		ZDB-FISH-150901-29084
ZDB-GENE-030616-616	laptm4b	AB/TU	ZFA:0000051	otic vesicle			Pharyngula:Prim-15	Pharyngula:Prim-25	mRNA in situ hybridization	ZDB-PUB-040907-1	ZDB-CDNA-040425-458		ZDB-FISH-150901-29084
ZDB-GENE-010618-3	efnb3b	AB/TU	ZFA:0001135	neural tube			Segmentation:20-25 somites	Pharyngula:Prim-5	mRNA in situ hybridization	ZDB-PUB-051025-1	ZDB-EST-051107-76		ZDB-FISH-150901-29084
ZDB-GENE-070314-1	rargb	WT	ZFA:0001114	head			Gastrula:Bud	Gastrula:Bud	mRNA in situ hybridization	ZDB-PUB-070122-4			ZDB-FISH-150901-29105
ZDB-GENE-050327-39	accs	AB/TU	ZFA:0001094	whole organism			Zygote:1-cell	Hatching:Pec-fin	mRNA in situ hybridization	ZDB-PUB-040907-1	ZDB-CDNA-050327-39		ZDB-FISH-150901-29084
ZDB-GENE-030131-2433	midn	AB/TU	ZFA:0000079	telencephalon			Segmentation:14-19 somites	Segmentation:14-19 somites	mRNA in situ hybridization	ZDB-PUB-040907-1	ZDB-CDNA-040425-3356		ZDB-FISH-150901-29084
ZDB-GENE-040426-2649	sec13	AB	ZFA:0001094	whole organism			Larval:Protruding-mouth	Larval:Protruding-mouth	Western blot	ZDB-PUB-120529-7		ZDB-ATB-120801-1	ZDB-FISH-150901-27842
ZDB-GENE-050311-6	vipr1b	WT	ZFA:0000354	gill			Adult	Adult	Reverse transcription PCR	ZDB-PUB-050217-1			ZDB-FISH-150901-29105
ZDB-GENE-031201-1	baiap2l1a	AB/TU	ZFA:0000086	EVL			Gastrula:50%-epiboly	Gastrula:Bud	mRNA in situ hybridization	ZDB-PUB-010810-1	ZDB-EST-031204-24		ZDB-FISH-150901-29084
ZDB-GENE-001228-1	eomesa	WT	ZFA:0000541	marginal blastomere			Blastula:High	Blastula:High	mRNA in situ hybridization	ZDB-PUB-051005-5			ZDB-FISH-150901-29105
ZDB-GENE-030131-8984	pleca	AB/TU	ZFA:0000105	epidermis			Pharyngula:Prim-15	Pharyngula:Prim-25	mRNA in situ hybridization	ZDB-PUB-051025-1	ZDB-EST-060130-62		ZDB-FISH-150901-29084
ZDB-GENE-030902-1	cyp1b1	SPF 5-D	ZFA:0001094	whole organism			Larval:Day 5	Larval:Day 5	Reverse transcription PCR	ZDB-PUB-180302-7			ZDB-FISH-150901-14119
ZDB-GENE-030131-9808	pum3	AB/TU	ZFA:0000132	neural plate			Segmentation:1-4 somites	Segmentation:10-13 somites	mRNA in situ hybridization	ZDB-PUB-010810-1	ZDB-EST-020912-21		ZDB-FISH-150901-29084
ZDB-GENE-990714-27	pitx2	WT	ZFA:0001093	unspecified			Segmentation:20-25 somites	Segmentation:20-25 somites	mRNA in situ hybridization	ZDB-PUB-071210-7			ZDB-FISH-150901-29105
ZDB-GENE-991110-14	myb	WT	ZFA:0005028	ventral wall of dorsal aorta			Larval:Protruding-mouth	Larval:Protruding-mouth	mRNA in situ hybridization	ZDB-PUB-170419-6			ZDB-FISH-150901-29105
ZDB-GENE-990415-79	nr5a2	AB/TU	ZFA:0009248	neuron			Pharyngula:Prim-15	Pharyngula:Prim-25	mRNA in situ hybridization	ZDB-PUB-080220-1	ZDB-EST-080403-54		ZDB-FISH-150901-29084
ZDB-GENE-041111-282	ncapg	WT	ZFA:0001289	ciliary marginal zone			Hatching:Long-pec	Hatching:Long-pec	mRNA in situ hybridization	ZDB-PUB-090716-9			ZDB-FISH-150901-29105
ZDB-GENE-990415-235	rag2	WT	ZFA:0001093	unspecified			Hatching:Long-pec	Hatching:Long-pec	mRNA in situ hybridization	ZDB-PUB-010423-5			ZDB-FISH-150901-29105
ZDB-GENE-040801-181	krt91	AB/TU	ZFA:0000086	EVL			Gastrula:50%-epiboly	Gastrula:Bud	mRNA in situ hybridization	ZDB-PUB-040907-1	ZDB-CDNA-040801-192		ZDB-FISH-150901-29084
ZDB-GENE-000622-1	gata6	WT	ZFA:0000123	liver			Hatching:Long-pec	Hatching:Long-pec	mRNA in situ hybridization	ZDB-PUB-030312-8			ZDB-FISH-150901-29105
ZDB-GENE-980526-389	gdf3	AB/TU	ZFA:0001093	unspecified			Pharyngula:Prim-15	Pharyngula:Prim-25	mRNA in situ hybridization	ZDB-PUB-010810-1	ZDB-EST-030804-21		ZDB-FISH-150901-29084
ZDB-GENE-990415-39	gdf5	WT	ZFA:0001227	mandibular arch skeleton	ZFA:0001596	joint	Larval:Protruding-mouth	Larval:Protruding-mouth	mRNA in situ hybridization	ZDB-PUB-100309-17			ZDB-FISH-150901-29105
ZDB-GENE-030131-9826	abca1b	AB/TU	ZFA:0000135	notochord			Segmentation:1-4 somites	Segmentation:10-13 somites	mRNA in situ hybridization	ZDB-PUB-010810-1	ZDB-EST-021024-7		ZDB-FISH-150901-29084
ZDB-GENE-001103-3	fezf2	WT	ZFA:0000458	ventral thalamus			Segmentation:10-13 somites	Segmentation:10-13 somites	mRNA in situ hybridization	ZDB-PUB-120409-8			ZDB-FISH-150901-29105
ZDB-GENE-050417-151	zgc:112052	AB/TU	ZFA:0001056	myotome			Segmentation:20-25 somites	Pharyngula:Prim-5	mRNA in situ hybridization	ZDB-PUB-040907-1	ZDB-EST-050208-13		ZDB-FISH-150901-29084
ZDB-GENE-050417-409	palm1a	AB/TU	ZFA:0000008	brain			Pharyngula:High-pec	Hatching:Long-pec	mRNA in situ hybridization	ZDB-PUB-040907-1	ZDB-CDNA-050417-410		ZDB-FISH-150901-29084
ZDB-GENE-041008-135	gsx1	AB	ZFA:0000029	hindbrain			Pharyngula:Prim-5	Pharyngula:Prim-5	mRNA in situ hybridization	ZDB-PUB-041111-21			ZDB-FISH-150901-27842
ZDB-GENE-990715-6	sox21a	WT	ZFA:0000012	central nervous system			Segmentation:20-25 somites	Segmentation:20-25 somites	mRNA in situ hybridization	ZDB-PUB-120306-21			ZDB-FISH-150901-29105
ZDB-GENE-010426-8	cry5	WT	ZFA:0000403	ovary			Adult	Adult	Reverse transcription PCR	ZDB-PUB-160912-3			ZDB-FISH-150901-29105
ZDB-GENE-040801-163	grifin	WT	ZFA:0000035	lens			Hatching:Long-pec	Hatching:Long-pec	Immunohistochemistry	ZDB-PUB-080506-2			ZDB-FISH-150901-29105
ZDB-GENE-070705-471	adamts12	WT	ZFA:0000112	gut			Adult	Adult	Reverse transcription PCR	ZDB-PUB-150417-3			ZDB-FISH-150901-29105
ZDB-GENE-030131-2981	sp5l	WT	ZFA:0001093	unspecified			Gastrula:Bud	Gastrula:Bud	mRNA in situ hybridization	ZDB-PUB-031119-13			ZDB-FISH-150901-29105
ZDB-GENE-050407-1	flt1	WT	ZFA:0000149	primitive heart tube			Segmentation:26+ somites	Pharyngula:High-pec	Reverse transcription PCR	ZDB-PUB-050711-7			ZDB-FISH-150901-29105
ZDB-GENE-050913-20	draxin	WT	ZFA:0007042	spinal cord neural tube			Segmentation:14-19 somites	Segmentation:14-19 somites	mRNA in situ hybridization	ZDB-PUB-120125-37			ZDB-FISH-150901-29105
ZDB-GENE-990415-242	rxrbb	AB	ZFA:0000128	midbrain			Hatching:Long-pec	Hatching:Long-pec	mRNA in situ hybridization	ZDB-PUB-060207-8			ZDB-FISH-150901-27842
ZDB-GENE-080218-16	brinp3a.1	WT	ZFA:0001114	head			Adult	Adult	Reverse transcription PCR	ZDB-PUB-150520-14			ZDB-FISH-150901-29105
ZDB-GENE-980526-176	ccnd1	WT	ZFA:0001094	whole organism			Pharyngula:Prim-5	Pharyngula:Prim-5	Reverse transcription PCR	ZDB-PUB-110512-13			ZDB-FISH-150901-29105
ZDB-GENE-050913-63	zgc:114104	AB/TU	ZFA:0000155	somite			Segmentation:1-4 somites	Segmentation:10-13 somites	mRNA in situ hybridization	ZDB-PUB-040907-1	ZDB-EST-060810-156		ZDB-FISH-150901-29084
ZDB-GENE-040927-15	saa	AB	ZFA:0001094	whole organism			Adult	Adult	Reverse transcription PCR	ZDB-PUB-170726-7			ZDB-FISH-150901-27842
ZDB-GENE-030131-1717	ell2	AB/TU	ZFA:0000048	olfactory placode			Segmentation:14-19 somites	Segmentation:14-19 somites	mRNA in situ hybridization	ZDB-PUB-010810-1	ZDB-EST-020802-22		ZDB-FISH-150901-29084
ZDB-GENE-060526-135	poc5	WT	ZFA:0000128	midbrain			Hatching:Long-pec	Hatching:Long-pec	mRNA in situ hybridization	ZDB-PUB-150203-2			ZDB-FISH-150901-29105
ZDB-GENE-990415-223	fzd7a	AB	ZFA:0000445	optic tectum			Hatching:Long-pec	Hatching:Long-pec	mRNA in situ hybridization	ZDB-PUB-090716-22			ZDB-FISH-150901-27842
ZDB-GENE-990714-16	ahr2	WT	ZFA:0000123	liver			Adult	Adult	Reverse transcription PCR	ZDB-PUB-080714-17			ZDB-FISH-150901-29105
ZDB-GENE-000823-6	hoxb5b	WT	ZFA:0001093	unspecified			Segmentation:1-4 somites	Segmentation:1-4 somites	Western blot	ZDB-PUB-010709-2			ZDB-FISH-150901-29105
ZDB-GENE-081107-6	prr18	AB/TU	ZFA:0000101	diencephalon			Pharyngula:High-pec	Hatching:Long-pec	mRNA in situ hybridization	ZDB-PUB-040907-1	ZDB-EST-041111-348		ZDB-FISH-150901-29084
ZDB-GENE-000208-13	crestin	AB	ZFA:0001115	trunk	ZFA:0009165	neural crest cell	Hatching:Long-pec	Hatching:Long-pec	mRNA in situ hybridization	ZDB-PUB-101115-20			ZDB-FISH-150901-27842
ZDB-GENE-040426-2161	wls	WT	ZFA:0001094	whole organism			Cleavage:64-cell	Cleavage:64-cell	Western blot	ZDB-PUB-100726-22			ZDB-FISH-150901-29105
ZDB-GENE-060421-4031	irf1a	AB	ZFA:0000529	kidney			Adult	Adult	Reverse transcription PCR	ZDB-PUB-160716-6			ZDB-FISH-150901-27842
ZDB-GENE-030131-7893	grm1a	WT	ZFA:0009071	Purkinje cell			Larval:Day 5	Larval:Day 5	mRNA in situ hybridization	ZDB-PUB-160913-14			ZDB-FISH-150901-29105
ZDB-GENE-990415-17	atoh1a	WT	ZFA:0000603	valvula cerebelli			Larval:Protruding-mouth	Larval:Protruding-mouth	mRNA in situ hybridization	ZDB-PUB-060719-2			ZDB-FISH-150901-29105
ZDB-GENE-030131-9814	rspo3	WT	ZFA:0000101	diencephalon			Pharyngula:Prim-5	Pharyngula:Prim-5	mRNA in situ hybridization	ZDB-PUB-140612-1			ZDB-FISH-150901-29105
ZDB-GENE-070912-301	kcnq3	TL	ZFA:0000012	central nervous system			Larval:Protruding-mouth	Larval:Protruding-mouth	mRNA in situ hybridization	ZDB-PUB-110629-20			ZDB-FISH-150901-8850
ZDB-GENE-041111-137	im:7141374	AB/TU	ZFA:0001093	unspecified			Zygote:1-cell	Hatching:Pec-fin	mRNA in situ hybridization	ZDB-PUB-040907-1	ZDB-EST-041111-164		ZDB-FISH-150901-29084
ZDB-GENE-070814-2	adamts5	WT	ZFA:0000008	brain			Adult	Adult	Reverse transcription PCR	ZDB-PUB-150417-3			ZDB-FISH-150901-29105
ZDB-GENE-990604-40	opn1sw2	WT	ZFA:0009262	retinal cone cell			Larval:Protruding-mouth	Larval:Protruding-mouth	mRNA in situ hybridization	ZDB-PUB-051005-4			ZDB-FISH-150901-29105
ZDB-GENE-980526-561	myod1	WT	ZFA:0000155	somite			Segmentation:5-9 somites	Segmentation:5-9 somites	mRNA in situ hybridization	ZDB-PUB-010705-7			ZDB-FISH-150901-29105
ZDB-GENE-060118-1	lama1	WT	ZFA:0000008	brain			Segmentation:14-19 somites	Segmentation:14-19 somites	mRNA in situ hybridization	ZDB-PUB-110119-24			ZDB-FISH-150901-29105
ZDB-GENE-020320-1	rbp5	AB/TU	ZFA:0000041	mesoderm			Segmentation:1-4 somites	Segmentation:10-13 somites	mRNA in situ hybridization	ZDB-PUB-010810-1	ZDB-EST-021105-6		ZDB-FISH-150901-29084
ZDB-GENE-990603-9	smad5	WT	ZFA:0001093	unspecified			Pharyngula:Prim-5	Pharyngula:Prim-5	mRNA in situ hybridization	ZDB-PUB-011002-5			ZDB-FISH-150901-29105
ZDB-GENE-980526-72	rarab	AB/TU	ZFA:0000445	optic tectum			Pharyngula:High-pec	Hatching:Long-pec	mRNA in situ hybridization	ZDB-PUB-051025-1	ZDB-EST-060130-421		ZDB-FISH-150901-29084
ZDB-GENE-040724-143	nid2b	WT	ZFA:0001094	whole organism			Pharyngula:Prim-5	Pharyngula:Prim-5	Reverse transcription PCR	ZDB-PUB-171126-1			ZDB-FISH-150901-29105
ZDB-GENE-000823-3	hoxa3a	WT	ZFA:0000823	rhombomere 5			Segmentation:10-13 somites	Segmentation:10-13 somites	mRNA in situ hybridization	ZDB-PUB-081029-2			ZDB-FISH-150901-29105
ZDB-GENE-000607-1	pcdh18a	WT	ZFA:0001613	pharyngeal arch 3-7			Pharyngula:Prim-5	Pharyngula:Prim-5	mRNA in situ hybridization	ZDB-PUB-080515-2			ZDB-FISH-150901-29105
ZDB-GENE-060623-2	fgf21	WT	ZFA:0000135	notochord			Pharyngula:Prim-5	Pharyngula:Prim-5	mRNA in situ hybridization	ZDB-PUB-060419-3			ZDB-FISH-150901-29105
ZDB-GENE-040426-1729	fgf1a	WT	ZFA:0000041	mesoderm			Segmentation:14-19 somites	Segmentation:14-19 somites	mRNA in situ hybridization	ZDB-PUB-070122-40			ZDB-FISH-150901-29105
ZDB-GENE-030131-5536	clec14a	WT	ZFA:0000186	common cardinal vein			Hatching:Long-pec	Hatching:Long-pec	mRNA in situ hybridization	ZDB-PUB-050404-8			ZDB-FISH-150901-29105
ZDB-GENE-990415-53	emx3	WT	ZFA:0001094	whole organism			Pharyngula:Prim-5	Pharyngula:Prim-5	Northern blot	ZDB-PUB-961014-798			ZDB-FISH-150901-29105
ZDB-GENE-060512-196	cadm3	WT	ZFA:0000119	retinal inner nuclear layer			Larval:Day 4	Larval:Day 4	Immunohistochemistry	ZDB-PUB-110503-5		ZDB-ATB-111130-2	ZDB-FISH-150901-29105
ZDB-GENE-030616-554	slc17a6b	AB/TU	ZFA:0000213	habenula			Larval:Day 5	Larval:Day 5	mRNA in situ hybridization	ZDB-PUB-051025-1	ZDB-EST-090218-32		ZDB-FISH-150901-29084
ZDB-GENE-070808-2	rnf111	AB	ZFA:0000077	tail bud			Gastrula:Bud	Gastrula:Bud	mRNA in situ hybridization	ZDB-PUB-150127-6			ZDB-FISH-150901-27842
ZDB-GENE-011212-6	tfap2a	WT	ZFA:0009165	neural crest cell			Segmentation:14-19 somites	Segmentation:14-19 somites	mRNA in situ hybridization	ZDB-PUB-140611-1			ZDB-FISH-150901-29105
ZDB-GENE-041010-105	kctd15a	AB/TU	ZFA:0000079	telencephalon			Segmentation:20-25 somites	Pharyngula:Prim-5	mRNA in situ hybridization	ZDB-PUB-040907-1	ZDB-CDNA-041010-105		ZDB-FISH-150901-29084
ZDB-GENE-030131-9786	col9a2	AB/TU	ZFA:0000135	notochord			Pharyngula:Prim-15	Pharyngula:Prim-25	mRNA in situ hybridization	ZDB-PUB-010810-1	ZDB-EST-020816-38		ZDB-FISH-150901-29084
ZDB-GENE-050407-3	phox2bb	WT	ZFA:0000013	cranial ganglion			Hatching:Long-pec	Hatching:Long-pec	mRNA in situ hybridization	ZDB-PUB-080327-2			ZDB-FISH-150901-29105
ZDB-GENE-080917-55	hif1aa	WT	ZFA:0000123	liver			Adult	Adult	Reverse transcription PCR	ZDB-PUB-140513-381			ZDB-FISH-150901-29105
ZDB-GENE-041008-196	ppl	AB/TU	ZFA:0000563	pectoral fin musculature			Pharyngula:High-pec	Hatching:Long-pec	mRNA in situ hybridization	ZDB-PUB-040907-1	ZDB-EST-041008-415		ZDB-FISH-150901-29084
ZDB-GENE-050119-8	casr	WT	ZFA:0000037	anatomical structure			Pharyngula:Prim-25	Pharyngula:Prim-25	Reverse transcription PCR	ZDB-PUB-140303-11			ZDB-FISH-150901-29105
ZDB-GENE-041213-1	unc5b	WT	ZFA:0000051	otic vesicle			Pharyngula:Prim-15	Pharyngula:Prim-15	mRNA in situ hybridization	ZDB-PUB-070827-10			ZDB-FISH-150901-29105
ZDB-GENE-060503-330	slc12a10.1	WT	ZFA:0000107	eye			Adult	Adult	Reverse transcription PCR	ZDB-PUB-090318-15			ZDB-FISH-150901-29105
ZDB-GENE-991019-3	myl7	WT	ZFA:0000009	cardiac ventricle			Hatching:Long-pec	Hatching:Long-pec	mRNA in situ hybridization	ZDB-PUB-130410-19			ZDB-FISH-150901-29105
ZDB-GENE-130128-1	gas7a	TU	ZFA:0000008	brain			Segmentation:10-13 somites	Segmentation:14-19 somites	mRNA in situ hybridization	ZDB-PUB-121102-19			ZDB-FISH-150901-15216
ZDB-GENE-100204-2	pi4kaa	WT	ZFA:0001161	pectoral fin	ZFA:0000393	mesenchyme	Hatching:Long-pec	Hatching:Long-pec	mRNA in situ hybridization	ZDB-PUB-091120-17			ZDB-FISH-150901-29105
ZDB-GENE-130517-8	gig2o	WT	ZFA:0000403	ovary			Adult	Adult	Reverse transcription PCR	ZDB-PUB-130425-1			ZDB-FISH-150901-29105
ZDB-GENE-980526-406	otx2b	AB	ZFA:0000152	retina			Larval:Protruding-mouth	Larval:Protruding-mouth	mRNA in situ hybridization	ZDB-PUB-150523-5			ZDB-FISH-150901-27842
ZDB-GENE-990708-5	dkk1b	AB	ZFA:0000071	shield			Gastrula:Shield	Gastrula:Shield	mRNA in situ hybridization	ZDB-PUB-170306-1			ZDB-FISH-150901-27842
ZDB-GENE-980526-299	hhex	TU	ZFA:0009111	hepatocyte			Hatching:Long-pec	Hatching:Long-pec	mRNA in situ hybridization	ZDB-PUB-160218-3			ZDB-FISH-150901-15216
ZDB-GENE-060312-43	rbm24b	WT	ZFA:0001307	pharyngeal musculature			Larval:Protruding-mouth	Larval:Protruding-mouth	mRNA in situ hybridization	ZDB-PUB-140830-3			ZDB-FISH-150901-29105
ZDB-GENE-070112-2132	napbb	WT	ZFA:0000152	retina			Hatching:Pec-fin	Hatching:Pec-fin	mRNA in situ hybridization	ZDB-PUB-130708-49			ZDB-FISH-150901-29105
ZDB-GENE-040426-1261	nt5e	WT	ZFA:0000008	brain			Adult	Adult	Reverse transcription PCR	ZDB-PUB-141126-2			ZDB-FISH-150901-29105
ZDB-GENE-040426-2801	ssbp3b	WIK	ZFA:0000008	brain			Segmentation:26+ somites	Segmentation:26+ somites	mRNA in situ hybridization	ZDB-PUB-101115-7			ZDB-FISH-150901-23633
ZDB-GENE-070501-7	col6a2	AB/TU	ZFA:0000088	YSL			Segmentation:20-25 somites	Pharyngula:Prim-5	mRNA in situ hybridization	ZDB-PUB-040907-1	ZDB-EST-080225-76		ZDB-FISH-150901-29084
ZDB-GENE-040513-6	asic4b	WT	ZFA:0000211	gill lamella			Adult	Adult	Immunohistochemistry	ZDB-PUB-150301-14		ZDB-ATB-150807-1	ZDB-FISH-150901-29105
ZDB-GENE-980526-35	tfa	WT	ZFA:0000123	liver			Larval:Day 4	Larval:Day 4	mRNA in situ hybridization	ZDB-PUB-100105-40			ZDB-FISH-150901-29105
ZDB-GENE-040426-2581	ehhadh	AB/TU	ZFA:0001094	whole organism			Zygote:1-cell	Hatching:Pec-fin	mRNA in situ hybridization	ZDB-PUB-040907-1	ZDB-CDNA-040425-3528		ZDB-FISH-150901-29084
ZDB-GENE-050411-58	itln2	WT	ZFA:0000107	eye			Adult	Adult	Reverse transcription PCR	ZDB-PUB-160623-7			ZDB-FISH-150901-29105
ZDB-GENE-010426-3	cry1b	WT	ZFA:0000403	ovary			Adult	Adult	Reverse transcription PCR	ZDB-PUB-160912-3			ZDB-FISH-150901-29105
ZDB-GENE-030131-6544	eef1db	AB/TU	ZFA:0001093	unspecified			Zygote:1-cell	Hatching:Pec-fin	mRNA in situ hybridization	ZDB-PUB-040907-1	ZDB-EST-050208-279		ZDB-FISH-150901-29084
ZDB-GENE-021015-2	ap3m1	AB/TU	ZFA:0000058	polster			Segmentation:1-4 somites	Segmentation:10-13 somites	mRNA in situ hybridization	ZDB-PUB-010810-1	ZDB-EST-021024-15		ZDB-FISH-150901-29084
ZDB-GENE-990415-72	fgf8a	WT	ZFA:0000038	margin			Gastrula:Shield	Gastrula:Shield	mRNA in situ hybridization	ZDB-PUB-050607-9			ZDB-FISH-150901-29105
ZDB-GENE-090918-3	nlgn2b	WT	ZFA:0000598	testis			Adult	Adult	Reverse transcription PCR	ZDB-PUB-100105-16			ZDB-FISH-150901-29105
ZDB-GENE-010803-2	spry4	WT	ZFA:0001269	regenerating fin			Adult	Adult	mRNA in situ hybridization	ZDB-PUB-061229-24			ZDB-FISH-150901-29105
ZDB-GENE-040426-2781	fpgs	AB/TU	ZFA:0000088	YSL			Segmentation:14-19 somites	Segmentation:14-19 somites	mRNA in situ hybridization	ZDB-PUB-040907-1	ZDB-CDNA-040425-3728		ZDB-FISH-150901-29084
ZDB-GENE-001207-3	arnt2	WT	ZFA:0000101	diencephalon			Pharyngula:Prim-25	Pharyngula:Prim-25	mRNA in situ hybridization	ZDB-PUB-090302-11			ZDB-FISH-150901-29105
ZDB-GENE-041010-201	hsd17b10	WT	ZFA:0001678	immature eye			Pharyngula:Prim-5	Pharyngula:Prim-5	mRNA in situ hybridization	ZDB-PUB-080515-18			ZDB-FISH-150901-29105
ZDB-GENE-050522-275	ak8	AB/TU	ZFA:0000150	pronephric duct			Segmentation:20-25 somites	Pharyngula:Prim-5	mRNA in situ hybridization	ZDB-PUB-040907-1	ZDB-CDNA-050522-275		ZDB-FISH-150901-29084
ZDB-GENE-030429-10	zbtb10	AB/TU	ZFA:0000150	pronephric duct			Segmentation:14-19 somites	Segmentation:14-19 somites	mRNA in situ hybridization	ZDB-PUB-010810-1	ZDB-EST-030429-10		ZDB-FISH-150901-29084
ZDB-GENE-141211-38	mafb	AB	ZFA:0000436	spleen			Adult	Adult	Reverse transcription PCR	ZDB-PUB-160716-6			ZDB-FISH-150901-27842
ZDB-GENE-040426-921	gipc2	AB/TU	ZFA:0000279	segmental plate			Segmentation:1-4 somites	Segmentation:10-13 somites	mRNA in situ hybridization	ZDB-PUB-040907-1	ZDB-CDNA-040425-1849		ZDB-FISH-150901-29084
ZDB-GENE-040629-4	runx2b	WT	ZFA:0000578	ceratohyal bone			Larval:Protruding-mouth	Larval:Protruding-mouth	mRNA in situ hybridization	ZDB-PUB-050518-15			ZDB-FISH-150901-29105
ZDB-GENE-060825-204	gck	WT	ZFA:0000114	heart			Adult	Adult	Reverse transcription PCR	ZDB-PUB-081218-39			ZDB-FISH-150901-29105
ZDB-GENE-050320-10	mapk7	WT	ZFA:0000160	tegmentum			Pharyngula:Prim-5	Pharyngula:Prim-5	mRNA in situ hybridization	ZDB-PUB-060616-53			ZDB-FISH-150901-29105
ZDB-GENE-040724-41	valopb	WT	ZFA:0000029	hindbrain			Pharyngula:Prim-5	Pharyngula:Prim-5	mRNA in situ hybridization	ZDB-PUB-071129-1			ZDB-FISH-150901-29105
ZDB-GENE-050522-533	lrrc4c	AB/TU	ZFA:0000012	central nervous system			Pharyngula:High-pec	Hatching:Long-pec	mRNA in situ hybridization	ZDB-PUB-040907-1	ZDB-EST-080225-141		ZDB-FISH-150901-29084
ZDB-GENE-030909-3	gad1b	WT	ZFA:0001093	unspecified			Pharyngula:Prim-5	Pharyngula:Prim-5	mRNA in situ hybridization	ZDB-PUB-980624-10			ZDB-FISH-150901-29105
ZDB-GENE-050208-221	acana	WT	ZFA:0000488	ceratobranchial bone			Larval:Day 5	Larval:Day 5	mRNA in situ hybridization	ZDB-PUB-051229-1			ZDB-FISH-150901-29105
ZDB-GENE-090313-194	plcl1	AB	ZFA:0001479	lateral line nerve	ZFA:0009135	myelinating Schwann cell	Larval:Day 4	Larval:Day 4	mRNA in situ hybridization	ZDB-PUB-100621-21			ZDB-FISH-150901-27842
ZDB-GENE-990415-268	thrb	WIK	ZFA:0001094	whole organism			Pharyngula:Prim-15	Pharyngula:Prim-15	Reverse transcription PCR	ZDB-PUB-080922-20			ZDB-FISH-150901-23633
ZDB-GENE-051113-72	camk2a	AB/TU	ZFA:0000079	telencephalon			Pharyngula:High-pec	Hatching:Long-pec	mRNA in situ hybridization	ZDB-PUB-040907-1	ZDB-CDNA-050417-256		ZDB-FISH-150901-29084
ZDB-GENE-080902-1	plxnb2b	WT	ZFA:0000545	medulla oblongata			Larval:Protruding-mouth	Larval:Protruding-mouth	mRNA in situ hybridization	ZDB-PUB-100826-25			ZDB-FISH-150901-29105
ZDB-GENE-991228-4	etv5b	AB/TU	ZFA:0000109	forebrain			Segmentation:20-25 somites	Pharyngula:Prim-5	mRNA in situ hybridization	ZDB-PUB-010810-1	ZDB-EST-031002-30		ZDB-FISH-150901-29084
ZDB-GENE-100922-225	sphk2	AB/TU	ZFA:0001094	whole organism			Blastula:Sphere	Blastula:Sphere	mRNA in situ hybridization	ZDB-PUB-150523-9			ZDB-FISH-150901-29084
ZDB-GENE-030925-13	sb:cb784	AB/TU	ZFA:0001083	ventricular zone			Pharyngula:Prim-15	Pharyngula:Prim-25	mRNA in situ hybridization	ZDB-PUB-010810-1	ZDB-EST-030925-14		ZDB-FISH-150901-29084
ZDB-GENE-040426-2308	six1b	WT	ZFA:0001198	adenohypophyseal placode			Pharyngula:Prim-15	Pharyngula:Prim-15	mRNA in situ hybridization	ZDB-PUB-060210-12			ZDB-FISH-150901-29105
ZDB-GENE-040426-2765	agpat3	AB/TU	ZFA:0000012	central nervous system			Larval:Day 5	Larval:Day 5	mRNA in situ hybridization	ZDB-PUB-040907-1	ZDB-CDNA-040425-3712		ZDB-FISH-150901-29084
ZDB-GENE-150505-4	adgra1b	AB	ZFA:0000529	kidney			Adult	Adult	Reverse transcription PCR	ZDB-PUB-150227-11			ZDB-FISH-150901-27842
ZDB-GENE-061013-139	pim1	WT	ZFA:0000119	retinal inner nuclear layer			Larval:Day 5	Larval:Day 5	mRNA in situ hybridization	ZDB-PUB-130118-6			ZDB-FISH-150901-29105
ZDB-GENE-160922-1	h2af1al	WT	ZFA:0000403	ovary			Adult	Adult	Western blot	ZDB-PUB-130903-47		ZDB-ATB-160922-1	ZDB-FISH-150901-29105
ZDB-GENE-030728-3	paqr8	WT	ZFA:0000403	ovary			Adult	Adult	Reverse transcription PCR	ZDB-PUB-051005-3			ZDB-FISH-150901-29105
ZDB-GENE-050119-9	pthlha	WT	ZFA:0001161	pectoral fin			Larval:Day 4	Larval:Day 4	mRNA in situ hybridization	ZDB-PUB-120706-19			ZDB-FISH-150901-29105
ZDB-GENE-070112-422	sgo1	WT	ZFA:0001338	intestine			Larval:Protruding-mouth	Larval:Protruding-mouth	mRNA in situ hybridization	ZDB-PUB-141006-1			ZDB-FISH-150901-29105
ZDB-GENE-030826-33	mvp	AB/TU	ZFA:0000112	gut			Pharyngula:High-pec	Hatching:Long-pec	mRNA in situ hybridization	ZDB-PUB-010810-1	ZDB-EST-030829-35		ZDB-FISH-150901-29084
ZDB-GENE-091204-114	panx3	WT	ZFA:0000368	integument			Adult	Adult	Reverse transcription PCR	ZDB-PUB-120830-25			ZDB-FISH-150901-29105
ZDB-GENE-030131-3136	dpysl5a	WT	ZFA:0001340	nucleus of the tract of the postoptic commissure			Pharyngula:Prim-5	Pharyngula:Prim-5	mRNA in situ hybridization	ZDB-PUB-050603-11			ZDB-FISH-150901-29105
ZDB-GENE-980526-110	ins	WT	ZFA:0009102	pancreatic B cell			Segmentation:20-25 somites	Segmentation:20-25 somites	mRNA in situ hybridization	ZDB-PUB-080226-20			ZDB-FISH-150901-29105
ZDB-GENE-990415-168	ntn1b	WT	ZFA:0000128	midbrain			Segmentation:10-13 somites	Segmentation:14-19 somites	mRNA in situ hybridization	ZDB-PUB-970724-7			ZDB-FISH-150901-29105
ZDB-GENE-040912-97	capn3a	WIK	ZFA:0000035	lens			Adult	Adult	Mass Spectrometry	ZDB-PUB-091204-30			ZDB-FISH-150901-23633
ZDB-GENE-990415-76	foxa	WT	ZFA:0001256	lateral floor plate			Pharyngula:Prim-5	Pharyngula:Prim-5	mRNA in situ hybridization	ZDB-PUB-050309-4			ZDB-FISH-150901-29105
ZDB-GENE-980526-41	shhb	AB	ZFA:0001093	unspecified			Segmentation:20-25 somites	Segmentation:20-25 somites	mRNA in situ hybridization	ZDB-PUB-021016-8			ZDB-FISH-150901-27842
ZDB-GENE-980526-283	egr2b	WT	ZFA:0000948	rhombomere 3			Pharyngula:Prim-5	Pharyngula:Prim-5	mRNA in situ hybridization	ZDB-PUB-111011-8			ZDB-FISH-150901-29105
ZDB-GENE-040426-1575	tm9sf4	WT	ZFA:0000403	ovary			Adult	Adult	Reverse transcription PCR	ZDB-PUB-100910-38			ZDB-FISH-150901-29105
ZDB-GENE-040426-2685	oclna	AB/TU	ZFA:0001185	periderm			Segmentation:20-25 somites	Pharyngula:Prim-5	mRNA in situ hybridization	ZDB-PUB-040907-1	ZDB-CDNA-040425-3632		ZDB-FISH-150901-29084
ZDB-GENE-980526-131	lhx3	WT	ZFA:0000152	retina			Pharyngula:Prim-15	Pharyngula:Prim-15	mRNA in situ hybridization	ZDB-PUB-050225-9			ZDB-FISH-150901-29105
ZDB-GENE-041001-165	ryr3	WT	ZFA:0009117	fast muscle cell			Pharyngula:Prim-5	Pharyngula:Prim-5	mRNA in situ hybridization	ZDB-PUB-051031-8			ZDB-FISH-150901-29105
ZDB-GENE-040319-2	igfbp5b	AB/TU	ZFA:0000141	pectoral fin bud			Segmentation:20-25 somites	Pharyngula:Prim-5	mRNA in situ hybridization	ZDB-PUB-051025-1	ZDB-EST-060130-325		ZDB-FISH-150901-29084
ZDB-GENE-050208-89	pkd1l2a	WT	ZFA:0000075	spinal cord	ZFA:0009000	cell	Larval:Protruding-mouth	Larval:Protruding-mouth	mRNA in situ hybridization	ZDB-PUB-170309-4			ZDB-FISH-150901-29105
ZDB-GENE-980526-6	en1b	AB/TU	ZFA:0000029	hindbrain			Pharyngula:High-pec	Hatching:Long-pec	mRNA in situ hybridization	ZDB-PUB-040907-1	ZDB-EST-050208-70		ZDB-FISH-150901-29084
ZDB-GENE-990616-47	foxb1a	WT	ZFA:0000653	dorsal thalamus			Pharyngula:Prim-5	Pharyngula:High-pec	mRNA in situ hybridization	ZDB-PUB-980903-3			ZDB-FISH-150901-29105
ZDB-GENE-980526-255	fgfr1a	AB	ZFA:0000402	olfactory bulb			Adult	Adult	mRNA in situ hybridization	ZDB-PUB-080801-17			ZDB-FISH-150901-27842
ZDB-GENE-041014-300	igf2r	WT	ZFA:0001093	unspecified			Cleavage:64-cell	Cleavage:64-cell	mRNA in situ hybridization	ZDB-PUB-060124-15			ZDB-FISH-150901-29105
ZDB-GENE-030829-65	btbd6b	AB/TU	ZFA:0000051	otic vesicle			Pharyngula:Prim-15	Pharyngula:Prim-25	mRNA in situ hybridization	ZDB-PUB-010810-1	ZDB-EST-030829-62		ZDB-FISH-150901-29084
ZDB-GENE-070112-2182	slc26a1	WT	ZFA:0000150	pronephric duct			Segmentation:20-25 somites	Segmentation:20-25 somites	mRNA in situ hybridization	ZDB-PUB-060403-11			ZDB-FISH-150901-29105
ZDB-GENE-980526-484	lhx5	WT	ZFA:0000458	ventral thalamus			Pharyngula:Prim-15	Pharyngula:Prim-15	mRNA in situ hybridization	ZDB-PUB-060207-11			ZDB-FISH-150901-29105
ZDB-GENE-990415-174	neurog1	WT	ZFA:0007022	hindbrain neural plate			Segmentation:1-4 somites	Segmentation:1-4 somites	mRNA in situ hybridization	ZDB-PUB-050221-2			ZDB-FISH-150901-29105
ZDB-GENE-040426-2449	ift122	AB/TU	ZFA:0000133	neural rod			Segmentation:14-19 somites	Segmentation:14-19 somites	mRNA in situ hybridization	ZDB-PUB-040907-1	ZDB-CDNA-040425-3396		ZDB-FISH-150901-29084
ZDB-GENE-060810-153	im:7160358	AB/TU	ZFA:0001094	whole organism			Zygote:1-cell	Hatching:Pec-fin	mRNA in situ hybridization	ZDB-PUB-040907-1	ZDB-EST-060810-382		ZDB-FISH-150901-29084
ZDB-GENE-990415-15	arxa	AB/TU	ZFA:0001056	myotome			Pharyngula:Prim-15	Pharyngula:Prim-25	mRNA in situ hybridization	ZDB-PUB-051025-1	ZDB-EST-051107-32		ZDB-FISH-150901-29084
ZDB-GENE-061128-2	aldh1a3	WT	ZFA:0000217	inner ear			Larval:Protruding-mouth	Larval:Protruding-mouth	mRNA in situ hybridization	ZDB-PUB-090112-20			ZDB-FISH-150901-29105
ZDB-GENE-000328-4	fzd8b	EKW	ZFA:0001094	whole organism	BSPO:0000079	dorsal region	Blastula:Sphere	Blastula:Sphere	mRNA in situ hybridization	ZDB-PUB-130830-11			ZDB-FISH-150901-29731
ZDB-GENE-070112-2362	mybpc3	TU	ZFA:0000168	anterior macula			Larval:Day 4	Larval:Day 4	mRNA in situ hybridization	ZDB-PUB-070711-28			ZDB-FISH-150901-15216
ZDB-GENE-040426-1059	sh3bgrl3	WT	ZFA:0000402	olfactory bulb			Larval:Protruding-mouth	Larval:Protruding-mouth	mRNA in situ hybridization	ZDB-PUB-160529-7			ZDB-FISH-150901-29105
ZDB-GENE-031201-4	pkma	AB/TU	ZFA:0000160	tegmentum			Segmentation:20-25 somites	Pharyngula:Prim-5	mRNA in situ hybridization	ZDB-PUB-010810-1	ZDB-EST-031204-30		ZDB-FISH-150901-29084
ZDB-GENE-060302-1	prtgb	WT	ZFA:0000075	spinal cord			Pharyngula:Prim-25	Pharyngula:Prim-25	mRNA in situ hybridization	ZDB-PUB-060807-7			ZDB-FISH-150901-29105
ZDB-GENE-040704-31	rgcc	AB/TU	ZFA:0000107	eye			Pharyngula:High-pec	Hatching:Long-pec	mRNA in situ hybridization	ZDB-PUB-010810-1	ZDB-EST-030829-38		ZDB-FISH-150901-29084
ZDB-GENE-040621-1	fgf17	AB/TU	ZFA:0000541	marginal blastomere			Blastula:Sphere	Blastula:30%-epiboly	mRNA in situ hybridization	ZDB-PUB-040907-1	ZDB-EST-050309-45		ZDB-FISH-150901-29084
ZDB-GENE-030131-857	trim69	WT	ZFA:0000100	cerebellum			Pharyngula:Prim-5	Pharyngula:Prim-5	mRNA in situ hybridization	ZDB-PUB-160401-5			ZDB-FISH-150901-29105
ZDB-GENE-040628-4	bsx	AB/TL	ZFA:0001359	pineal complex	ZFA:0009248	neuron	Larval:Protruding-mouth	Larval:Protruding-mouth	mRNA in situ hybridization	ZDB-PUB-180628-2			ZDB-FISH-150901-29235
ZDB-GENE-070622-2	ghrl	WT	ZFA:0001094	whole organism			Pharyngula:Prim-25	Pharyngula:Prim-25	Reverse transcription PCR	ZDB-PUB-130904-9			ZDB-FISH-150901-29105
ZDB-GENE-030131-4174	mt2	WT	ZFA:0000408	periventricular nucleus of caudal tuberculum			Adult	Adult	mRNA in situ hybridization	ZDB-PUB-151117-1			ZDB-FISH-150901-29105
ZDB-GENE-060228-2	lnx2a	AB	ZFA:0000109	forebrain			Pharyngula:Prim-5	Pharyngula:Prim-5	mRNA in situ hybridization	ZDB-PUB-150924-11			ZDB-FISH-150901-27842
ZDB-GENE-040912-110	cnfn	AB/TU	ZFA:0000445	optic tectum			Pharyngula:Prim-15	Pharyngula:Prim-25	mRNA in situ hybridization	ZDB-PUB-040907-1	ZDB-CDNA-040912-112		ZDB-FISH-150901-29084
ZDB-GENE-020919-2	sec31a	AB	ZFA:0005124	intestinal epithelium			Larval:Day 5	Larval:Day 5	Immunohistochemistry	ZDB-PUB-120529-7		ZDB-ATB-120801-2	ZDB-FISH-150901-27842
ZDB-GENE-090624-3	cacng2b	AB	ZFA:0001094	whole organism			Hatching:Long-pec	Hatching:Long-pec	Reverse transcription PCR	ZDB-PUB-150717-9			ZDB-FISH-150901-27842
ZDB-GENE-010906-1	ache	WT	ZFA:0001094	whole organism			Adult	Adult	Reverse transcription PCR	ZDB-PUB-071001-3			ZDB-FISH-150901-29105
ZDB-GENE-000830-1	nkx2.4b	WT	ZFA:0001081	thyroid primordium			Pharyngula:High-pec	Hatching:Long-pec	mRNA in situ hybridization	ZDB-PUB-041208-9			ZDB-FISH-150901-29105
ZDB-GENE-000705-1	kdrl	WT	ZFA:0005041	anterior lateral plate mesoderm			Segmentation:5-9 somites	Segmentation:5-9 somites	mRNA in situ hybridization	ZDB-PUB-070614-9			ZDB-FISH-150901-29105
ZDB-GENE-040718-267	nop16	AB/TU	ZFA:0000155	somite			Segmentation:20-25 somites	Pharyngula:Prim-5	mRNA in situ hybridization	ZDB-PUB-040907-1	ZDB-CDNA-040718-297		ZDB-FISH-150901-29084
ZDB-GENE-140106-260	gpc5a	TL	ZFA:0000330	cloacal chamber			Segmentation:20-25 somites	Segmentation:20-25 somites	mRNA in situ hybridization	ZDB-PUB-140101-33			ZDB-FISH-150901-8850
ZDB-GENE-001127-1	atp1b3b	AB/TU	ZFA:0000075	spinal cord			Segmentation:20-25 somites	Pharyngula:Prim-5	mRNA in situ hybridization	ZDB-PUB-010810-1	ZDB-EST-030421-2		ZDB-FISH-150901-29084
ZDB-GENE-001229-1	alas2	AB/TU	ZFA:0000083	ventral mesoderm			Segmentation:14-19 somites	Segmentation:14-19 somites	mRNA in situ hybridization	ZDB-PUB-040907-1	ZDB-CDNA-040425-22		ZDB-FISH-150901-29084
ZDB-GENE-010202-3	map2k6	WT	ZFA:0001093	unspecified			Segmentation:5-9 somites	Segmentation:5-9 somites	Reverse transcription PCR	ZDB-PUB-001017-5			ZDB-FISH-150901-29105
ZDB-GENE-101001-2	col4a6	WT	ZFA:0001136	hypodermis			Adult	Adult	Reverse transcription PCR	ZDB-PUB-110103-29			ZDB-FISH-150901-29105
ZDB-GENE-060421-1	mpl	AB	ZFA:0009323	thrombocyte			Hatching:Pec-fin	Hatching:Pec-fin	mRNA in situ hybridization	ZDB-PUB-161105-10			ZDB-FISH-150901-27842
ZDB-GENE-100322-2	tshz2	WT	ZFA:0000029	hindbrain			Pharyngula:Prim-5	Pharyngula:Prim-5	mRNA in situ hybridization	ZDB-PUB-130416-20			ZDB-FISH-150901-29105
ZDB-GENE-041014-357	adgrg6	AB	ZFA:0000054	pericardium			Hatching:Long-pec	Hatching:Long-pec	mRNA in situ hybridization	ZDB-PUB-131105-10			ZDB-FISH-150901-27842
ZDB-GENE-990604-41	opn1lw1	WT	ZFA:0009224	red sensitive photoreceptor cell			Larval:Day 6	Larval:Day 6	Reverse transcription PCR	ZDB-PUB-080825-32			ZDB-FISH-150901-29105
ZDB-GENE-021223-1	dag1	WT	ZFA:0009115	skeletal muscle cell	GO:0030315	T-tubule	Larval:Days 7-13	Larval:Days 7-13	Immunohistochemistry	ZDB-PUB-110214-7		ZDB-ATB-081118-1	ZDB-FISH-150901-29105
ZDB-GENE-030826-29	pak1	WT	ZFA:0000037	anatomical structure			Gastrula:Shield	Gastrula:Shield	Reverse transcription PCR	ZDB-PUB-140516-11			ZDB-FISH-150901-29105
ZDB-GENE-050506-73	clcn2c	AB	ZFA:0000354	gill			Adult	Adult	Western blot	ZDB-PUB-150904-13		ZDB-ATB-160817-1	ZDB-FISH-150901-27842
ZDB-GENE-010919-3	tfe3b	WT	ZFA:0005323	ionocyte			Pharyngula:Prim-25	Pharyngula:Prim-25	mRNA in situ hybridization	ZDB-PUB-110921-44			ZDB-FISH-150901-29105
ZDB-GENE-990415-8	pax2a	WT	ZFA:0007046	midbrain hindbrain boundary neural rod			Segmentation:10-13 somites	Segmentation:10-13 somites	mRNA in situ hybridization	ZDB-PUB-041228-8			ZDB-FISH-150901-29105
ZDB-GENE-030131-9861	col7a1l	AB/TU	ZFA:0000016	ectoderm			Segmentation:14-19 somites	Segmentation:14-19 somites	mRNA in situ hybridization	ZDB-PUB-010810-1	ZDB-EST-021105-9		ZDB-FISH-150901-29084
ZDB-GENE-030131-3286	zfyve26	AB	ZFA:0001094	whole organism			Cleavage:4-cell	Cleavage:16-cell	Reverse transcription PCR	ZDB-PUB-120718-41			ZDB-FISH-150901-27842
ZDB-GENE-001205-2	aox5	WT	ZFA:0001114	head			Larval:Day 6	Larval:Day 6	mRNA in situ hybridization	ZDB-PUB-080422-3			ZDB-FISH-150901-29105
ZDB-GENE-030131-7864	sema3e	WT	ZFA:0000017	endoderm			Pharyngula:Prim-5	Pharyngula:Prim-5	mRNA in situ hybridization	ZDB-PUB-090511-17			ZDB-FISH-150901-29105
ZDB-GENE-010822-2	ncam1b	AB/TU	ZFA:0000109	forebrain			Segmentation:14-19 somites	Segmentation:14-19 somites	mRNA in situ hybridization	ZDB-PUB-080227-22	ZDB-CDNA-080114-1		ZDB-FISH-150901-29084
ZDB-GENE-991019-4	kif23	WT	ZFA:0001093	unspecified			Cleavage:64-cell	Cleavage:64-cell	mRNA in situ hybridization	ZDB-PUB-020220-10			ZDB-FISH-150901-29105
ZDB-GENE-030131-5044	slco1d1	AB/TU	ZFA:0000445	optic tectum			Segmentation:20-25 somites	Pharyngula:Prim-5	mRNA in situ hybridization	ZDB-PUB-040907-1	ZDB-EST-090218-173		ZDB-FISH-150901-29084
ZDB-GENE-980526-76	elavl3	WT	ZFA:0000304	ventral telencephalon			Adult	Adult	Immunohistochemistry	ZDB-PUB-070122-21			ZDB-FISH-150901-29105
ZDB-GENE-010716-1	irx1b	WT	ZFA:0000075	spinal cord			Pharyngula:Prim-5	Pharyngula:Prim-5	mRNA in situ hybridization	ZDB-PUB-051012-27			ZDB-FISH-150901-29105
ZDB-GENE-990415-153	mdm2	WT	ZFA:0001094	whole organism			Pharyngula:Prim-5	Pharyngula:Prim-5	Reverse transcription PCR	ZDB-PUB-140410-25			ZDB-FISH-150901-29105
ZDB-GENE-991019-5	fabp2	WT	ZFA:0000123	liver			Adult	Adult	Reverse transcription PCR	ZDB-PUB-151216-13			ZDB-FISH-150901-29105
ZDB-GENE-031030-4	tob1a	AB/TU	ZFA:0000003	adaxial cell			Segmentation:1-4 somites	Segmentation:10-13 somites	mRNA in situ hybridization	ZDB-PUB-040907-1	ZDB-CDNA-040425-927		ZDB-FISH-150901-29084
ZDB-GENE-010522-1	cp	WT	ZFA:0000123	liver	ZFA:0009111	hepatocyte	Larval:Protruding-mouth	Larval:Protruding-mouth	mRNA in situ hybridization	ZDB-PUB-120430-10			ZDB-FISH-150901-29105
ZDB-GENE-001127-3	atp1b1a	AB/TU	ZFA:0000082	vein			Segmentation:20-25 somites	Pharyngula:Prim-5	mRNA in situ hybridization	ZDB-PUB-010810-1	ZDB-EST-030328-6		ZDB-FISH-150901-29084
ZDB-GENE-980526-27	otx2a	WT	ZFA:0000101	diencephalon			Segmentation:14-19 somites	Segmentation:14-19 somites	mRNA in situ hybridization	ZDB-PUB-961104-1			ZDB-FISH-150901-29105
ZDB-GENE-020905-3	msh6	WT	ZFA:0001094	whole organism			Segmentation:5-9 somites	Segmentation:5-9 somites	Northern blot	ZDB-PUB-041021-3			ZDB-FISH-150901-29105
ZDB-GENE-980526-485	pou5f3	WT	ZFA:0001094	whole organism			Gastrula:Shield	Gastrula:Shield	Western blot	ZDB-PUB-131115-25		ZDB-ATB-160113-3	ZDB-FISH-150901-29105
ZDB-GENE-031222-2	ivns1abpa	AB/TU	ZFA:0000150	pronephric duct			Pharyngula:Prim-15	Pharyngula:Prim-25	mRNA in situ hybridization	ZDB-PUB-040907-1	ZDB-EST-050411-6		ZDB-FISH-150901-29084
ZDB-GENE-000926-1	atoh7	TL	ZFA:0000152	retina			Larval:Protruding-mouth	Larval:Protruding-mouth	mRNA in situ hybridization	ZDB-PUB-100621-18			ZDB-FISH-150901-8850
ZDB-GENE-040426-1963	sucla2	AB/TU	ZFA:0000548	musculature system			Pharyngula:High-pec	Hatching:Long-pec	mRNA in situ hybridization	ZDB-PUB-040907-1	ZDB-CDNA-040425-2910		ZDB-FISH-150901-29084
ZDB-GENE-030131-9648	sb:cb101	AB/TU	ZFA:0000761	basal plate midbrain region			Segmentation:14-19 somites	Segmentation:14-19 somites	mRNA in situ hybridization	ZDB-PUB-010810-1	ZDB-EST-010914-81		ZDB-FISH-150901-29084
ZDB-GENE-010503-1	ucp1	AB/TU	ZFA:0000040	median fin fold			Pharyngula:High-pec	Hatching:Long-pec	mRNA in situ hybridization	ZDB-PUB-040907-1	ZDB-CDNA-040425-960		ZDB-FISH-150901-29084
ZDB-GENE-040623-3	dact1	WT	ZFA:0000117	hypoblast			Gastrula:75%-epiboly	Gastrula:75%-epiboly	mRNA in situ hybridization	ZDB-PUB-050318-10			ZDB-FISH-150901-29105
ZDB-GENE-030131-5628	hsd17b12a	AB	ZFA:0001093	unspecified			Segmentation:20-25 somites	Segmentation:20-25 somites	Reverse transcription PCR	ZDB-PUB-040319-5			ZDB-FISH-150901-27842
ZDB-GENE-080219-19	unc5a	AB/TU	ZFA:0001094	whole organism			Pharyngula:Prim-5	Pharyngula:Prim-5	Reverse transcription PCR	ZDB-PUB-130710-94			ZDB-FISH-150901-29084
ZDB-GENE-000411-1	wnt4b	WT	ZFA:0001256	lateral floor plate			Pharyngula:Prim-25	Pharyngula:Prim-25	mRNA in situ hybridization	ZDB-PUB-000309-23			ZDB-FISH-150901-29105
ZDB-GENE-040219-7	tlr3	WT	ZFA:0000008	brain			Adult	Adult	Reverse transcription PCR	ZDB-PUB-050419-3			ZDB-FISH-150901-29105
ZDB-GENE-990714-26	lef1	WT	ZFA:0001157	posterior lateral line primordium			Pharyngula:Prim-15	Pharyngula:Prim-15	mRNA in situ hybridization	ZDB-PUB-170822-6			ZDB-FISH-150901-29105
ZDB-GENE-010131-6	mdkb	AB/TU	ZFA:0000079	telencephalon			Adult	Adult	mRNA in situ hybridization	ZDB-PUB-030520-1			ZDB-FISH-150901-29084
ZDB-GENE-060306-2	roraa	WT	ZFA:0000107	eye			Larval:Protruding-mouth	Larval:Protruding-mouth	mRNA in situ hybridization	ZDB-PUB-070813-20			ZDB-FISH-150901-29105
ZDB-GENE-040426-1694	camk1gb	AB/TU	ZFA:0000088	YSL			Segmentation:14-19 somites	Segmentation:14-19 somites	mRNA in situ hybridization	ZDB-PUB-040907-1	ZDB-CDNA-040425-2634		ZDB-FISH-150901-29084
ZDB-MIRNAG-070111-6	mir200a	WT	ZFA:0001469	lateral line			Larval:Protruding-mouth	Larval:Protruding-mouth	mRNA in situ hybridization	ZDB-PUB-050603-3			ZDB-FISH-150901-29105
ZDB-GENE-010426-1	dmd	WT	ZFA:0001089	myoseptum			Pharyngula:Prim-5	Pharyngula:Prim-5	mRNA in situ hybridization	ZDB-PUB-150618-3			ZDB-FISH-150901-29105
ZDB-GENE-040912-94	rrh	WT	ZFA:0000008	brain			Adult	Adult	other	ZDB-PUB-151010-4			ZDB-FISH-150901-29105
ZDB-GENE-040629-4	runx2b	WT	ZFA:0009031	osteoblast			Hatching:Long-pec	Hatching:Long-pec	mRNA in situ hybridization	ZDB-PUB-141019-3			ZDB-FISH-150901-29105
ZDB-GENE-040426-1306	gpc1b	TL	ZFA:0000155	somite			Pharyngula:Prim-5	Pharyngula:Prim-5	mRNA in situ hybridization	ZDB-PUB-140101-33			ZDB-FISH-150901-8850
ZDB-GENE-980526-167	en2a	WT	ZFA:0001064	rhombomere			Segmentation:20-25 somites	Segmentation:20-25 somites	mRNA in situ hybridization	ZDB-PUB-170618-6			ZDB-FISH-150901-29105
ZDB-GENE-990415-223	fzd7a	AB/TU	ZFA:0000051	otic vesicle			Pharyngula:Prim-15	Pharyngula:Prim-25	mRNA in situ hybridization	ZDB-PUB-051025-1	ZDB-EST-060130-4		ZDB-FISH-150901-29084
ZDB-GENE-980526-364	evx1	WT	ZFA:0000066	proctodeum			Segmentation:26+ somites	Segmentation:26+ somites	mRNA in situ hybridization	ZDB-PUB-001130-1			ZDB-FISH-150901-29105
ZDB-GENE-980526-372	pou3f1	AB/TU	ZFA:0000109	forebrain			Segmentation:14-19 somites	Segmentation:14-19 somites	mRNA in situ hybridization	ZDB-PUB-051025-1	ZDB-EST-060130-70		ZDB-FISH-150901-29084
ZDB-GENE-990415-54	emx2	AB/TU	ZFA:0000079	telencephalon			Segmentation:20-25 somites	Pharyngula:Prim-5	mRNA in situ hybridization	ZDB-PUB-040907-1	ZDB-CDNA-050417-313		ZDB-FISH-150901-29084
ZDB-GENE-100721-5	mypn	WIK	ZFA:0000114	heart			Larval:Day 4	Larval:Day 4	other	ZDB-PUB-150115-13			ZDB-FISH-150901-23633
ZDB-GENE-030131-7476	vsig10	AB/TU	ZFA:0000051	otic vesicle			Pharyngula:Prim-15	Pharyngula:Prim-25	mRNA in situ hybridization	ZDB-PUB-080227-22	ZDB-EST-080327-59		ZDB-FISH-150901-29084
ZDB-GENE-010803-2	spry4	WT	ZFA:0000360	heart tube			Pharyngula:Prim-5	Pharyngula:Prim-5	mRNA in situ hybridization	ZDB-PUB-090429-10			ZDB-FISH-150901-29105
ZDB-GENE-070912-360	bpifcl	WT	ZFA:0000199	dorsal periventricular hypothalamus			Adult	Adult	mRNA in situ hybridization	ZDB-PUB-170813-2			ZDB-FISH-150901-29105
ZDB-GENE-030131-2602	insm1b	AB	ZFA:0000160	tegmentum			Pharyngula:Prim-5	Pharyngula:Prim-5	mRNA in situ hybridization	ZDB-PUB-060302-8			ZDB-FISH-150901-27842
ZDB-GENE-080917-5	im:7148882	AB/TU	ZFA:0005335	swim bladder bud			Pharyngula:High-pec	Hatching:Long-pec	mRNA in situ hybridization	ZDB-PUB-040907-1	ZDB-EST-080917-6		ZDB-FISH-150901-29084
ZDB-GENE-030813-2	piwil1	AB	ZFA:0000598	testis			Juvenile:Days 30-44	Juvenile:Days 30-44	Reverse transcription PCR	ZDB-PUB-170913-7			ZDB-FISH-150901-27842
ZDB-GENE-070912-141	kif5aa	AB/TU	ZFA:0009248	neuron			Pharyngula:Prim-15	Pharyngula:Prim-25	mRNA in situ hybridization	ZDB-PUB-040907-1	ZDB-EST-041111-423		ZDB-FISH-150901-29084
ZDB-GENE-070424-226	npvf	AB/TL	ZFA:0000032	hypothalamus	BSPO:0000069	dorso-medial region	Larval:Day 5	Larval:Day 5	mRNA in situ hybridization	ZDB-PUB-171107-11			ZDB-FISH-150901-29235
ZDB-GENE-000508-1	dct	WT	ZFA:0009249	melanoblast			Pharyngula:Prim-5	Pharyngula:Prim-5	mRNA in situ hybridization	ZDB-PUB-011109-12			ZDB-FISH-150901-29105
ZDB-GENE-000607-70	hey1	WT	ZFA:0000008	brain			Segmentation:10-13 somites	Segmentation:10-13 somites	mRNA in situ hybridization	ZDB-PUB-140903-7			ZDB-FISH-150901-29105
ZDB-GENE-031014-1	smad9	AB/TU	ZFA:0001185	periderm			Segmentation:1-4 somites	Segmentation:10-13 somites	mRNA in situ hybridization	ZDB-PUB-040907-1	ZDB-CDNA-041010-143		ZDB-FISH-150901-29084
ZDB-GENE-030723-4	tgfb3	SING	ZFA:0001161	pectoral fin			Hatching:Long-pec	Hatching:Long-pec	mRNA in situ hybridization	ZDB-PUB-100427-5			ZDB-FISH-150901-12475
ZDB-GENE-991213-5	lcp1	WT	ZFA:0009021	common myeloid progenitor			Pharyngula:Prim-5	Pharyngula:Prim-5	mRNA in situ hybridization	ZDB-PUB-090324-3			ZDB-FISH-150901-29105
ZDB-GENE-041010-135	samsn1b	AB/TU	ZFA:0000019	epiphysis			Segmentation:14-19 somites	Segmentation:14-19 somites	mRNA in situ hybridization	ZDB-PUB-040907-1	ZDB-CDNA-041010-135		ZDB-FISH-150901-29084
ZDB-GENE-060531-130	pcsk5a	AB	ZFA:0000413	gonad			Adult	Adult	Reverse transcription PCR	ZDB-PUB-131202-1			ZDB-FISH-150901-27842
ZDB-GENE-030912-9	dhcr7	AB/TU	ZFA:0000445	optic tectum			Segmentation:20-25 somites	Pharyngula:Prim-5	mRNA in situ hybridization	ZDB-PUB-051025-1	ZDB-EST-051103-77		ZDB-FISH-150901-29084
ZDB-GENE-050417-2	rhbdl3	AB/TU	ZFA:0000101	diencephalon			Segmentation:20-25 somites	Pharyngula:Prim-5	mRNA in situ hybridization	ZDB-PUB-040907-1	ZDB-EST-080917-113		ZDB-FISH-150901-29084
ZDB-GENE-050516-9	crygm2a	WT	ZFA:0000035	lens			Adult	Adult	cDNA clones	ZDB-PUB-060105-16			ZDB-FISH-150901-29105
ZDB-GENE-030131-9786	col9a2	AB/TU	ZFA:0000041	mesoderm			Segmentation:1-4 somites	Segmentation:10-13 somites	mRNA in situ hybridization	ZDB-PUB-010810-1	ZDB-EST-020816-38		ZDB-FISH-150901-29084
ZDB-GENE-050417-412	entpd6	WT	ZFA:0000123	liver			Adult	Adult	Reverse transcription PCR	ZDB-PUB-091120-67			ZDB-FISH-150901-29105
ZDB-GENE-040426-1376	sh3bgrl	WT	ZFA:0000135	notochord			Hatching:Long-pec	Hatching:Long-pec	mRNA in situ hybridization	ZDB-PUB-160529-7			ZDB-FISH-150901-29105
ZDB-GENE-040426-1774	clu	WT	ZFA:0001446	choroid plexus fourth ventricle			Pharyngula:Prim-25	Pharyngula:Prim-25	mRNA in situ hybridization	ZDB-PUB-141202-9			ZDB-FISH-150901-29105
ZDB-GENE-030804-26	pald1a	AB/TU	ZFA:0000042	midbrain hindbrain boundary			Segmentation:20-25 somites	Pharyngula:Prim-5	mRNA in situ hybridization	ZDB-PUB-010810-1	ZDB-EST-030804-22		ZDB-FISH-150901-29084
ZDB-GENE-980526-388	bmp2a	WT	ZFA:0001094	whole organism			Gastrula:Shield	Gastrula:Shield	Reverse transcription PCR	ZDB-PUB-120529-17			ZDB-FISH-150901-29105
ZDB-GENE-120314-2	chd5	WT	ZFA:0000107	eye			Adult	Adult	Reverse transcription PCR	ZDB-PUB-150621-4			ZDB-FISH-150901-29105
ZDB-GENE-060531-102	ptger4b	WT	ZFA:0001110	ovarian follicle			Adult	Adult	Reverse transcription PCR	ZDB-PUB-160624-9			ZDB-FISH-150901-29105
ZDB-GENE-050913-20	draxin	WT	ZFA:0000101	diencephalon			Pharyngula:Prim-25	Pharyngula:Prim-25	mRNA in situ hybridization	ZDB-PUB-120125-37			ZDB-FISH-150901-29105
ZDB-GENE-990415-165	mstnb	WT	ZFA:0001093	unspecified			Blastula:Dome	Blastula:Dome	Reverse transcription PCR	ZDB-PUB-040326-2			ZDB-FISH-150901-29105
ZDB-GENE-010619-2	cx27.5	WT	ZFA:0000598	testis			Juvenile:Days 45-89	Juvenile:Days 45-89	Reverse transcription PCR	ZDB-PUB-140513-16			ZDB-FISH-150901-29105
ZDB-GENE-050522-321	nle1	AB/TU	ZFA:0000445	optic tectum			Segmentation:20-25 somites	Pharyngula:Prim-5	mRNA in situ hybridization	ZDB-PUB-040907-1	ZDB-EST-080225-53		ZDB-FISH-150901-29084
ZDB-GENE-030131-9861	col7a1l	AB/TU	ZFA:0001185	periderm			Segmentation:1-4 somites	Segmentation:10-13 somites	mRNA in situ hybridization	ZDB-PUB-010810-1	ZDB-EST-021105-9		ZDB-FISH-150901-29084
ZDB-GENE-050208-380	fgf22	WT	ZFA:0000042	midbrain hindbrain boundary	BSPO:0000071	anterior region	Segmentation:14-19 somites	Segmentation:14-19 somites	mRNA in situ hybridization	ZDB-PUB-130710-39			ZDB-FISH-150901-29105
ZDB-GENE-041011-1	lin7b	AB	ZFA:0001094	whole organism			Segmentation:14-19 somites	Segmentation:14-19 somites	Western blot	ZDB-PUB-090921-21		ZDB-ATB-090619-1	ZDB-FISH-150901-27842
ZDB-GENE-030131-9187	sept9a	AB/TU	ZFA:0000563	pectoral fin musculature			Pharyngula:Prim-15	Pharyngula:Prim-25	mRNA in situ hybridization	ZDB-PUB-010810-1	ZDB-EST-031204-38		ZDB-FISH-150901-29084
ZDB-GENE-030131-9705	sb:cb185	AB/TU	ZFA:0000088	YSL			Segmentation:20-25 somites	Pharyngula:Prim-5	mRNA in situ hybridization	ZDB-PUB-010810-1	ZDB-EST-020411-7		ZDB-FISH-150901-29084
ZDB-GENE-030131-9923	hells	AB/TU	ZFA:0000012	central nervous system			Pharyngula:Prim-15	Pharyngula:Prim-25	mRNA in situ hybridization	ZDB-PUB-040907-1	ZDB-EST-050208-14		ZDB-FISH-150901-29084
ZDB-GENE-050320-78	shisa9a	AB/TU	ZFA:0000761	basal plate midbrain region			Segmentation:20-25 somites	Pharyngula:Prim-5	mRNA in situ hybridization	ZDB-PUB-040907-1	ZDB-EST-050208-205		ZDB-FISH-150901-29084
ZDB-GENE-030616-7	hbbe1.1	WT	ZFA:0009325	erythroid lineage cell			Pharyngula:Prim-25	Pharyngula:Prim-25	mRNA in situ hybridization	ZDB-PUB-111205-10			ZDB-FISH-150901-29105
ZDB-GENE-040426-1979	zfand5a	AB	ZFA:0000003	adaxial cell			Pharyngula:Prim-5	Pharyngula:Prim-5	mRNA in situ hybridization	ZDB-PUB-031103-24	ZDB-EST-000315-175		ZDB-FISH-150901-27842
ZDB-GENE-001228-1	eomesa	WT	ZFA:0000152	retina			Larval:Day 4	Larval:Day 4	mRNA in situ hybridization	ZDB-PUB-001221-2			ZDB-FISH-150901-29105
ZDB-GENE-990415-220	fzd10	WT	ZFA:0001093	unspecified			Segmentation:10-13 somites	Segmentation:10-13 somites	mRNA in situ hybridization	ZDB-PUB-000419-1			ZDB-FISH-150901-29105
ZDB-GENE-030131-9939	sb:cb81	EKW	ZFA:0001094	whole organism			Blastula:30%-epiboly	Blastula:30%-epiboly	mRNA in situ hybridization	ZDB-PUB-130830-11			ZDB-FISH-150901-29731
ZDB-GENE-051030-97	gamt	WT	ZFA:0000088	YSL			Hatching:Long-pec	Hatching:Long-pec	mRNA in situ hybridization	ZDB-PUB-070513-20			ZDB-FISH-150901-29105
ZDB-GENE-030131-1921	marcksb	WT	ZFA:0000396	nervous system			Pharyngula:Prim-5	Pharyngula:Prim-5	mRNA in situ hybridization	ZDB-PUB-130410-29			ZDB-FISH-150901-29105
ZDB-GENE-060503-677	nfatc1	WT	ZFA:0001114	head	ZFA:0009065	endothelial cell	Segmentation:26+ somites	Segmentation:26+ somites	mRNA in situ hybridization	ZDB-PUB-111130-2			ZDB-FISH-150901-29105
ZDB-GENE-980526-501	tal1	WT	ZFA:0005003	pharyngeal vasculature	ZFA:0009258	angioblastic mesenchymal cell	Pharyngula:Prim-15	Pharyngula:Prim-15	mRNA in situ hybridization	ZDB-PUB-140115-1			ZDB-FISH-150901-29105
ZDB-GENE-050522-115	ovca2	AB/TU	ZFA:0001094	whole organism			Zygote:1-cell	Hatching:Pec-fin	mRNA in situ hybridization	ZDB-PUB-040907-1	ZDB-CDNA-050522-115		ZDB-FISH-150901-29084
ZDB-GENE-041025-1	lhx6	WT	ZFA:0000109	forebrain			Hatching:Long-pec	Hatching:Long-pec	mRNA in situ hybridization	ZDB-PUB-141219-6			ZDB-FISH-150901-29105
ZDB-GENE-050417-228	sult6b1	WT	ZFA:0000107	eye			Adult	Adult	Reverse transcription PCR	ZDB-PUB-080714-17			ZDB-FISH-150901-29105
ZDB-GENE-030131-9572	etv5a	AB/TU	ZFA:0000042	midbrain hindbrain boundary			Segmentation:14-19 somites	Segmentation:14-19 somites	mRNA in situ hybridization	ZDB-PUB-040907-1	ZDB-CDNA-040425-3737		ZDB-FISH-150901-29084
ZDB-GENE-010618-1	efnb2b	WT	ZFA:0001093	unspecified			Gastrula:Germ-ring	Gastrula:Germ-ring	mRNA in situ hybridization	ZDB-PUB-010514-1			ZDB-FISH-150901-29105
ZDB-GENE-000328-3	fzd8a	AB/TU	ZFA:0000075	spinal cord			Segmentation:20-25 somites	Pharyngula:Prim-5	mRNA in situ hybridization	ZDB-PUB-040907-1	ZDB-CDNA-040425-324		ZDB-FISH-150901-29084
ZDB-GENE-050417-377	hddc3	AB/TU	ZFA:0000120	lateral line ganglion			Larval:Day 5	Larval:Day 5	mRNA in situ hybridization	ZDB-PUB-040907-1	ZDB-EST-090218-180		ZDB-FISH-150901-29084
ZDB-GENE-980526-164	spi1b	AB	ZFA:0000121	lateral plate mesoderm			Segmentation:5-9 somites	Segmentation:5-9 somites	mRNA in situ hybridization	ZDB-PUB-050104-3			ZDB-FISH-150901-27842
ZDB-GENE-120509-1	il6	WT	ZFA:0000008	brain			Adult	Adult	Reverse transcription PCR	ZDB-PUB-120809-3			ZDB-FISH-150901-29105
ZDB-GENE-990415-198	tdgf1	WT	ZFA:0000092	axis			Gastrula:Bud	Gastrula:Bud	mRNA in situ hybridization	ZDB-PUB-110128-11			ZDB-FISH-150901-29105
ZDB-GENE-021016-2	sec61a1l	AB	ZFA:0000058	polster			Segmentation:5-9 somites	Segmentation:5-9 somites	mRNA in situ hybridization	ZDB-PUB-031103-24	ZDB-EST-050622-35		ZDB-FISH-150901-27842
ZDB-GENE-040426-1665	lin7a	AB/TU	ZFA:0000079	telencephalon			Segmentation:20-25 somites	Pharyngula:Prim-5	mRNA in situ hybridization	ZDB-PUB-040907-1	ZDB-CDNA-040425-2605		ZDB-FISH-150901-29084
ZDB-GENE-980526-406	otx2b	WT	ZFA:0001215	thalamus			Segmentation:14-19 somites	Segmentation:14-19 somites	mRNA in situ hybridization	ZDB-PUB-080131-1			ZDB-FISH-150901-29105
ZDB-GENE-001128-1	efna5a	WT	ZFA:0001093	unspecified			Larval:Protruding-mouth	Larval:Protruding-mouth	mRNA in situ hybridization	ZDB-PUB-990628-23			ZDB-FISH-150901-29105
ZDB-GENE-980526-437	tbxta	WT	ZFA:0000041	mesoderm			Gastrula:75%-epiboly	Gastrula:75%-epiboly	mRNA in situ hybridization	ZDB-PUB-111117-24			ZDB-FISH-150901-29105
ZDB-GENE-980526-347	lhx1a	WT	ZFA:0001093	unspecified			Gastrula:50%-epiboly	Gastrula:50%-epiboly	mRNA in situ hybridization	ZDB-PUB-970819-14			ZDB-FISH-150901-29105
ZDB-GENE-030325-1	prkaa1	AB/TU	ZFA:0000101	diencephalon			Pharyngula:High-pec	Hatching:Long-pec	mRNA in situ hybridization	ZDB-PUB-010810-1	ZDB-EST-030328-31		ZDB-FISH-150901-29084
ZDB-GENE-040816-1	cdh5	WT	ZFA:0009065	endothelial cell			Segmentation:20-25 somites	Segmentation:20-25 somites	mRNA in situ hybridization	ZDB-PUB-071227-7			ZDB-FISH-150901-29105
ZDB-GENE-150709-1	ly86	WT	ZFA:0000123	liver			Adult	Adult	Reverse transcription PCR	ZDB-PUB-160713-7			ZDB-FISH-150901-29105
ZDB-GENE-041212-50	ift80	AB	ZFA:0000107	eye			Larval:Protruding-mouth	Larval:Protruding-mouth	mRNA in situ hybridization	ZDB-PUB-100309-25			ZDB-FISH-150901-27842
ZDB-GENE-030131-6560	boc	WT	ZFA:0001093	unspecified			Gastrula:75%-epiboly	Gastrula:75%-epiboly	mRNA in situ hybridization	ZDB-PUB-050322-3			ZDB-FISH-150901-29105
ZDB-GENE-050506-136	mctp2b	AB/TU	ZFA:0000026	hatching gland			Pharyngula:Prim-15	Pharyngula:Prim-25	mRNA in situ hybridization	ZDB-PUB-040907-1	ZDB-EST-050506-61		ZDB-FISH-150901-29084
ZDB-GENE-030131-2258	coro2a	AB/TU	ZFA:0000132	neural plate			Segmentation:1-4 somites	Segmentation:10-13 somites	mRNA in situ hybridization	ZDB-PUB-040907-1	ZDB-EST-050309-310		ZDB-FISH-150901-29084
ZDB-GENE-080721-13	map2k4b	WT	ZFA:0001094	whole organism			Pharyngula:Prim-5	Pharyngula:Prim-5	Reverse transcription PCR	ZDB-PUB-100625-9			ZDB-FISH-150901-29105
ZDB-GENE-061215-106	csf1b	WT	ZFA:0009199	iridophore			Larval:Days 7-13	Adult	Reverse transcription PCR	ZDB-PUB-130709-8			ZDB-FISH-150901-29105
ZDB-GENE-070302-4	cxcr1	WT	ZFA:0000140	pancreas			Adult	Adult	Reverse transcription PCR	ZDB-PUB-091215-11			ZDB-FISH-150901-29105
ZDB-GENE-991019-3	myl7	WT	ZFA:0000009	cardiac ventricle			Larval:Protruding-mouth	Larval:Protruding-mouth	mRNA in situ hybridization	ZDB-PUB-050810-6			ZDB-FISH-150901-29105
ZDB-GENE-041203-1	foxp1b	WT	ZFA:0000217	inner ear			Larval:Day 5	Larval:Day 5	mRNA in situ hybridization	ZDB-PUB-070920-29			ZDB-FISH-150901-29105
ZDB-GENE-030616-360	mdga2a	WT	ZFA:0000450	trochlear motor nucleus	ZFA:0005730	cranial motor neuron	Hatching:Long-pec	Hatching:Long-pec	mRNA in situ hybridization	ZDB-PUB-150113-19			ZDB-FISH-150901-29105
ZDB-GENE-020318-2	fabp3	WT	ZFA:0000598	testis			Adult	Adult	Reverse transcription PCR	ZDB-PUB-070513-13			ZDB-FISH-150901-29105
ZDB-GENE-000201-9	anos1a	AB/TU	ZFA:0000029	hindbrain			Segmentation:20-25 somites	Pharyngula:Prim-5	mRNA in situ hybridization	ZDB-PUB-040907-1	ZDB-CDNA-040425-437		ZDB-FISH-150901-29084
ZDB-GENE-040426-1693	gnao1b	AB/TU	ZFA:0000047	peripheral olfactory organ			Pharyngula:High-pec	Hatching:Long-pec	mRNA in situ hybridization	ZDB-PUB-040907-1	ZDB-CDNA-040425-2633		ZDB-FISH-150901-29084
ZDB-GENE-040801-20	zgc:100906	AB/TU	ZFA:0000162	trigeminal placode			Segmentation:14-19 somites	Segmentation:14-19 somites	mRNA in situ hybridization	ZDB-PUB-040907-1	ZDB-EST-050309-27		ZDB-FISH-150901-29084
ZDB-GENE-030131-4831	stk40	AB/TU	ZFA:0000092	axis			Gastrula:50%-epiboly	Gastrula:Bud	mRNA in situ hybridization	ZDB-PUB-010810-1	ZDB-EST-040128-7		ZDB-FISH-150901-29084
ZDB-GENE-030131-1132	cpb1	WT	ZFA:0000123	liver			Adult	Adult	Reverse transcription PCR	ZDB-PUB-080714-17			ZDB-FISH-150901-29105
ZDB-GENE-030521-5	pdia5	AB/TU	ZFA:0001357	alar plate midbrain region			Segmentation:20-25 somites	Pharyngula:Prim-5	mRNA in situ hybridization	ZDB-PUB-010810-1	ZDB-EST-030521-5		ZDB-FISH-150901-29084
ZDB-GENE-011219-1	cyp1a	AB	ZFA:0001053	primitive internal carotid artery			Pharyngula:Prim-25	Pharyngula:Prim-25	Immunohistochemistry	ZDB-PUB-051214-14			ZDB-FISH-150901-27842
ZDB-GENE-060929-640	manf	WT	ZFA:0000008	brain			Adult	Adult	Reverse transcription PCR	ZDB-PUB-120822-5			ZDB-FISH-150901-29105
ZDB-GENE-030326-4	hspb1	WT	ZFA:0007051	interhyoideus			Larval:Day 4	Larval:Day 4	Immunohistochemistry	ZDB-PUB-130124-16		ZDB-ATB-120613-3	ZDB-FISH-150901-29105
ZDB-GENE-070705-526	opn4xb	WT	ZFA:0000107	eye			Adult	Adult	other	ZDB-PUB-151010-4			ZDB-FISH-150901-29105
ZDB-GENE-040426-1264	wdr46	AB/TU	ZFA:0000279	segmental plate			Segmentation:1-4 somites	Segmentation:10-13 somites	mRNA in situ hybridization	ZDB-PUB-040907-1	ZDB-CDNA-040425-2197		ZDB-FISH-150901-29084
ZDB-GENE-030131-55	acta1b	WT	ZFA:0000279	segmental plate			Segmentation:10-13 somites	Segmentation:14-19 somites	mRNA in situ hybridization	ZDB-PUB-090123-2			ZDB-FISH-150901-29105
ZDB-GENE-000112-47	ppardb	WT	ZFA:0000403	ovary			Adult	Adult	Reverse transcription PCR	ZDB-PUB-120110-5			ZDB-FISH-150901-29105
ZDB-GENE-031001-3	hsp90aa1.2	AB/TU	ZFA:0000128	midbrain			Segmentation:14-19 somites	Segmentation:14-19 somites	mRNA in situ hybridization	ZDB-PUB-010810-1	ZDB-EST-031002-32		ZDB-FISH-150901-29084
ZDB-GENE-130517-9	gig2q	WT	ZFA:0000436	spleen			Adult	Adult	Reverse transcription PCR	ZDB-PUB-130425-1			ZDB-FISH-150901-29105
ZDB-GENE-030131-4400	col1a1b	AB	ZFA:0009031	osteoblast			Larval:Day 4	Larval:Day 4	mRNA in situ hybridization	ZDB-PUB-160216-6			ZDB-FISH-150901-27842
ZDB-GENE-030131-7031	crema	WT	ZFA:0001094	whole organism			Pharyngula:Prim-5	Pharyngula:Prim-5	Reverse transcription PCR	ZDB-PUB-101222-50			ZDB-FISH-150901-29105
ZDB-GENE-030327-1	selenof	WT	ZFA:0000123	liver			Adult	Adult	Reverse transcription PCR	ZDB-PUB-150311-13			ZDB-FISH-150901-29105
ZDB-GENE-980526-481	jak2a	WT	ZFA:0001094	whole organism			Gastrula:Bud	Gastrula:Bud	mRNA in situ hybridization	ZDB-PUB-991102-12			ZDB-FISH-150901-29105
ZDB-GENE-121128-4	kcnh1b	AB/TU	ZFA:0001115	trunk			Segmentation:20-25 somites	Segmentation:20-25 somites	mRNA in situ hybridization	ZDB-PUB-120830-39			ZDB-FISH-150901-29084
ZDB-GENE-060526-345	piwil2	WT	ZFA:0009288	primordial germ cell	GO:0043186	P granule	Larval:Days 21-29	Larval:Days 21-29	Immunohistochemistry	ZDB-PUB-110713-60			ZDB-FISH-150901-29105
ZDB-GENE-040426-1880	myoz2a	AB/TU	ZFA:0001094	whole organism			Zygote:1-cell	Hatching:Pec-fin	mRNA in situ hybridization	ZDB-PUB-040907-1	ZDB-EST-050809-21		ZDB-FISH-150901-29084
ZDB-GENE-990621-1	mdka	WT	ZFA:0000737	cranium			Adult	Adult	Mass Spectrometry	ZDB-PUB-140513-392			ZDB-FISH-150901-29105
ZDB-GENE-020419-32	hdac1	AB/TU	ZFA:0000152	retina			Larval:Day 5	Larval:Day 5	mRNA in situ hybridization	ZDB-PUB-080220-1	ZDB-CDNA-041121-13		ZDB-FISH-150901-29084
ZDB-GENE-021106-1	epb41l3b	WT	ZFA:0000143	retinal photoreceptor layer			Hatching:Long-pec	Hatching:Long-pec	mRNA in situ hybridization	ZDB-PUB-060412-16			ZDB-FISH-150901-29105
ZDB-GENE-041229-4	pitx3	WT	ZFA:0001094	whole organism			Blastula:1k-cell	Gastrula:Shield	Reverse transcription PCR	ZDB-PUB-050412-2			ZDB-FISH-150901-29105
ZDB-GENE-011212-6	tfap2a	AB	ZFA:0001178	non neural ectoderm			Gastrula:90%-epiboly	Gastrula:90%-epiboly	mRNA in situ hybridization	ZDB-PUB-071210-34			ZDB-FISH-150901-27842
ZDB-GENE-050522-419	gpx7	AB/TU	ZFA:0000135	notochord			Segmentation:14-19 somites	Segmentation:14-19 somites	mRNA in situ hybridization	ZDB-PUB-040907-1	ZDB-EST-050506-287		ZDB-FISH-150901-29084
ZDB-GENE-030131-95	nppa	WT	ZFA:0000009	cardiac ventricle			Hatching:Long-pec	Hatching:Long-pec	mRNA in situ hybridization	ZDB-PUB-060508-5			ZDB-FISH-150901-29105
ZDB-GENE-020320-5	il17rd	AB/TU	ZFA:0000004	anterior axial hypoblast			Gastrula:50%-epiboly	Gastrula:Bud	mRNA in situ hybridization	ZDB-PUB-010810-1	ZDB-EST-020730-2		ZDB-FISH-150901-29084
ZDB-GENE-050419-253	large2	WT	ZFA:0001117	post-vent region			Pharyngula:Prim-15	Pharyngula:Prim-15	mRNA in situ hybridization	ZDB-PUB-080722-15			ZDB-FISH-150901-29105
ZDB-GENE-030131-8373	col10a1a	WT	ZFA:0001269	regenerating fin			Adult	Adult	mRNA in situ hybridization	ZDB-PUB-060911-7			ZDB-FISH-150901-29105
ZDB-GENE-980526-29	dla	AB/TU	ZFA:0009248	neuron			Segmentation:20-25 somites	Pharyngula:Prim-5	mRNA in situ hybridization	ZDB-PUB-010810-1	ZDB-EST-020816-32		ZDB-FISH-150901-29084
ZDB-GENE-990415-168	ntn1b	WT	ZFA:0000075	spinal cord			Pharyngula:Prim-5	Pharyngula:Prim-5	mRNA in situ hybridization	ZDB-PUB-100315-1			ZDB-FISH-150901-29105
ZDB-GENE-090313-229	cald1b	WT	ZFA:0001338	intestine			Larval:Day 5	Larval:Day 5	Reverse transcription PCR	ZDB-PUB-120215-1			ZDB-FISH-150901-29105
ZDB-GENE-070103-2	hs6st1b	WT	ZFA:0000051	otic vesicle			Pharyngula:Prim-5	Pharyngula:Prim-5	mRNA in situ hybridization	ZDB-PUB-061108-5			ZDB-FISH-150901-29105
ZDB-GENE-041114-63	nr2e3	AB/TU	ZFA:0000019	epiphysis			Pharyngula:High-pec	Hatching:Long-pec	mRNA in situ hybridization	ZDB-PUB-040907-1	ZDB-CDNA-041114-63		ZDB-FISH-150901-29084
ZDB-GENE-020806-3	mst1	WT	ZFA:0001094	whole organism			Larval:Protruding-mouth	Larval:Protruding-mouth	Reverse transcription PCR	ZDB-PUB-060501-4			ZDB-FISH-150901-29105
ZDB-GENE-030131-579	rbmx	AB	ZFA:0001094	whole organism			Segmentation:14-19 somites	Segmentation:14-19 somites	mRNA in situ hybridization	ZDB-PUB-031103-24	ZDB-EST-070427-4		ZDB-FISH-150901-27842
ZDB-GENE-041210-323	ppat	AB/TU	ZFA:0001161	pectoral fin			Pharyngula:Prim-15	Pharyngula:Prim-25	mRNA in situ hybridization	ZDB-PUB-040907-1	ZDB-EST-050309-410		ZDB-FISH-150901-29084
ZDB-GENE-030131-8103	optn	WT	ZFA:0005572	periocular mesenchyme			Larval:Day 5	Larval:Day 5	mRNA in situ hybridization	ZDB-PUB-160108-3			ZDB-FISH-150901-29105
ZDB-GENE-990415-128	six3b	AB/TU	ZFA:0000016	ectoderm			Segmentation:14-19 somites	Segmentation:14-19 somites	mRNA in situ hybridization	ZDB-PUB-010810-1	ZDB-EST-020816-41		ZDB-FISH-150901-29084
ZDB-GENE-030131-5227	pdlim1	WT	ZFA:0001464	retinal outer nuclear layer			Hatching:Long-pec	Hatching:Long-pec	mRNA in situ hybridization	ZDB-PUB-061020-49			ZDB-FISH-150901-29105
ZDB-GENE-050417-437	sar1ab	AB	ZFA:0001094	whole organism			Zygote:1-cell	Zygote:1-cell	mRNA in situ hybridization	ZDB-PUB-150107-8			ZDB-FISH-150901-27842
ZDB-GENE-021206-7	ahcyl1	AB	ZFA:0001093	unspecified			Segmentation:14-19 somites	Segmentation:14-19 somites	mRNA in situ hybridization	ZDB-PUB-031103-24	ZDB-EST-070427-8		ZDB-FISH-150901-27842
ZDB-GENE-011205-19	mt-atp8	AB/TU	ZFA:0000563	pectoral fin musculature			Pharyngula:High-pec	Hatching:Long-pec	mRNA in situ hybridization	ZDB-PUB-010810-1	ZDB-EST-030925-25		ZDB-FISH-150901-29084
ZDB-GENE-031112-7	apc	AB/TU	ZFA:0000012	central nervous system			Segmentation:20-25 somites	Pharyngula:Prim-5	mRNA in situ hybridization	ZDB-PUB-040907-1	ZDB-EST-080917-25		ZDB-FISH-150901-29084
ZDB-GENE-030131-9854	grhl3	WT	ZFA:0000368	integument			Adult	Adult	Reverse transcription PCR	ZDB-PUB-080714-17			ZDB-FISH-150901-29105
ZDB-GENE-030131-2143	ogdha	AB/TU	ZFA:0000035	lens			Pharyngula:Prim-15	Pharyngula:Prim-25	mRNA in situ hybridization	ZDB-PUB-040907-1	ZDB-CDNA-040425-2688		ZDB-FISH-150901-29084
ZDB-GENE-030131-3580	olig4	WT	ZFA:0000109	forebrain			Pharyngula:Prim-5	Pharyngula:Prim-5	mRNA in situ hybridization	ZDB-PUB-090511-27			ZDB-FISH-150901-29105
ZDB-GENE-060531-102	ptger4b	AB	ZFA:0001266	ovarian follicle stage III			Adult	Adult	Reverse transcription PCR	ZDB-PUB-160624-9			ZDB-FISH-150901-27842
ZDB-GENE-031112-1	myh6	AB	ZFA:0001094	whole organism			Hatching:Long-pec	Hatching:Long-pec	Reverse transcription PCR	ZDB-PUB-050823-2			ZDB-FISH-150901-27842
ZDB-GENE-021210-4	b3gnt7	AB/TU	ZFA:0000135	notochord			Segmentation:14-19 somites	Segmentation:14-19 somites	mRNA in situ hybridization	ZDB-PUB-010810-1	ZDB-EST-021210-12		ZDB-FISH-150901-29084
ZDB-GENE-070705-417	ryr1b	WT	ZFA:0000003	adaxial cell			Segmentation:5-9 somites	Segmentation:5-9 somites	mRNA in situ hybridization	ZDB-PUB-120105-43			ZDB-FISH-150901-29105
ZDB-GENE-051127-39	actn2b	AB	ZFA:0000100	cerebellum			Hatching:Long-pec	Hatching:Long-pec	mRNA in situ hybridization	ZDB-PUB-120125-17			ZDB-FISH-150901-27842
ZDB-GENE-980526-283	egr2b	WT	ZFA:0000948	rhombomere 3			Segmentation:10-13 somites	Segmentation:10-13 somites	mRNA in situ hybridization	ZDB-PUB-970228-15			ZDB-FISH-150901-29105
ZDB-GENE-030904-9	vax1	WT	ZFA:0000008	brain			Segmentation:26+ somites	Hatching:Pec-fin	mRNA in situ hybridization	ZDB-PUB-160129-3			ZDB-FISH-150901-29105
ZDB-GENE-031219-1	fhl1b	WT	ZFA:0000124	liver primordium			Pharyngula:Prim-5	Pharyngula:Prim-5	mRNA in situ hybridization	ZDB-PUB-160205-2			ZDB-FISH-150901-29105
ZDB-GENE-040718-404	dgcr2	AB/TU	ZFA:0000152	retina			Pharyngula:High-pec	Hatching:Long-pec	mRNA in situ hybridization	ZDB-PUB-040907-1	ZDB-CDNA-040718-445		ZDB-FISH-150901-29084
ZDB-GENE-000426-1	fn1a	WT	ZFA:0001093	unspecified			Segmentation:20-25 somites	Segmentation:20-25 somites	mRNA in situ hybridization	ZDB-PUB-040322-7			ZDB-FISH-150901-29105
ZDB-GENE-980526-437	tbxta	WT	ZFA:0000135	notochord			Gastrula:Bud	Gastrula:Bud	mRNA in situ hybridization	ZDB-PUB-150114-1			ZDB-FISH-150901-29105
ZDB-GENE-110622-1	opn4xa	WT	ZFA:0000598	testis			Adult	Adult	other	ZDB-PUB-151010-4			ZDB-FISH-150901-29105
ZDB-GENE-980526-352	wnt4a	WT	ZFA:0000403	ovary			Adult	Adult	Reverse transcription PCR	ZDB-PUB-140613-10			ZDB-FISH-150901-29105
ZDB-GENE-031112-10	tead3a	AB/TU	ZFA:0000563	pectoral fin musculature			Pharyngula:High-pec	Hatching:Long-pec	mRNA in situ hybridization	ZDB-PUB-010810-1	ZDB-EST-031116-60		ZDB-FISH-150901-29084
ZDB-GENE-020213-2	mkrn2	AB/TU	ZFA:0001094	whole organism			Cleavage:2-cell	Larval:Protruding-mouth	Reverse transcription PCR	ZDB-PUB-101222-48			ZDB-FISH-150901-29084
ZDB-GENE-021115-8	kars	AB/TU	ZFA:0000152	retina			Pharyngula:Prim-15	Pharyngula:Prim-25	mRNA in situ hybridization	ZDB-PUB-010810-1	ZDB-EST-021126-35		ZDB-FISH-150901-29084
ZDB-GENE-040816-1	cdh5	WT	ZFA:0005003	pharyngeal vasculature			Hatching:Long-pec	Hatching:Long-pec	mRNA in situ hybridization	ZDB-PUB-060616-1			ZDB-FISH-150901-29105
ZDB-GENE-020910-1	id2a	AB	ZFA:0000449	torus longitudinalis			Adult	Adult	mRNA in situ hybridization	ZDB-PUB-150625-2			ZDB-FISH-150901-27842
ZDB-GENE-040718-339	zgc:92313	AB/TU	ZFA:0000051	otic vesicle			Segmentation:20-25 somites	Pharyngula:Prim-5	mRNA in situ hybridization	ZDB-PUB-040907-1	ZDB-EST-050208-118		ZDB-FISH-150901-29084
ZDB-GENE-030114-2	glud1a	WT	ZFA:0000242	male organism	ZFA:0005145	muscle	Adult	Adult	Reverse transcription PCR	ZDB-PUB-170120-2			ZDB-FISH-150901-29105
ZDB-GENE-070112-2312	hs2st1a	WT	ZFA:0000155	somite			Segmentation:14-19 somites	Segmentation:14-19 somites	mRNA in situ hybridization	ZDB-PUB-070122-2			ZDB-FISH-150901-29105
ZDB-GENE-990415-252	nr2f2	AB	ZFA:0000075	spinal cord	BSPO:0000071	anterior region	Hatching:Long-pec	Hatching:Long-pec	mRNA in situ hybridization	ZDB-PUB-120802-2			ZDB-FISH-150901-27842
ZDB-GENE-050302-172	apoa1b	WT	ZFA:0000007	blood			Adult	Adult	Mass Spectrometry	ZDB-PUB-150311-1			ZDB-FISH-150901-29105
ZDB-GENE-040426-1143	atp6v1aa	AB/TU	ZFA:0000012	central nervous system			Pharyngula:High-pec	Hatching:Long-pec	mRNA in situ hybridization	ZDB-PUB-040907-1	ZDB-CDNA-040425-2075		ZDB-FISH-150901-29084
ZDB-GENE-060503-671	mxra8a	AB/TU	ZFA:0000155	somite			Segmentation:20-25 somites	Pharyngula:Prim-5	mRNA in situ hybridization	ZDB-PUB-080227-22	ZDB-EST-080327-56		ZDB-FISH-150901-29084
ZDB-GENE-980526-166	shha	WT	ZFA:0001670	notochord posterior region			Pharyngula:Prim-25	Pharyngula:Prim-25	mRNA in situ hybridization	ZDB-PUB-081029-11			ZDB-FISH-150901-29105
ZDB-GENE-030131-9510	arhgap29a	WT	ZFA:0000094	blood island			Pharyngula:Prim-5	Pharyngula:Prim-5	mRNA in situ hybridization	ZDB-PUB-090330-6			ZDB-FISH-150901-29105
ZDB-GENE-060503-723	ccdc40	AB/TU	ZFA:0000150	pronephric duct			Segmentation:14-19 somites	Segmentation:14-19 somites	mRNA in situ hybridization	ZDB-PUB-040907-1	ZDB-EST-080917-8		ZDB-FISH-150901-29084
ZDB-GENE-070112-996	drd4a	WT	ZFA:0001094	whole organism			Adult	Adult	Reverse transcription PCR	ZDB-PUB-151218-8			ZDB-FISH-150901-29105
ZDB-GENE-040801-159	ap1m3	AB	ZFA:0000155	somite			Hatching:Long-pec	Hatching:Long-pec	mRNA in situ hybridization	ZDB-PUB-131115-9			ZDB-FISH-150901-27842
ZDB-GENE-090313-372	ntsr1	WT	ZFA:0000079	telencephalon			Hatching:Long-pec	Hatching:Long-pec	mRNA in situ hybridization	ZDB-PUB-141126-4			ZDB-FISH-150901-29105
ZDB-GENE-030508-1	otx5	AB/TU	ZFA:0000019	epiphysis			Segmentation:20-25 somites	Pharyngula:Prim-5	mRNA in situ hybridization	ZDB-PUB-010810-1	ZDB-EST-031002-39		ZDB-FISH-150901-29084
ZDB-GENE-060929-620	bcam	AB/TU	ZFA:0001306	pharyngeal arch			Segmentation:14-19 somites	Segmentation:14-19 somites	mRNA in situ hybridization	ZDB-PUB-080227-22	ZDB-CDNA-080114-74		ZDB-FISH-150901-29084
ZDB-GENE-980526-395	sox11a	WT	ZFA:0000024	retinal ganglion cell layer			Adult	Adult	mRNA in situ hybridization	ZDB-PUB-071029-1			ZDB-FISH-150901-29105
ZDB-GENE-980526-466	sox11b	WT	ZFA:0001109	oocyte			Adult	Adult	mRNA in situ hybridization	ZDB-PUB-000321-1			ZDB-FISH-150901-29105
ZDB-GENE-000210-8	pcna	WT	ZFA:0001613	pharyngeal arch 3-7	ZFA:0009165	neural crest cell	Hatching:Long-pec	Hatching:Long-pec	mRNA in situ hybridization	ZDB-PUB-110609-13			ZDB-FISH-150901-29105
ZDB-GENE-080225-23	im:7156958	AB/TU	ZFA:0000150	pronephric duct			Pharyngula:Prim-15	Pharyngula:Prim-25	mRNA in situ hybridization	ZDB-PUB-040907-1	ZDB-EST-080225-83		ZDB-FISH-150901-29084
ZDB-GENE-020910-1	id2a	AB	ZFA:0000516	periventricular grey zone			Adult	Adult	mRNA in situ hybridization	ZDB-PUB-150625-2			ZDB-FISH-150901-27842
ZDB-GENE-990415-50	dlx4b	WT	ZFA:0001143	tooth 4V			Hatching:Long-pec	Hatching:Long-pec	mRNA in situ hybridization	ZDB-PUB-060313-10			ZDB-FISH-150901-29105
ZDB-GENE-031118-95	idh2	WT	ZFA:0000114	heart			Adult	Adult	Reverse transcription PCR	ZDB-PUB-140513-431			ZDB-FISH-150901-29105
ZDB-GENE-050310-2	ntn2	WT	ZFA:0000029	hindbrain			Pharyngula:Prim-25	Pharyngula:Prim-25	mRNA in situ hybridization	ZDB-PUB-050701-1			ZDB-FISH-150901-29105
ZDB-GENE-980526-260	gata2a	WT	ZFA:0001094	whole organism			Gastrula:Bud	Gastrula:Bud	Reverse transcription PCR	ZDB-PUB-150610-3			ZDB-FISH-150901-29105
ZDB-GENE-040426-2380	vdac3	AB/TU	ZFA:0001056	myotome			Pharyngula:Prim-15	Pharyngula:Prim-25	mRNA in situ hybridization	ZDB-PUB-040907-1	ZDB-CDNA-040425-3327		ZDB-FISH-150901-29084
ZDB-GENE-060718-1	rerea	WT	ZFA:0000112	gut			Pharyngula:Prim-15	Pharyngula:Prim-15	mRNA in situ hybridization	ZDB-PUB-070629-17			ZDB-FISH-150901-29105
ZDB-GENE-990415-270	tp53	WT	ZFA:0001094	whole organism			Hatching:Long-pec	Hatching:Long-pec	Reverse transcription PCR	ZDB-PUB-101201-41			ZDB-FISH-150901-29105
ZDB-GENE-030425-3	adka	AB	ZFA:0000105	epidermis			Larval:Day 5	Larval:Day 5	mRNA in situ hybridization	ZDB-PUB-031103-24	ZDB-EST-000426-664		ZDB-FISH-150901-27842
ZDB-GENE-010705-1	gng3	AB/TU	ZFA:0000162	trigeminal placode			Segmentation:14-19 somites	Segmentation:14-19 somites	mRNA in situ hybridization	ZDB-PUB-040907-1	ZDB-CDNA-040718-221		ZDB-FISH-150901-29084
ZDB-GENE-081104-306	cdkn2a/b	TU	ZFA:0001094	whole organism			Zygote:1-cell	Pharyngula:Prim-5	Reverse transcription PCR	ZDB-PUB-130830-6			ZDB-FISH-150901-15216
ZDB-GENE-030131-5364	eif2b5	AB/TU	ZFA:0000152	retina			Pharyngula:Prim-15	Pharyngula:Prim-25	mRNA in situ hybridization	ZDB-PUB-040907-1	ZDB-EST-060810-61		ZDB-FISH-150901-29084
ZDB-GENE-060825-37	kmt5aa	TU	ZFA:0001176	blastoderm			Gastrula:Shield	Gastrula:Shield	mRNA in situ hybridization	ZDB-PUB-110207-18			ZDB-FISH-150901-15216
ZDB-GENE-090408-1	scn1bb	WT	ZFA:0000051	otic vesicle	ZFA:0009363	neuromast support cell	Larval:Protruding-mouth	Larval:Protruding-mouth	Immunohistochemistry	ZDB-PUB-081121-25		ZDB-ATB-090408-1	ZDB-FISH-150901-29105
ZDB-GENE-980526-69	eve1	WT	ZFA:0000077	tail bud	BSPO:0000084	ventral region	Segmentation:5-9 somites	Segmentation:5-9 somites	mRNA in situ hybridization	ZDB-PUB-970602-1			ZDB-FISH-150901-29105
ZDB-GENE-030522-1	cmlc1	TU	ZFA:0000360	heart tube			Pharyngula:Prim-15	Pharyngula:Prim-15	mRNA in situ hybridization	ZDB-PUB-170805-14			ZDB-FISH-150901-15216
ZDB-GENE-040426-2784	sass6	WT	ZFA:0001094	whole organism			Gastrula:Bud	Gastrula:Bud	Reverse transcription PCR	ZDB-PUB-071029-7			ZDB-FISH-150901-29105
ZDB-GENE-031010-45	si:ch73-364h19.1	AB/TU	ZFA:0000029	hindbrain			Segmentation:14-19 somites	Segmentation:14-19 somites	mRNA in situ hybridization	ZDB-PUB-010810-1	ZDB-EST-031010-45		ZDB-FISH-150901-29084
ZDB-GENE-031001-5	mtr	AB/TU	ZFA:0000445	optic tectum			Pharyngula:High-pec	Hatching:Long-pec	mRNA in situ hybridization	ZDB-PUB-010810-1	ZDB-EST-031002-41		ZDB-FISH-150901-29084
ZDB-GENE-030826-29	pak1	WT	ZFA:0000037	anatomical structure			Hatching:Long-pec	Hatching:Long-pec	Reverse transcription PCR	ZDB-PUB-140516-11			ZDB-FISH-150901-29105
ZDB-GENE-030131-7785	tsc22d1	AB/TU	ZFA:0000150	pronephric duct			Pharyngula:High-pec	Hatching:Long-pec	mRNA in situ hybridization	ZDB-PUB-040907-1	ZDB-CDNA-040425-3282		ZDB-FISH-150901-29084
ZDB-GENE-030826-29	pak1	WT	ZFA:0000012	central nervous system			Hatching:Long-pec	Hatching:Long-pec	mRNA in situ hybridization	ZDB-PUB-140516-11			ZDB-FISH-150901-29105
ZDB-GENE-050417-351	spata6	AB/TU	ZFA:0000075	spinal cord			Segmentation:20-25 somites	Pharyngula:Prim-5	mRNA in situ hybridization	ZDB-PUB-040907-1	ZDB-EST-060810-21		ZDB-FISH-150901-29084
ZDB-GENE-000501-1	celf1	WT	ZFA:0000037	anatomical structure			Gastrula:90%-epiboly	Gastrula:90%-epiboly	mRNA in situ hybridization	ZDB-PUB-130906-3			ZDB-FISH-150901-29105
ZDB-GENE-020802-2	tagln2	AB/TU	ZFA:0001185	periderm			Gastrula:50%-epiboly	Gastrula:Bud	mRNA in situ hybridization	ZDB-PUB-010810-1	ZDB-EST-020802-6		ZDB-FISH-150901-29084
ZDB-GENE-990415-178	nkx2.3	WT	ZFA:0001134	pharyngeal pouch 4			Pharyngula:Prim-25	Pharyngula:Prim-25	mRNA in situ hybridization	ZDB-PUB-051214-26			ZDB-FISH-150901-29105
ZDB-GENE-000406-10	ccnb1	AB	ZFA:0000152	retina			Hatching:Long-pec	Hatching:Long-pec	mRNA in situ hybridization	ZDB-PUB-090706-19			ZDB-FISH-150901-27842
ZDB-GENE-010426-4	cry3a	TU	ZFA:0001338	intestine			Larval:Day 5	Larval:Day 5	mRNA in situ hybridization	ZDB-PUB-150121-5			ZDB-FISH-150901-15216
ZDB-GENE-980526-437	tbxta	AB	ZFA:0001204	axial mesoderm			Gastrula:Bud	Gastrula:Bud	mRNA in situ hybridization	ZDB-PUB-090330-4			ZDB-FISH-150901-27842
ZDB-GENE-030131-7868	sept5a	AB	ZFA:0000032	hypothalamus			Hatching:Long-pec	Hatching:Long-pec	mRNA in situ hybridization	ZDB-PUB-170307-11			ZDB-FISH-150901-27842
ZDB-GENE-010717-1	znf703	WT	ZFA:0001093	unspecified			Segmentation:14-19 somites	Segmentation:14-19 somites	mRNA in situ hybridization	ZDB-PUB-031014-6			ZDB-FISH-150901-29105
ZDB-GENE-070209-277	ryk	WT	ZFA:0001117	post-vent region			Pharyngula:Prim-15	Pharyngula:Prim-15	mRNA in situ hybridization	ZDB-PUB-100730-13			ZDB-FISH-150901-29105
ZDB-GENE-000405-6	dazl	WT	ZFA:0001568	oocyte stage IV			Adult	Adult	mRNA in situ hybridization	ZDB-PUB-080630-14			ZDB-FISH-150901-29105
ZDB-GENE-041114-51	adra1bb	AB/TU	ZFA:0001094	whole organism			Pharyngula:High-pec	Hatching:Long-pec	mRNA in situ hybridization	ZDB-PUB-040907-1	ZDB-CDNA-041114-51		ZDB-FISH-150901-29084
ZDB-GENE-030131-6456	phf21ab	WT	ZFA:0000075	spinal cord			Pharyngula:Prim-5	Pharyngula:Prim-5	mRNA in situ hybridization	ZDB-PUB-120718-1			ZDB-FISH-150901-29105
ZDB-GENE-030131-433	setb	AB	ZFA:0000445	optic tectum			Larval:Protruding-mouth	Larval:Protruding-mouth	mRNA in situ hybridization	ZDB-PUB-031103-24	ZDB-EST-050622-41		ZDB-FISH-150901-27842
ZDB-GENE-980605-30	tcf7l1a	AB/TU	ZFA:0000128	midbrain			Pharyngula:Prim-15	Pharyngula:Prim-25	mRNA in situ hybridization	ZDB-PUB-040907-1	ZDB-CDNA-040425-909		ZDB-FISH-150901-29084
ZDB-GENE-030131-9808	pum3	WT	ZFA:0001094	whole organism			Cleavage:2-cell	Cleavage:2-cell	Reverse transcription PCR	ZDB-PUB-090330-9			ZDB-FISH-150901-29105
ZDB-GENE-050419-73	zbtb18	WT	ZFA:0000029	hindbrain			Pharyngula:Prim-5	Pharyngula:Prim-5	mRNA in situ hybridization	ZDB-PUB-140822-10			ZDB-FISH-150901-29105
ZDB-GENE-980526-39	cahz	AB	ZFA:0000051	otic vesicle			Larval:Protruding-mouth	Larval:Protruding-mouth	mRNA in situ hybridization	ZDB-PUB-031103-24	ZDB-EST-060720-52		ZDB-FISH-150901-27842
ZDB-GENE-040109-4	sox7	EKW	ZFA:0000477	posterior cardinal vein			Pharyngula:Prim-5	Pharyngula:Prim-5	mRNA in situ hybridization	ZDB-PUB-140513-214			ZDB-FISH-150901-29731
ZDB-GENE-980526-562	isl2a	WT	ZFA:0009150	Rohon-Beard neuron			Pharyngula:Prim-5	Pharyngula:Prim-5	mRNA in situ hybridization	ZDB-PUB-130408-9			ZDB-FISH-150901-29105
ZDB-GENE-980526-125	her1	WT	ZFA:0000255	paraxial mesoderm			Segmentation:1-4 somites	Segmentation:1-4 somites	mRNA in situ hybridization	ZDB-PUB-961014-807			ZDB-FISH-150901-29105
ZDB-GENE-980526-340	gata5	WT	ZFA:0001093	unspecified			Gastrula:50%-epiboly	Gastrula:50%-epiboly	mRNA in situ hybridization	ZDB-PUB-010507-2			ZDB-FISH-150901-29105
ZDB-GENE-000201-13	anos1b	WT	ZFA:0001157	posterior lateral line primordium			Pharyngula:Prim-25	Pharyngula:Prim-25	mRNA in situ hybridization	ZDB-PUB-080701-1			ZDB-FISH-150901-29105
ZDB-GENE-990712-18	eya1	WT	ZFA:0001471	posterior lateral line system			Adult	Adult	mRNA in situ hybridization	ZDB-PUB-060906-24			ZDB-FISH-150901-29105
ZDB-GENE-070912-352	slitrk3b	WT	ZFA:0001114	head			Hatching:Long-pec	Hatching:Long-pec	mRNA in situ hybridization	ZDB-PUB-131115-10			ZDB-FISH-150901-29105
ZDB-GENE-000619-1	cxcl14	WT	ZFA:0005145	muscle			Adult	Adult	Reverse transcription PCR	ZDB-PUB-080915-7			ZDB-FISH-150901-29105
ZDB-GENE-030711-3	atp6v1ba	AB/TU	ZFA:0009159	mucus secreting cell			Pharyngula:Prim-15	Pharyngula:Prim-25	mRNA in situ hybridization	ZDB-PUB-010810-1	ZDB-EST-031010-47		ZDB-FISH-150901-29084
ZDB-GENE-040426-1566	cox6b2	AB/TU	ZFA:0001094	whole organism			Zygote:1-cell	Hatching:Pec-fin	mRNA in situ hybridization	ZDB-PUB-040907-1	ZDB-CDNA-040425-2500		ZDB-FISH-150901-29084
ZDB-GENE-000605-1	runx1	WT	ZFA:0005042	posterior lateral plate mesoderm			Segmentation:5-9 somites	Segmentation:10-13 somites	mRNA in situ hybridization	ZDB-PUB-061116-2			ZDB-FISH-150901-29105
ZDB-GENE-041116-1	vtnb	WT	ZFA:0000123	liver			Larval:Protruding-mouth	Larval:Day 5	mRNA in situ hybridization	ZDB-PUB-060501-4			ZDB-FISH-150901-29105
ZDB-GENE-980526-212	dlx2a	WT	ZFA:0000470	preoptic area			Pharyngula:Prim-5	Pharyngula:Prim-5	mRNA in situ hybridization	ZDB-PUB-010927-3			ZDB-FISH-150901-29105
ZDB-GENE-040426-2329	sort1a	AB/TU	ZFA:0001083	ventricular zone			Segmentation:20-25 somites	Pharyngula:Prim-5	mRNA in situ hybridization	ZDB-PUB-040907-1	ZDB-EST-080225-137		ZDB-FISH-150901-29084
ZDB-GENE-040426-1491	gstt1b	AB	ZFA:0000037	anatomical structure			Segmentation:5-9 somites	Segmentation:5-9 somites	mRNA in situ hybridization	ZDB-PUB-140513-436			ZDB-FISH-150901-27842
ZDB-GENE-080225-38	utp20	AB/TU	ZFA:0000155	somite			Segmentation:14-19 somites	Segmentation:14-19 somites	mRNA in situ hybridization	ZDB-PUB-040907-1	ZDB-EST-080225-148		ZDB-FISH-150901-29084
ZDB-GENE-011128-10	gnat2	WT	ZFA:0009262	retinal cone cell			Adult	Adult	Reverse transcription PCR	ZDB-PUB-161110-24			ZDB-FISH-150901-29105
ZDB-GENE-040718-221	nme5	AB/TU	ZFA:0000022	floor plate			Segmentation:1-4 somites	Segmentation:10-13 somites	mRNA in situ hybridization	ZDB-PUB-040907-1	ZDB-CDNA-040718-247		ZDB-FISH-150901-29084
ZDB-GENE-030131-2143	ogdha	AB/TU	ZFA:0001678	immature eye			Segmentation:20-25 somites	Pharyngula:Prim-5	mRNA in situ hybridization	ZDB-PUB-040907-1	ZDB-EST-050506-76		ZDB-FISH-150901-29084
ZDB-GENE-040426-2185	tpm4a	AB/TU	ZFA:0000003	adaxial cell			Segmentation:14-19 somites	Segmentation:14-19 somites	mRNA in situ hybridization	ZDB-PUB-040907-1	ZDB-CDNA-041114-93		ZDB-FISH-150901-29084
ZDB-GENE-040426-2743	zranb2	WT	ZFA:0000105	epidermis			Adult	Adult	Reverse transcription PCR	ZDB-PUB-160108-4			ZDB-FISH-150901-29105
ZDB-GENE-050417-23	cart2	WT	ZFA:0000545	medulla oblongata			Hatching:Long-pec	Hatching:Long-pec	mRNA in situ hybridization	ZDB-PUB-120702-5			ZDB-FISH-150901-29105
ZDB-GENE-090421-3	mboat4	WT	ZFA:0000403	ovary			Adult	Adult	Reverse transcription PCR	ZDB-PUB-150801-6			ZDB-FISH-150901-29105
ZDB-GENE-010226-3	gfra1b	WT	ZFA:0000588	statoacoustic (VIII) ganglion			Hatching:Long-pec	Hatching:Long-pec	mRNA in situ hybridization	ZDB-PUB-040628-1			ZDB-FISH-150901-29105
ZDB-GENE-030131-7347	mpeg1.1	WT	ZFA:0009141	macrophage			Segmentation:26+ somites	Segmentation:26+ somites	mRNA in situ hybridization	ZDB-PUB-140410-1			ZDB-FISH-150901-29105
ZDB-GENE-030131-6965	atp6v1g1	AB/TU	ZFA:0000088	YSL			Segmentation:20-25 somites	Pharyngula:Prim-5	mRNA in situ hybridization	ZDB-PUB-040907-1	ZDB-CDNA-040425-77		ZDB-FISH-150901-29084
ZDB-GENE-051113-288	ppp1r7	AB	ZFA:0001161	pectoral fin			Hatching:Long-pec	Hatching:Long-pec	mRNA in situ hybridization	ZDB-PUB-031103-24	ZDB-EST-060906-4		ZDB-FISH-150901-27842
ZDB-GENE-000926-1	atoh7	WT	ZFA:0000024	retinal ganglion cell layer			Hatching:Long-pec	Hatching:Long-pec	mRNA in situ hybridization	ZDB-PUB-101108-27			ZDB-FISH-150901-29105
ZDB-GENE-980526-283	egr2b	WT	ZFA:0001211	presumptive rhombomere 5			Segmentation:1-4 somites	Segmentation:1-4 somites	mRNA in situ hybridization	ZDB-PUB-040604-1			ZDB-FISH-150901-29105
ZDB-GENE-060130-31	sb:eu287	AB/TU	ZFA:0000013	cranial ganglion			Pharyngula:Prim-15	Pharyngula:Prim-25	mRNA in situ hybridization	ZDB-PUB-051025-1	ZDB-EST-060130-6		ZDB-FISH-150901-29084
ZDB-GENE-030909-11	pck1	AB/TU	ZFA:0000088	YSL			Segmentation:14-19 somites	Segmentation:14-19 somites	mRNA in situ hybridization	ZDB-PUB-010810-1	ZDB-EST-031010-12		ZDB-FISH-150901-29084
ZDB-GENE-980526-488	fgfr4	AB	ZFA:0000051	otic vesicle			Segmentation:20-25 somites	Segmentation:20-25 somites	mRNA in situ hybridization	ZDB-PUB-141205-2			ZDB-FISH-150901-27842
ZDB-GENE-020806-5	esr1	WT	ZFA:0001338	intestine			Adult	Adult	Reverse transcription PCR	ZDB-PUB-020604-10			ZDB-FISH-150901-29105
ZDB-GENE-030616-7	hbbe1.1	AB	ZFA:0001094	whole organism			Pharyngula:Prim-5	Pharyngula:Prim-5	Reverse transcription PCR	ZDB-PUB-130416-9			ZDB-FISH-150901-27842
ZDB-GENE-180104-13	nlrb6	WT	ZFA:0001338	intestine			Adult	Adult	Reverse transcription PCR	ZDB-PUB-140527-9			ZDB-FISH-150901-29105
ZDB-GENE-001103-1	sox9a	AB	ZFA:0001306	pharyngeal arch			Hatching:Pec-fin	Larval:Protruding-mouth	mRNA in situ hybridization	ZDB-PUB-150916-17			ZDB-FISH-150901-27842
ZDB-GENE-110411-43	tmtops2b	WT	ZFA:0000008	brain			Adult	Adult	other	ZDB-PUB-151010-4			ZDB-FISH-150901-29105
ZDB-GENE-040827-4	pkd2	AB	ZFA:0000150	pronephric duct	GO:0016323	basolateral plasma membrane	Hatching:Long-pec	Hatching:Long-pec	Immunohistochemistry	ZDB-PUB-080826-12		ZDB-ATB-090120-1	ZDB-FISH-150901-27842
ZDB-GENE-030131-1917	racgap1	WT	ZFA:0000396	nervous system			Segmentation:14-19 somites	Segmentation:14-19 somites	mRNA in situ hybridization	ZDB-PUB-160625-7			ZDB-FISH-150901-29105
ZDB-GENE-080611-1	igf3	WT	ZFA:0001266	ovarian follicle stage III			Juvenile:Days 30-44	Adult	mRNA in situ hybridization	ZDB-PUB-101122-23			ZDB-FISH-150901-29105
ZDB-GENE-051120-90	ppox	WT	ZFA:0009044	blood cell			Pharyngula:Prim-5	Pharyngula:Prim-5	mRNA in situ hybridization	ZDB-PUB-070330-14			ZDB-FISH-150901-29105
ZDB-GENE-020905-2	copa	AB/TU	ZFA:0000184	cleithrum			Pharyngula:High-pec	Hatching:Long-pec	mRNA in situ hybridization	ZDB-PUB-010810-1	ZDB-EST-020816-2		ZDB-FISH-150901-29084
ZDB-GENE-030616-3	pcdh15a	WT	ZFA:0000008	brain			Larval:Protruding-mouth	Larval:Protruding-mouth	mRNA in situ hybridization	ZDB-PUB-050111-2			ZDB-FISH-150901-29105
ZDB-GENE-020515-1	id3	AB/TU	ZFA:0000012	central nervous system			Pharyngula:High-pec	Hatching:Long-pec	mRNA in situ hybridization	ZDB-PUB-040907-1	ZDB-EST-050506-199		ZDB-FISH-150901-29084
ZDB-GENE-991026-6	ldhba	AB/TU	ZFA:0000563	pectoral fin musculature			Pharyngula:Prim-15	Pharyngula:Prim-25	mRNA in situ hybridization	ZDB-PUB-040907-1	ZDB-CDNA-040425-465		ZDB-FISH-150901-29084
ZDB-GENE-040426-1971	gadd45ba	AB/TU	ZFA:0000048	olfactory placode			Segmentation:14-19 somites	Segmentation:14-19 somites	mRNA in situ hybridization	ZDB-PUB-010810-1	ZDB-EST-020628-2		ZDB-FISH-150901-29084
ZDB-GENE-060825-79	stc1	TU	ZFA:0001200	corpuscles of Stannius			Segmentation:26+ somites	Segmentation:26+ somites	mRNA in situ hybridization	ZDB-PUB-161115-5			ZDB-FISH-150901-15216
ZDB-GENE-980526-255	fgfr1a	AB/TU	ZFA:0000041	mesoderm			Segmentation:14-19 somites	Segmentation:14-19 somites	mRNA in situ hybridization	ZDB-PUB-010810-1	ZDB-EST-020802-29		ZDB-FISH-150901-29084
ZDB-GENE-040912-72	ildr1b	WT	ZFA:0000047	peripheral olfactory organ			Hatching:Long-pec	Hatching:Long-pec	mRNA in situ hybridization	ZDB-PUB-110131-3			ZDB-FISH-150901-29105
ZDB-GENE-000627-1	fabp7a	WT	ZFA:0000114	heart			Adult	Adult	Reverse transcription PCR	ZDB-PUB-140123-25			ZDB-FISH-150901-29105
ZDB-GENE-040808-73	ndufv1	AB/TU	ZFA:0000445	optic tectum			Pharyngula:Prim-15	Pharyngula:Prim-25	mRNA in situ hybridization	ZDB-PUB-040907-1	ZDB-EST-080225-86		ZDB-FISH-150901-29084
ZDB-GENE-990415-200	pax6a	WT	ZFA:0000075	spinal cord	BSPO:0000071	anterior region	Pharyngula:Prim-5	Pharyngula:Prim-5	mRNA in situ hybridization	ZDB-PUB-150621-4			ZDB-FISH-150901-29105
ZDB-GENE-000713-1	casp8	WT	ZFA:0001094	whole organism			Larval:Protruding-mouth	Larval:Protruding-mouth	Reverse transcription PCR	ZDB-PUB-120909-5			ZDB-FISH-150901-29105
ZDB-GENE-030219-204	ppdpfa	AB/TU	ZFA:0000563	pectoral fin musculature			Pharyngula:High-pec	Hatching:Long-pec	mRNA in situ hybridization	ZDB-PUB-010810-1	ZDB-EST-040107-12		ZDB-FISH-150901-29084
ZDB-GENE-060503-723	ccdc40	WT	ZFA:0000023	forerunner cell group			Gastrula:75%-epiboly	Gastrula:75%-epiboly	mRNA in situ hybridization	ZDB-PUB-101209-24			ZDB-FISH-150901-29105
ZDB-GENE-030516-2	nap1l1	AB/TU	ZFA:0001357	alar plate midbrain region			Segmentation:20-25 somites	Pharyngula:Prim-5	mRNA in situ hybridization	ZDB-PUB-010810-1	ZDB-EST-010914-12		ZDB-FISH-150901-29084
ZDB-GENE-030131-8109	myl1	AB	ZFA:0000155	somite			Segmentation:14-19 somites	Segmentation:14-19 somites	mRNA in situ hybridization	ZDB-PUB-031103-24	ZDB-EST-050428-1		ZDB-FISH-150901-27842
ZDB-GENE-050522-359	ddx47	AB/TU	ZFA:0001094	whole organism			Zygote:1-cell	Hatching:Pec-fin	mRNA in situ hybridization	ZDB-PUB-040907-1	ZDB-CDNA-050522-359		ZDB-FISH-150901-29084
ZDB-GENE-010504-1	nr5a1a	WT	ZFA:0001262	gonad primordium			Larval:Days 7-13	Larval:Days 7-13	mRNA in situ hybridization	ZDB-PUB-100621-31			ZDB-FISH-150901-29105
ZDB-GENE-040426-1654	ckmt2b	AB/TU	ZFA:0001056	myotome			Segmentation:20-25 somites	Pharyngula:Prim-5	mRNA in situ hybridization	ZDB-PUB-040907-1	ZDB-CDNA-040425-2594		ZDB-FISH-150901-29084
ZDB-MIRNAG-081210-17	mir30b	WT	ZFA:0001094	whole organism			Segmentation:14-19 somites	Segmentation:14-19 somites	mRNA in situ hybridization	ZDB-PUB-130709-46			ZDB-FISH-150901-29105
ZDB-GENE-000323-1	tbr1b	WT	ZFA:0001093	unspecified			Pharyngula:Prim-5	Pharyngula:Prim-5	mRNA in situ hybridization	ZDB-PUB-030806-5			ZDB-FISH-150901-29105
ZDB-GENE-040219-10	tlr9	WT	ZFA:0000123	liver			Adult	Adult	Reverse transcription PCR	ZDB-PUB-060623-1			ZDB-FISH-150901-29105
ZDB-GENE-980526-220	pou3f3a	TU	ZFA:0000150	pronephric duct			Segmentation:20-25 somites	Segmentation:20-25 somites	mRNA in situ hybridization	ZDB-PUB-110719-34			ZDB-FISH-150901-15216
ZDB-GENE-030616-23	stat1b	AB	ZFA:0001094	whole organism			Pharyngula:Prim-5	Pharyngula:Prim-5	Reverse transcription PCR	ZDB-PUB-180328-1			ZDB-FISH-150901-27842
ZDB-GENE-031219-1	fhl1b	WT	ZFA:0005162	digestive system duct			Larval:Protruding-mouth	Larval:Protruding-mouth	Reverse transcription PCR	ZDB-PUB-160205-2			ZDB-FISH-150901-29105
ZDB-GENE-031105-1	dpysl2b	WT	ZFA:0001391	anterior lateral line ganglion			Pharyngula:Prim-5	Pharyngula:Prim-5	mRNA in situ hybridization	ZDB-PUB-050603-11			ZDB-FISH-150901-29105
ZDB-GENE-980526-166	shha	WT	ZFA:0000135	notochord			Pharyngula:Prim-5	Pharyngula:Prim-5	mRNA in situ hybridization	ZDB-PUB-110613-39			ZDB-FISH-150901-29105
ZDB-GENE-040426-809	slmapb	AB/TU	ZFA:0000034	lateral line system			Pharyngula:High-pec	Hatching:Long-pec	mRNA in situ hybridization	ZDB-PUB-040907-1	ZDB-CDNA-040425-1737		ZDB-FISH-150901-29084
ZDB-GENE-990415-199	oprd1a	WT	ZFA:0000155	somite			Pharyngula:Prim-5	Pharyngula:Prim-5	mRNA in situ hybridization	ZDB-PUB-121220-3			ZDB-FISH-150901-29105
ZDB-GENE-030131-4174	mt2	WT	ZFA:0001117	post-vent region			Segmentation:26+ somites	Segmentation:26+ somites	mRNA in situ hybridization	ZDB-PUB-040803-4			ZDB-FISH-150901-29105
ZDB-GENE-040426-1318	apbb1ip	AB/TU	ZFA:0001093	unspecified			Zygote:1-cell	Hatching:Pec-fin	mRNA in situ hybridization	ZDB-PUB-040907-1	ZDB-CDNA-040425-2252		ZDB-FISH-150901-29084
ZDB-GENE-990415-131	htt	WT	ZFA:0001094	whole organism			Segmentation:14-19 somites	Segmentation:14-19 somites	mRNA in situ hybridization	ZDB-PUB-070629-2			ZDB-FISH-150901-29105
ZDB-GENE-020111-4	cebpd	AB/TU	ZFA:0001082	chordo neural hinge			Segmentation:14-19 somites	Segmentation:14-19 somites	mRNA in situ hybridization	ZDB-PUB-040907-1	ZDB-CDNA-040425-143		ZDB-FISH-150901-29084
ZDB-GENE-980526-330	cdx4	WT	ZFA:0001120	neuroectoderm			Segmentation:14-19 somites	Segmentation:14-19 somites	mRNA in situ hybridization	ZDB-PUB-080309-1			ZDB-FISH-150901-29105
ZDB-GENE-980526-174	ascl1b	AB	ZFA:0000822	rhombomere 2	BSPO:0000079	dorsal region	Segmentation:10-13 somites	Segmentation:10-13 somites	mRNA in situ hybridization	ZDB-PUB-961014-30			ZDB-FISH-150901-27842
ZDB-GENE-000329-1	actb1	WIK	ZFA:0001094	whole organism			Larval:Day 5	Larval:Day 5	Reverse transcription PCR	ZDB-PUB-070303-3			ZDB-FISH-150901-23633
ZDB-GENE-120117-1	slc16a2	WT	ZFA:0000012	central nervous system			Pharyngula:Prim-5	Pharyngula:Prim-5	mRNA in situ hybridization	ZDB-PUB-121205-22			ZDB-FISH-150901-29105
ZDB-GENE-080724-12	kif17	WT	ZFA:0001114	head			Segmentation:10-13 somites	Segmentation:10-13 somites	mRNA in situ hybridization	ZDB-PUB-080306-29			ZDB-FISH-150901-29105
ZDB-GENE-030804-3	calm2a	AB/TU	ZFA:0000118	hypophysis			Segmentation:20-25 somites	Pharyngula:Prim-5	mRNA in situ hybridization	ZDB-PUB-010810-1	ZDB-EST-031002-2		ZDB-FISH-150901-29084
ZDB-GENE-980526-485	pou5f3	WT	ZFA:0001094	whole organism			Segmentation:5-9 somites	Segmentation:5-9 somites	Reverse transcription PCR	ZDB-PUB-100826-14			ZDB-FISH-150901-29105
ZDB-GENE-990415-270	tp53	WT	ZFA:0000445	optic tectum			Hatching:Long-pec	Hatching:Long-pec	mRNA in situ hybridization	ZDB-PUB-080306-9			ZDB-FISH-150901-29105
ZDB-GENE-030131-2773	trim33	WT	ZFA:0001093	unspecified			Segmentation:5-9 somites	Segmentation:5-9 somites	mRNA in situ hybridization	ZDB-PUB-040819-6			ZDB-FISH-150901-29105
ZDB-GENE-081104-350	ttll10	AB/TU	ZFA:0000128	midbrain			Pharyngula:High-pec	Hatching:Long-pec	mRNA in situ hybridization	ZDB-PUB-051025-1	ZDB-EST-060130-528		ZDB-FISH-150901-29084
ZDB-GENE-040426-1677	calb2a	AB/TU	ZFA:0000128	midbrain			Segmentation:20-25 somites	Pharyngula:Prim-5	mRNA in situ hybridization	ZDB-PUB-040907-1	ZDB-CDNA-040425-2617		ZDB-FISH-150901-29084
ZDB-GENE-001127-3	atp1b1a	AB/TU	ZFA:0000003	adaxial cell			Segmentation:1-4 somites	Segmentation:10-13 somites	mRNA in situ hybridization	ZDB-PUB-010810-1	ZDB-EST-030328-6		ZDB-FISH-150901-29084
ZDB-GENE-030814-2	tp73	WT	ZFA:0000048	olfactory placode			Zygote:1-cell	Pharyngula:High-pec	mRNA in situ hybridization	ZDB-PUB-041116-1			ZDB-FISH-150901-29105
ZDB-GENE-980526-166	shha	WT	ZFA:0000101	diencephalon			Pharyngula:High-pec	Pharyngula:High-pec	mRNA in situ hybridization	ZDB-PUB-961014-76			ZDB-FISH-150901-29105
ZDB-GENE-060825-162	kctd13	WT	ZFA:0000109	forebrain	BSPO:0000071	anterior region	Pharyngula:Prim-5	Pharyngula:Prim-5	mRNA in situ hybridization	ZDB-PUB-120522-13			ZDB-FISH-150901-29105
ZDB-GENE-980526-372	pou3f1	WT	ZFA:0001093	unspecified			Pharyngula:Prim-5	Pharyngula:Prim-5	mRNA in situ hybridization	ZDB-PUB-020403-8			ZDB-FISH-150901-29105
ZDB-GENE-980526-268	gata1a	WT	ZFA:0009015	erythroid progenitor cell			Segmentation:20-25 somites	Segmentation:20-25 somites	mRNA in situ hybridization	ZDB-PUB-150920-6			ZDB-FISH-150901-29105
ZDB-GENE-010202-1	mapk8b	WT	ZFA:0001161	pectoral fin			Hatching:Long-pec	Hatching:Long-pec	mRNA in situ hybridization	ZDB-PUB-060616-53			ZDB-FISH-150901-29105
ZDB-GENE-030131-1262	serping1	WT	ZFA:0001094	whole organism			Adult	Adult	Reverse transcription PCR	ZDB-PUB-060501-4			ZDB-FISH-150901-29105
ZDB-GENE-000511-1	hand2	WT	ZFA:0001230	pharyngeal arch 6 skeleton			Pharyngula:Prim-25	Pharyngula:Prim-25	mRNA in situ hybridization	ZDB-PUB-051214-26			ZDB-FISH-150901-29105
ZDB-GENE-030131-9877	llgl2	AB/TU	ZFA:0001094	whole organism			Cleavage:2-cell	Cleavage:2-cell	mRNA in situ hybridization	ZDB-PUB-130403-12			ZDB-FISH-150901-29084
ZDB-GENE-030131-2049	mat2aa	AB/TU	ZFA:0001093	unspecified			Larval:Day 5	Larval:Day 5	mRNA in situ hybridization	ZDB-PUB-040907-1	ZDB-CDNA-040425-506		ZDB-FISH-150901-29084
ZDB-GENE-030114-9	pola1	AB/TU	ZFA:0000128	midbrain			Segmentation:14-19 somites	Segmentation:14-19 somites	mRNA in situ hybridization	ZDB-PUB-010810-1	ZDB-EST-030116-32		ZDB-FISH-150901-29084
ZDB-GENE-050105-5	slc17a7a	AB	ZFA:0001691	cerebellar granule cell			Larval:Day 4	Larval:Day 4	Immunohistochemistry	ZDB-PUB-150416-2		ZDB-ATB-090717-1	ZDB-FISH-150901-27842
ZDB-GENE-050809-92	im:7160219	AB/TU	ZFA:0001094	whole organism			Zygote:1-cell	Hatching:Pec-fin	mRNA in situ hybridization	ZDB-PUB-040907-1	ZDB-EST-050809-143		ZDB-FISH-150901-29084
ZDB-GENE-040912-80	cplane2	AB/TU	ZFA:0001093	unspecified			Zygote:1-cell	Hatching:Pec-fin	mRNA in situ hybridization	ZDB-PUB-040907-1	ZDB-EST-040914-170		ZDB-FISH-150901-29084
ZDB-GENE-060503-904	tac1	WT	ZFA:0001076	intestinal bulb			Adult	Adult	Reverse transcription PCR	ZDB-PUB-120326-19			ZDB-FISH-150901-29105
ZDB-GENE-030131-5275	slc25a4	AB/TU	ZFA:0001056	myotome			Pharyngula:Prim-15	Pharyngula:Prim-25	mRNA in situ hybridization	ZDB-PUB-040907-1	ZDB-CDNA-040425-3339		ZDB-FISH-150901-29084
ZDB-GENE-000605-1	runx1	AB	ZFA:0001094	whole organism			Pharyngula:Prim-5	Pharyngula:Prim-5	Reverse transcription PCR	ZDB-PUB-170227-10			ZDB-FISH-150901-27842
ZDB-GENE-030502-4	mchr1a	WT	ZFA:0000603	valvula cerebelli			Adult	Adult	mRNA in situ hybridization	ZDB-PUB-091023-2			ZDB-FISH-150901-29105
ZDB-GENE-020530-1	ptgs1	WT	ZFA:0000123	liver			Adult	Adult	Reverse transcription PCR	ZDB-PUB-061205-4			ZDB-FISH-150901-29105
ZDB-GENE-080917-20	mfhas1	AB/TU	ZFA:0001094	whole organism			Zygote:1-cell	Hatching:Pec-fin	mRNA in situ hybridization	ZDB-PUB-040907-1	ZDB-EST-080917-74		ZDB-FISH-150901-29084
ZDB-GENE-000412-1	bdnf	WT	ZFA:0000112	gut	ZFA:0009098	neuroendocrine cell	Adult	Adult	Immunohistochemistry	ZDB-PUB-151201-6		ZDB-ATB-101005-5	ZDB-FISH-150901-29105
ZDB-GENE-030131-2415	cav1	AB/TU	ZFA:0000001	Kupffer's vesicle			Segmentation:1-4 somites	Segmentation:10-13 somites	mRNA in situ hybridization	ZDB-PUB-040907-1	ZDB-EST-041008-59		ZDB-FISH-150901-29084
ZDB-GENE-100922-225	sphk2	WT	ZFA:0000155	somite			Segmentation:20-25 somites	Segmentation:20-25 somites	mRNA in situ hybridization	ZDB-PUB-150425-7			ZDB-FISH-150901-29105
ZDB-GENE-040324-1	hcrt	WT	ZFA:0000032	hypothalamus			Larval:Day 5	Larval:Day 5	mRNA in situ hybridization	ZDB-PUB-090629-25			ZDB-FISH-150901-29105
ZDB-GENE-060929-512	aplnra	WT	ZFA:0000155	somite			Segmentation:14-19 somites	Segmentation:14-19 somites	mRNA in situ hybridization	ZDB-PUB-061108-22			ZDB-FISH-150901-29105
ZDB-GENE-031116-61	ackr3b	AB	ZFA:0001157	posterior lateral line primordium			Pharyngula:Prim-15	Pharyngula:Prim-15	mRNA in situ hybridization	ZDB-PUB-140706-15			ZDB-FISH-150901-27842
ZDB-GENE-980526-283	egr2b	WT	ZFA:0007036	hindbrain neural rod			Segmentation:5-9 somites	Segmentation:5-9 somites	mRNA in situ hybridization	ZDB-PUB-130222-10			ZDB-FISH-150901-29105
ZDB-GENE-980526-437	tbxta	WT	ZFA:0001093	unspecified			Gastrula:75%-epiboly	Gastrula:Bud	mRNA in situ hybridization	ZDB-PUB-060616-57			ZDB-FISH-150901-29105
ZDB-GENE-040614-4	fabp7b	WT	ZFA:0001093	unspecified			Larval:Protruding-mouth	Larval:Protruding-mouth	mRNA in situ hybridization	ZDB-PUB-040609-8			ZDB-FISH-150901-29105
ZDB-GENE-021015-1	gatm	AB/TU	ZFA:0000088	YSL			Segmentation:14-19 somites	Segmentation:14-19 somites	mRNA in situ hybridization	ZDB-PUB-010810-1	ZDB-EST-021024-8		ZDB-FISH-150901-29084
ZDB-GENE-980526-166	shha	WT	ZFA:0001257	medial floor plate			Pharyngula:Prim-5	Pharyngula:Prim-5	mRNA in situ hybridization	ZDB-PUB-010814-7			ZDB-FISH-150901-29105
ZDB-GENE-060526-109	tet3	AB	ZFA:0000123	liver			Adult	Adult	Reverse transcription PCR	ZDB-PUB-140303-33			ZDB-FISH-150901-27842
ZDB-GENE-011207-1	sox10	TU	ZFA:0000045	neural crest			Segmentation:1-4 somites	Segmentation:1-4 somites	mRNA in situ hybridization	ZDB-PUB-180124-2			ZDB-FISH-150901-15216
ZDB-GENE-040617-1	lck	WT	ZFA:0001078	thymus	ZFA:0009250	lymphocyte	Larval:Day 4	Larval:Day 4	mRNA in situ hybridization	ZDB-PUB-140520-13			ZDB-FISH-150901-29105
ZDB-GENE-040426-1810	insm1a	AB	ZFA:0000162	trigeminal placode			Segmentation:1-4 somites	Segmentation:1-4 somites	mRNA in situ hybridization	ZDB-PUB-060302-8			ZDB-FISH-150901-27842
ZDB-GENE-030131-3029	fstl1b	AB	ZFA:0000003	adaxial cell			Segmentation:14-19 somites	Segmentation:14-19 somites	mRNA in situ hybridization	ZDB-PUB-031103-24	ZDB-EST-000425-159		ZDB-FISH-150901-27842
ZDB-GENE-990415-247	rrm1	AB/TU	ZFA:0001093	unspecified			Pharyngula:High-pec	Hatching:Long-pec	mRNA in situ hybridization	ZDB-PUB-010810-1	ZDB-EST-031002-12		ZDB-FISH-150901-29084
ZDB-GENE-000627-1	fabp7a	WT	ZFA:0000107	eye			Pharyngula:Prim-5	Pharyngula:Prim-5	mRNA in situ hybridization	ZDB-PUB-101115-13			ZDB-FISH-150901-29105
ZDB-GENE-980526-437	tbxta	WT	ZFA:0000135	notochord			Gastrula:Bud	Gastrula:Bud	mRNA in situ hybridization	ZDB-PUB-061020-8			ZDB-FISH-150901-29105
ZDB-GENE-990415-49	dlx5a	WT	ZFA:0000048	olfactory placode			Pharyngula:Prim-5	Pharyngula:Prim-5	mRNA in situ hybridization	ZDB-PUB-030606-1			ZDB-FISH-150901-29105
ZDB-GENE-990910-11	mitfa	WT	ZFA:0009249	melanoblast			Pharyngula:Prim-5	Pharyngula:Prim-5	mRNA in situ hybridization	ZDB-PUB-080602-12			ZDB-FISH-150901-29105
ZDB-GENE-030716-3	tmtopsa	WT	ZFA:0000029	hindbrain			Larval:Protruding-mouth	Larval:Protruding-mouth	mRNA in situ hybridization	ZDB-PUB-121004-14			ZDB-FISH-150901-29105
ZDB-GENE-090514-5	antxr1c	WT	ZFA:0000077	tail bud			Pharyngula:Prim-5	Pharyngula:Prim-5	mRNA in situ hybridization	ZDB-PUB-090330-6			ZDB-FISH-150901-29105
ZDB-GENE-010607-2	igf1	WT	ZFA:0000123	liver			Adult	Adult	Reverse transcription PCR	ZDB-PUB-090921-24			ZDB-FISH-150901-29105
ZDB-GENE-020829-1	sim1a	WT	ZFA:0001215	thalamus			Pharyngula:Prim-15	Pharyngula:Prim-15	mRNA in situ hybridization	ZDB-PUB-060517-26			ZDB-FISH-150901-29105
ZDB-GENE-080707-1	slc12a5b	AB	ZFA:0000445	optic tectum			Adult	Adult	Reverse transcription PCR	ZDB-PUB-160728-22			ZDB-FISH-150901-27842
ZDB-GENE-030131-3389	wdr81	AB	ZFA:0000470	preoptic area			Hatching:Long-pec	Hatching:Long-pec	mRNA in situ hybridization	ZDB-PUB-151225-7			ZDB-FISH-150901-27842
ZDB-GENE-030131-9748	tacc2	AB/TU	ZFA:0000079	telencephalon			Segmentation:20-25 somites	Pharyngula:Prim-5	mRNA in situ hybridization	ZDB-PUB-010810-1	ZDB-EST-020809-5		ZDB-FISH-150901-29084
ZDB-GENE-020806-5	esr1	WT	ZFA:0001093	unspecified			Segmentation:5-9 somites	Segmentation:5-9 somites	mRNA in situ hybridization	ZDB-PUB-040721-5			ZDB-FISH-150901-29105
ZDB-GENE-030131-9927	rhpn2	AB/TU	ZFA:0000051	otic vesicle			Pharyngula:Prim-15	Pharyngula:Prim-25	mRNA in situ hybridization	ZDB-PUB-010810-1	ZDB-EST-030116-28		ZDB-FISH-150901-29084
ZDB-GENE-040426-2909	zgc:55413	AB/TU	ZFA:0001093	unspecified			Zygote:1-cell	Hatching:Pec-fin	mRNA in situ hybridization	ZDB-PUB-040907-1	ZDB-CDNA-040425-3856		ZDB-FISH-150901-29084
ZDB-GENE-090224-1	nectin1a	WT	ZFA:0000119	retinal inner nuclear layer			Larval:Protruding-mouth	Larval:Protruding-mouth	mRNA in situ hybridization	ZDB-PUB-090106-3			ZDB-FISH-150901-29105
ZDB-GENE-040724-243	galca	AB	ZFA:0000042	midbrain hindbrain boundary			Pharyngula:Prim-5	Pharyngula:Prim-5	mRNA in situ hybridization	ZDB-PUB-140321-43			ZDB-FISH-150901-27842
ZDB-GENE-980526-283	egr2b	WT	ZFA:0000823	rhombomere 5			Segmentation:14-19 somites	Segmentation:14-19 somites	mRNA in situ hybridization	ZDB-PUB-020716-24			ZDB-FISH-150901-29105
ZDB-GENE-070410-116	stra6l	AB/TL	ZFA:0001338	intestine			Larval:Day 5	Larval:Day 5	mRNA in situ hybridization	ZDB-PUB-171128-15			ZDB-FISH-150901-29235
ZDB-GENE-030616-450	epb41l5	WT	ZFA:0000151	pronephros			Larval:Day 4	Larval:Day 4	mRNA in situ hybridization	ZDB-PUB-050818-17			ZDB-FISH-150901-29105
ZDB-GENE-030131-9944	quo	AB/TU	ZFA:0000095	pharyngeal arch 3-7 skeleton			Segmentation:20-25 somites	Pharyngula:Prim-5	mRNA in situ hybridization	ZDB-PUB-010810-1	ZDB-EST-010914-8		ZDB-FISH-150901-29084
ZDB-GENE-130503-1	dtx1	TU	ZFA:0000109	forebrain			Pharyngula:Prim-5	Pharyngula:Prim-5	mRNA in situ hybridization	ZDB-PUB-151231-7			ZDB-FISH-150901-15216
ZDB-GENE-990415-169	ntn1a	WT	ZFA:0000304	ventral telencephalon			Pharyngula:Prim-5	Pharyngula:Prim-5	mRNA in situ hybridization	ZDB-PUB-120909-8			ZDB-FISH-150901-29105
ZDB-GENE-980526-112	isl1	AB/TL	ZFA:0000470	preoptic area			Pharyngula:Prim-5	Pharyngula:Prim-5	mRNA in situ hybridization	ZDB-PUB-160130-6			ZDB-FISH-150901-29235
ZDB-GENE-060119-1	lama2	WT	ZFA:0000107	eye			Hatching:Long-pec	Hatching:Long-pec	mRNA in situ hybridization	ZDB-PUB-110119-24			ZDB-FISH-150901-29105
ZDB-GENE-000125-4	dlc	WT	ZFA:0000112	gut			Juvenile:Days 30-44	Juvenile:Days 45-89	Reverse transcription PCR	ZDB-PUB-050209-3			ZDB-FISH-150901-29105
ZDB-GENE-990415-86	tle3a	WT	ZFA:0001093	unspecified			Gastrula:75%-epiboly	Gastrula:75%-epiboly	Northern blot	ZDB-PUB-971103-1			ZDB-FISH-150901-29105
ZDB-GENE-990415-17	atoh1a	WT	ZFA:0007000	macula saccule			Pharyngula:Prim-15	Pharyngula:Prim-15	mRNA in situ hybridization	ZDB-PUB-100105-8			ZDB-FISH-150901-29105
ZDB-GENE-050522-327	tacc3	AB/TU	ZFA:0000098	proliferative region			Segmentation:1-4 somites	Segmentation:10-13 somites	mRNA in situ hybridization	ZDB-PUB-010810-1	ZDB-EST-021126-17		ZDB-FISH-150901-29084
ZDB-GENE-991105-4	cx43	AB	ZFA:0000012	central nervous system			Larval:Protruding-mouth	Larval:Protruding-mouth	mRNA in situ hybridization	ZDB-PUB-031103-24	ZDB-CDNA-040425-211		ZDB-FISH-150901-27842
ZDB-GENE-991123-5	myh7	AB	ZFA:0001652	head muscle			Larval:Protruding-mouth	Larval:Protruding-mouth	mRNA in situ hybridization	ZDB-PUB-090123-18			ZDB-FISH-150901-27842
ZDB-GENE-011221-1	nanos3	WT	ZFA:0009288	primordial germ cell			Pharyngula:Prim-5	Pharyngula:Prim-5	mRNA in situ hybridization	ZDB-PUB-011109-1			ZDB-FISH-150901-29105
ZDB-GENE-050417-212	barhl1a	WT	ZFA:0000418	pretectum			Hatching:Pec-fin	Hatching:Pec-fin	mRNA in situ hybridization	ZDB-PUB-060207-7			ZDB-FISH-150901-29105
ZDB-GENE-080917-23	mn1b	AB/TU	ZFA:0000132	neural plate			Segmentation:1-4 somites	Segmentation:10-13 somites	mRNA in situ hybridization	ZDB-PUB-040907-1	ZDB-EST-080917-78		ZDB-FISH-150901-29084
ZDB-GENE-061226-3	ryr2b	WT	ZFA:0000028	heart primordium			Segmentation:20-25 somites	Segmentation:20-25 somites	mRNA in situ hybridization	ZDB-PUB-120105-43			ZDB-FISH-150901-29105
ZDB-GENE-040426-1626	creld2	AB/TU	ZFA:0000088	YSL			Segmentation:1-4 somites	Segmentation:10-13 somites	mRNA in situ hybridization	ZDB-PUB-040907-1	ZDB-CDNA-040425-2560		ZDB-FISH-150901-29084
ZDB-GENE-060312-9	dpt	WT	ZFA:0000368	integument			Larval:Days 21-29	Larval:Days 21-29	mRNA in situ hybridization	ZDB-PUB-121227-20			ZDB-FISH-150901-29105
ZDB-GENE-030219-1	spaw	WT	ZFA:0000121	lateral plate mesoderm	BSPO:0000000	left side	Segmentation:10-13 somites	Segmentation:20-25 somites	mRNA in situ hybridization	ZDB-PUB-130805-19			ZDB-FISH-150901-29105
ZDB-GENE-041014-98	taar12f	WT	ZFA:0000554	olfactory epithelium	ZFA:0009125	olfactory receptor cell	Adult	Adult	mRNA in situ hybridization	ZDB-PUB-090302-20			ZDB-FISH-150901-29105
ZDB-GENE-020228-4	sall3a	WT	ZFA:0000079	telencephalon			Larval:Protruding-mouth	Larval:Protruding-mouth	mRNA in situ hybridization	ZDB-PUB-030304-15			ZDB-FISH-150901-29105
ZDB-GENE-030715-1	fgf10a	AB/TU	ZFA:0001306	pharyngeal arch			Pharyngula:High-pec	Hatching:Long-pec	mRNA in situ hybridization	ZDB-PUB-051025-1	ZDB-EST-051103-42		ZDB-FISH-150901-29084
ZDB-GENE-990712-15	mylpfa	AB/TU	ZFA:0001056	myotome			Segmentation:20-25 somites	Pharyngula:Prim-5	mRNA in situ hybridization	ZDB-PUB-010810-1	ZDB-EST-010914-38		ZDB-FISH-150901-29084
ZDB-GENE-091020-11	cobl	AB	ZFA:0001094	whole organism			Hatching:Long-pec	Hatching:Long-pec	Reverse transcription PCR	ZDB-PUB-121206-35			ZDB-FISH-150901-27842
ZDB-GENE-010319-3	nacc1a	AB	ZFA:0000135	notochord			Segmentation:5-9 somites	Segmentation:5-9 somites	mRNA in situ hybridization	ZDB-PUB-050309-6	ZDB-EST-020919-598		ZDB-FISH-150901-27842
ZDB-GENE-030425-5	cited4b	AB/TU	ZFA:0000135	notochord			Segmentation:1-4 somites	Segmentation:10-13 somites	mRNA in situ hybridization	ZDB-PUB-010810-1	ZDB-EST-030429-13		ZDB-FISH-150901-29084
ZDB-GENE-010323-5	papss2b	AB	ZFA:0000008	brain			Pharyngula:Prim-5	Pharyngula:Prim-5	mRNA in situ hybridization	ZDB-PUB-031103-24	ZDB-CDNA-040425-2975		ZDB-FISH-150901-27842
ZDB-GENE-980526-166	shha	WT	ZFA:0000160	tegmentum			Pharyngula:High-pec	Pharyngula:High-pec	mRNA in situ hybridization	ZDB-PUB-060207-11			ZDB-FISH-150901-29105
ZDB-GENE-050309-39	elmo3	WT	ZFA:0001094	whole organism			Zygote:1-cell	Larval:Protruding-mouth	Reverse transcription PCR	ZDB-PUB-160802-7			ZDB-FISH-150901-29105
ZDB-GENE-990415-22	dharma	WT	ZFA:0001093	unspecified			Blastula:Sphere	Blastula:Sphere	mRNA in situ hybridization	ZDB-PUB-090814-10			ZDB-FISH-150901-29105
ZDB-GENE-080320-2	cacnb4a	WIK	ZFA:0000213	habenula			Larval:Protruding-mouth	Larval:Protruding-mouth	mRNA in situ hybridization	ZDB-PUB-080825-25			ZDB-FISH-150901-23633
ZDB-GENE-040303-1	dab2	WT	ZFA:0000014	dorsal aorta			Pharyngula:Prim-5	Pharyngula:Prim-5	mRNA in situ hybridization	ZDB-PUB-041104-5			ZDB-FISH-150901-29105
ZDB-GENE-021015-1	gatm	WT	ZFA:0000123	liver			Adult	Adult	Reverse transcription PCR	ZDB-PUB-060501-4			ZDB-FISH-150901-29105
ZDB-GENE-030219-146	bmper	WT	ZFA:0000033	intermediate cell mass of mesoderm			Hatching:Long-pec	Hatching:Long-pec	mRNA in situ hybridization	ZDB-PUB-070711-43			ZDB-FISH-150901-29105
ZDB-GENE-000523-2	pou4f1	WT	ZFA:0000312	mesencephalic nucleus of trigeminal nerve			Pharyngula:Prim-5	Pharyngula:Prim-5	mRNA in situ hybridization	ZDB-PUB-140903-7			ZDB-FISH-150901-29105
ZDB-GENE-031219-6	ahcy	WT	ZFA:0001338	intestine			Larval:Protruding-mouth	Larval:Protruding-mouth	mRNA in situ hybridization	ZDB-PUB-090217-19			ZDB-FISH-150901-29105
ZDB-GENE-081110-1	rem2	WT	ZFA:0001094	whole organism			Segmentation:5-9 somites	Segmentation:5-9 somites	Reverse transcription PCR	ZDB-PUB-100826-14			ZDB-FISH-150901-29105
ZDB-GENE-050417-171	sema6dl	AB	ZFA:0001064	rhombomere			Pharyngula:Prim-5	Pharyngula:Prim-5	mRNA in situ hybridization	ZDB-PUB-071001-12			ZDB-FISH-150901-27842
ZDB-GENE-051102-1	nphs1	WT	ZFA:0001557	pronephric glomerulus			Larval:Day 4	Larval:Day 4	mRNA in situ hybridization	ZDB-PUB-170204-11			ZDB-FISH-150901-29105
ZDB-GENE-040718-178	nkx6.1	AB	ZFA:0001135	neural tube	BSPO:0000084	ventral region	Pharyngula:Prim-5	Pharyngula:Prim-5	mRNA in situ hybridization	ZDB-PUB-041111-21			ZDB-FISH-150901-27842
ZDB-GENE-980526-253	mef2ca	WT	ZFA:0000155	somite			Segmentation:20-25 somites	Segmentation:20-25 somites	mRNA in situ hybridization	ZDB-PUB-130710-38			ZDB-FISH-150901-29105
ZDB-GENE-140430-1	fgfbp1a	WT	ZFA:0001094	whole organism			Gastrula:Bud	Gastrula:Bud	mRNA in situ hybridization	ZDB-PUB-100420-39			ZDB-FISH-150901-29105
ZDB-GENE-130514-1	mcoln1b	AB	ZFA:0000076	swim bladder			Adult	Adult	Reverse transcription PCR	ZDB-PUB-130422-18			ZDB-FISH-150901-27842
ZDB-GENE-990415-8	pax2a	WT	ZFA:0000029	hindbrain			Pharyngula:Prim-5	Pharyngula:Prim-5	mRNA in situ hybridization	ZDB-PUB-070303-43			ZDB-FISH-150901-29105
ZDB-GENE-001228-1	eomesa	WT	ZFA:0001094	whole organism			Hatching:Long-pec	Hatching:Long-pec	Reverse transcription PCR	ZDB-PUB-180820-23			ZDB-FISH-150901-29105
ZDB-GENE-030724-4	gnrh3	WT	ZFA:0000440	superior raphe nucleus			Adult	Adult	Immunohistochemistry	ZDB-PUB-150711-7		ZDB-ATB-110520-2	ZDB-FISH-150901-29105
ZDB-GENE-980526-253	mef2ca	WT	ZFA:0001094	whole organism			Larval:Protruding-mouth	Larval:Protruding-mouth	Reverse transcription PCR	ZDB-PUB-151227-2			ZDB-FISH-150901-29105
ZDB-GENE-070705-323	cd180	WT	ZFA:0000368	integument			Adult	Adult	Reverse transcription PCR	ZDB-PUB-150215-2			ZDB-FISH-150901-29105
ZDB-GENE-020111-3	cebpb	WT	ZFA:0001093	unspecified			Larval:Protruding-mouth	Larval:Protruding-mouth	Reverse transcription PCR	ZDB-PUB-060526-2			ZDB-FISH-150901-29105
ZDB-MIRNAG-041228-3	mir10a	WT	ZFA:0001094	whole organism			Larval:Protruding-mouth	Larval:Protruding-mouth	Northern blot	ZDB-PUB-050603-3			ZDB-FISH-150901-29105
ZDB-GENE-040801-7	sumo2b	WT	ZFA:0001094	whole organism			Gastrula:Shield	Gastrula:Shield	mRNA in situ hybridization	ZDB-PUB-090828-22			ZDB-FISH-150901-29105
ZDB-GENE-090817-2	mespab	AB	ZFA:0000255	paraxial mesoderm			Segmentation:10-13 somites	Segmentation:10-13 somites	mRNA in situ hybridization	ZDB-PUB-120510-7			ZDB-FISH-150901-27842
ZDB-GENE-040426-2651	tmem59l	AB/TU	ZFA:0009248	neuron			Segmentation:20-25 somites	Pharyngula:Prim-5	mRNA in situ hybridization	ZDB-PUB-040907-1	ZDB-CDNA-040425-3598		ZDB-FISH-150901-29084
ZDB-GENE-991109-25	opn1sw1	WT	ZFA:0000008	brain			Adult	Adult	other	ZDB-PUB-151010-4			ZDB-FISH-150901-29105
ZDB-GENE-011128-3	jag2b	AB/TU	ZFA:0007026	forebrain neural keel			Segmentation:1-4 somites	Segmentation:10-13 somites	mRNA in situ hybridization	ZDB-PUB-051025-1	ZDB-EST-090218-9		ZDB-FISH-150901-29084
ZDB-GENE-040611-1	nrp1b	WT	ZFA:0001093	unspecified			Pharyngula:Prim-5	Pharyngula:Prim-5	mRNA in situ hybridization	ZDB-PUB-040813-2			ZDB-FISH-150901-29105
ZDB-GENE-040801-196	crhbp	WT	ZFA:0000545	medulla oblongata			Hatching:Long-pec	Hatching:Long-pec	mRNA in situ hybridization	ZDB-PUB-090417-6			ZDB-FISH-150901-29105
ZDB-GENE-041111-261	ndufs7	AB/TU	ZFA:0001056	myotome			Pharyngula:Prim-15	Pharyngula:Prim-25	mRNA in situ hybridization	ZDB-PUB-040907-1	ZDB-EST-041111-384		ZDB-FISH-150901-29084
ZDB-GENE-090728-1	col12a1a	WT	ZFA:0000105	epidermis	GO:0005604	basement membrane	Larval:Protruding-mouth	Larval:Protruding-mouth	Immunohistochemistry	ZDB-PUB-081110-2		ZDB-ATB-090728-2	ZDB-FISH-150901-29105
ZDB-GENE-030131-6312	zmpste24	AB/TU	ZFA:0001093	unspecified			Zygote:1-cell	Hatching:Pec-fin	mRNA in situ hybridization	ZDB-PUB-040907-1	ZDB-CDNA-040425-1464		ZDB-FISH-150901-29084
ZDB-GENE-030131-6244	znf644a	AB	ZFA:0001114	head			Hatching:Long-pec	Hatching:Long-pec	mRNA in situ hybridization	ZDB-PUB-160823-4			ZDB-FISH-150901-27842
ZDB-GENE-030131-8774	mpzl2b	AB/TU	ZFA:0000150	pronephric duct			Segmentation:20-25 somites	Pharyngula:Prim-5	mRNA in situ hybridization	ZDB-PUB-010810-1	ZDB-EST-031002-44		ZDB-FISH-150901-29084
ZDB-GENE-020228-2	sall1a	WT	ZFA:0000054	pericardium			Hatching:Pec-fin	Hatching:Pec-fin	mRNA in situ hybridization	ZDB-PUB-030304-15			ZDB-FISH-150901-29105
ZDB-GENE-990415-78	foxa1	WT	ZFA:0000017	endoderm			Pharyngula:Prim-5	Pharyngula:Prim-5	mRNA in situ hybridization	ZDB-PUB-050518-1			ZDB-FISH-150901-29105
ZDB-GENE-990415-8	pax2a	AB	ZFA:0000042	midbrain hindbrain boundary			Hatching:Long-pec	Hatching:Long-pec	mRNA in situ hybridization	ZDB-PUB-070330-30			ZDB-FISH-150901-27842
ZDB-GENE-030616-382	grk3	AB	ZFA:0000114	heart			Adult	Adult	Reverse transcription PCR	ZDB-PUB-170531-11			ZDB-FISH-150901-27842
ZDB-GENE-041210-218	lrtm2a	AB/TU	ZFA:0001469	lateral line			Larval:Day 5	Larval:Day 5	mRNA in situ hybridization	ZDB-PUB-080227-22	ZDB-EST-080327-21		ZDB-FISH-150901-29084
ZDB-GENE-060616-382	itgav	AB	ZFA:0005134	dental epithelium			Larval:Protruding-mouth	Larval:Protruding-mouth	mRNA in situ hybridization	ZDB-PUB-070726-10			ZDB-FISH-150901-27842
ZDB-GENE-080513-5	dnttip2	AB/TU	ZFA:0001357	alar plate midbrain region			Segmentation:20-25 somites	Pharyngula:Prim-5	mRNA in situ hybridization	ZDB-PUB-010810-1	ZDB-EST-010914-69		ZDB-FISH-150901-29084
ZDB-GENE-010306-1	cyp11a1	WT	ZFA:0001094	whole organism			Juvenile:Days 30-44	Juvenile:Days 30-44	Reverse transcription PCR	ZDB-PUB-060531-13			ZDB-FISH-150901-29105
ZDB-GENE-040801-197	usb1	AB	ZFA:0000037	anatomical structure			Segmentation:14-19 somites	Segmentation:14-19 somites	Reverse transcription PCR	ZDB-PUB-151103-3			ZDB-FISH-150901-27842
ZDB-GENE-030918-2	pdgfaa	WT	ZFA:0001082	chordo neural hinge			Pharyngula:Prim-5	Pharyngula:Prim-5	mRNA in situ hybridization	ZDB-PUB-080209-12			ZDB-FISH-150901-29105
ZDB-GENE-050221-4	fgf18b	AB/TU	ZFA:0000155	somite			Segmentation:14-19 somites	Segmentation:14-19 somites	mRNA in situ hybridization	ZDB-PUB-051025-1	ZDB-EST-060130-415		ZDB-FISH-150901-29084
ZDB-GENE-030616-413	ttn.1	AB/TU	ZFA:0001056	myotome			Pharyngula:Prim-15	Pharyngula:Prim-25	mRNA in situ hybridization	ZDB-PUB-051025-1	ZDB-EST-060130-3		ZDB-FISH-150901-29084
ZDB-GENE-050916-1	klhl40a	WT	ZFA:0001094	whole organism			Hatching:Long-pec	Hatching:Long-pec	Reverse transcription PCR	ZDB-PUB-130709-27			ZDB-FISH-150901-29105
ZDB-GENE-060328-2	sall4	AB/TU	ZFA:0000445	optic tectum			Pharyngula:Prim-15	Pharyngula:Prim-25	mRNA in situ hybridization	ZDB-PUB-010810-1	ZDB-EST-030116-9		ZDB-FISH-150901-29084
ZDB-GENE-041114-172	prdm12b	WT	ZFA:0007025	midbrain neural keel			Gastrula:Bud	Gastrula:Bud	mRNA in situ hybridization	ZDB-PUB-140513-348			ZDB-FISH-150901-29105
ZDB-GENE-030131-9768	sb:cb306	AB/TU	ZFA:0000029	hindbrain			Pharyngula:High-pec	Hatching:Long-pec	mRNA in situ hybridization	ZDB-PUB-010810-1	ZDB-EST-020816-13		ZDB-FISH-150901-29084
ZDB-MIRNAG-081203-18	mir132-1	WT	ZFA:0000075	spinal cord	ZFA:0009292	radial glial cell	Hatching:Long-pec	Hatching:Long-pec	mRNA in situ hybridization	ZDB-PUB-140819-1			ZDB-FISH-150901-29105
ZDB-GENE-991124-7	tbx5a	WT	ZFA:0001453	pectoral fin field			Segmentation:14-19 somites	Segmentation:14-19 somites	mRNA in situ hybridization	ZDB-PUB-120529-34			ZDB-FISH-150901-29105
ZDB-GENE-990715-2	sema3d	WT	ZFA:0001306	pharyngeal arch			Hatching:Long-pec	Hatching:Long-pec	mRNA in situ hybridization	ZDB-PUB-060731-6			ZDB-FISH-150901-29105
ZDB-GENE-060103-1	grn1	AB/TU	ZFA:0000105	epidermis			Larval:Day 5	Larval:Day 5	mRNA in situ hybridization	ZDB-PUB-051025-1	ZDB-EST-060130-436		ZDB-FISH-150901-29084
ZDB-GENE-990415-68	esrra	WT	ZFA:0001093	unspecified			Segmentation:14-19 somites	Segmentation:14-19 somites	mRNA in situ hybridization	ZDB-PUB-040421-7			ZDB-FISH-150901-29105
ZDB-GENE-080219-32	ppp4cb	WT	ZFA:0005772	fertilized egg			Zygote:1-cell	Zygote:1-cell	mRNA in situ hybridization	ZDB-PUB-120522-11			ZDB-FISH-150901-29105
ZDB-GENE-990714-27	pitx2	WT	ZFA:0000008	brain			Hatching:Long-pec	Hatching:Long-pec	mRNA in situ hybridization	ZDB-PUB-120207-8			ZDB-FISH-150901-29105
ZDB-GENE-030131-8567	gsnb	AB	ZFA:0000026	hatching gland			Pharyngula:Prim-5	Pharyngula:Prim-5	mRNA in situ hybridization	ZDB-PUB-031103-24	ZDB-EST-010111-210		ZDB-FISH-150901-27842
ZDB-GENE-040702-2	il1b	WT	ZFA:0001094	whole organism			Hatching:Long-pec	Hatching:Long-pec	Reverse transcription PCR	ZDB-PUB-150311-18			ZDB-FISH-150901-29105
ZDB-GENE-040822-26	calcrla	AB/TU	ZFA:0001079	blood vasculature			Pharyngula:High-pec	Hatching:Long-pec	mRNA in situ hybridization	ZDB-PUB-040907-1	ZDB-EST-050208-147		ZDB-FISH-150901-29084
ZDB-GENE-020322-1	ccng1	WT	ZFA:0000242	male organism	ZFA:0000669	head kidney	Adult	Adult	Reverse transcription PCR	ZDB-PUB-130201-19			ZDB-FISH-150901-29105
ZDB-GENE-050327-18	ccdc24	AB/TU	ZFA:0000138	otic placode			Segmentation:1-4 somites	Segmentation:10-13 somites	mRNA in situ hybridization	ZDB-PUB-040907-1	ZDB-EST-080917-79		ZDB-FISH-150901-29084
ZDB-GENE-040718-149	meox1	WT	ZFA:0000155	somite			Segmentation:20-25 somites	Segmentation:20-25 somites	mRNA in situ hybridization	ZDB-PUB-150301-4			ZDB-FISH-150901-29105
ZDB-GENE-060803-1	ahi1	WT	ZFA:0000100	cerebellum			Larval:Day 5	Larval:Day 5	mRNA in situ hybridization	ZDB-PUB-080915-21			ZDB-FISH-150901-29105
ZDB-GENE-980526-115	nr2f1a	AB/TU	ZFA:0000109	forebrain			Larval:Day 5	Larval:Day 5	mRNA in situ hybridization	ZDB-PUB-080220-1	ZDB-CDNA-040425-590		ZDB-FISH-150901-29084
ZDB-GENE-020508-1	cryaa	WT	ZFA:0001094	whole organism			Pharyngula:Prim-5	Pharyngula:Prim-5	Reverse transcription PCR	ZDB-PUB-140513-107			ZDB-FISH-150901-29105
ZDB-GENE-041114-63	nr2e3	WT	ZFA:0000019	epiphysis			Pharyngula:Prim-25	Pharyngula:Prim-25	mRNA in situ hybridization	ZDB-PUB-061227-5			ZDB-FISH-150901-29105
ZDB-GENE-040115-2	ndel1a	WT	ZFA:0001678	immature eye			Segmentation:14-19 somites	Segmentation:14-19 somites	mRNA in situ hybridization	ZDB-PUB-070513-15			ZDB-FISH-150901-29105
ZDB-GENE-040426-1998	fgg	AB/TU	ZFA:0000088	YSL			Segmentation:20-25 somites	Pharyngula:Prim-5	mRNA in situ hybridization	ZDB-PUB-040907-1	ZDB-CDNA-040425-2945		ZDB-FISH-150901-29084
ZDB-GENE-061019-3	cdh7a	WT	ZFA:0000075	spinal cord			Pharyngula:Prim-5	Pharyngula:Prim-5	mRNA in situ hybridization	ZDB-PUB-060616-54			ZDB-FISH-150901-29105
ZDB-GENE-991123-5	myh7	AB	ZFA:0000009	cardiac ventricle			Larval:Protruding-mouth	Larval:Protruding-mouth	Immunohistochemistry	ZDB-PUB-051214-14			ZDB-FISH-150901-27842
ZDB-GENE-030131-7038	spry2	WT	ZFA:0001212	presumptive rhombomere 4			Segmentation:5-9 somites	Segmentation:5-9 somites	mRNA in situ hybridization	ZDB-PUB-110103-6			ZDB-FISH-150901-29105
ZDB-GENE-990415-79	nr5a2	WT	ZFA:0001390	pancreatic bud			Pharyngula:Prim-25	Pharyngula:Prim-25	mRNA in situ hybridization	ZDB-PUB-160731-1			ZDB-FISH-150901-29105
ZDB-GENE-991206-8	nog1	WT	ZFA:0001094	whole organism			Blastula:Sphere	Blastula:Sphere	mRNA in situ hybridization	ZDB-PUB-080212-1			ZDB-FISH-150901-29105
ZDB-GENE-090626-2	tbx22	AB	ZFA:0000270	maxilla	ZFA:0009003	cranial neural crest cell	Hatching:Long-pec	Hatching:Long-pec	mRNA in situ hybridization	ZDB-PUB-111027-51			ZDB-FISH-150901-27842
ZDB-GENE-030722-5	arhgef1a	AB/TU	ZFA:0000041	mesoderm			Segmentation:20-25 somites	Pharyngula:Prim-5	mRNA in situ hybridization	ZDB-PUB-010810-1	ZDB-EST-030729-21		ZDB-FISH-150901-29084
ZDB-GENE-990415-279	wnt8b	WT	ZFA:0001094	whole organism			Blastula:30%-epiboly	Blastula:30%-epiboly	Reverse transcription PCR	ZDB-PUB-110920-17			ZDB-FISH-150901-29105
ZDB-GENE-040801-150	rgs3a	WT	ZFA:0001094	whole organism			Pharyngula:Prim-5	Pharyngula:Prim-5	Reverse transcription PCR	ZDB-PUB-100719-56			ZDB-FISH-150901-29105
ZDB-GENE-070112-1542	creb3l2	WT	ZFA:0001094	whole organism			Cleavage:64-cell	Cleavage:64-cell	Reverse transcription PCR	ZDB-PUB-110713-27			ZDB-FISH-150901-29105
ZDB-GENE-030219-119	rps6ka3a	AB	ZFA:0000150	pronephric duct			Segmentation:14-19 somites	Segmentation:14-19 somites	mRNA in situ hybridization	ZDB-PUB-050309-6	ZDB-EST-020919-465		ZDB-FISH-150901-27842
ZDB-GENE-081104-296	arpp21	AB/TU	ZFA:0000155	somite			Segmentation:14-19 somites	Segmentation:14-19 somites	mRNA in situ hybridization	ZDB-PUB-010810-1	ZDB-EST-021105-29		ZDB-FISH-150901-29084
ZDB-GENE-040426-1308	prkg1a	AB/TU	ZFA:0000013	cranial ganglion			Segmentation:14-19 somites	Segmentation:14-19 somites	mRNA in situ hybridization	ZDB-PUB-040907-1	ZDB-CDNA-040425-2242		ZDB-FISH-150901-29084
ZDB-GENE-030131-4449	etfa	AB/TU	ZFA:0000563	pectoral fin musculature			Pharyngula:High-pec	Hatching:Long-pec	mRNA in situ hybridization	ZDB-PUB-010810-1	ZDB-EST-031204-21		ZDB-FISH-150901-29084
ZDB-GENE-990415-65	ephb4b	WT	ZFA:0001093	unspecified			Blastula:Oblong	Blastula:Oblong	cDNA clones	ZDB-PUB-981105-1			ZDB-FISH-150901-29105
ZDB-GENE-030616-245	tap2a	WT	ZFA:0000548	musculature system			Adult	Adult	Reverse transcription PCR	ZDB-PUB-060703-8			ZDB-FISH-150901-29105
ZDB-GENE-990415-49	dlx5a	WT	ZFA:0001612	pharyngeal arch 1			Pharyngula:Prim-5	Pharyngula:Prim-5	mRNA in situ hybridization	ZDB-PUB-170122-1			ZDB-FISH-150901-29105
ZDB-GENE-980526-561	myod1	WT	ZFA:0000155	somite			Pharyngula:Prim-5	Pharyngula:Prim-5	mRNA in situ hybridization	ZDB-PUB-020716-20			ZDB-FISH-150901-29105
ZDB-GENE-031113-23	lrig1	AB/TU	ZFA:0001083	ventricular zone			Pharyngula:Prim-15	Pharyngula:Prim-25	mRNA in situ hybridization	ZDB-PUB-010810-1	ZDB-EST-031116-47		ZDB-FISH-150901-29084
ZDB-GENE-020213-2	mkrn2	AB/TU	ZFA:0000368	integument			Adult	Adult	Reverse transcription PCR	ZDB-PUB-101222-48			ZDB-FISH-150901-29084
ZDB-GENE-980526-320	egr1	AB	ZFA:0000029	hindbrain			Larval:Day 5	Larval:Day 5	mRNA in situ hybridization	ZDB-PUB-031103-24	ZDB-EST-060720-23		ZDB-FISH-150901-27842
ZDB-GENE-050208-585	ptprc	WT	ZFA:0009014	hematopoietic stem cell			Hatching:Long-pec	Hatching:Long-pec	mRNA in situ hybridization	ZDB-PUB-080422-4			ZDB-FISH-150901-29105
ZDB-GENE-011010-3	aldh1a2	WT	ZFA:0000117	hypoblast			Gastrula:Shield	Gastrula:Shield	mRNA in situ hybridization	ZDB-PUB-020820-12			ZDB-FISH-150901-29105
ZDB-GENE-040912-55	ms4a17a.5	AB/TU	ZFA:0000113	head mesenchyme			Pharyngula:Prim-15	Pharyngula:Prim-25	mRNA in situ hybridization	ZDB-PUB-040907-1	ZDB-CDNA-040912-57		ZDB-FISH-150901-29084
ZDB-GENE-050327-93	eya4	AB	ZFA:0000225	lateral crista primordium			Larval:Protruding-mouth	Larval:Protruding-mouth	mRNA in situ hybridization	ZDB-PUB-080922-14			ZDB-FISH-150901-27842
ZDB-GENE-031002-10	rhov	WT	ZFA:0000711	DEL			Gastrula:50%-epiboly	Gastrula:50%-epiboly	Immunohistochemistry	ZDB-PUB-100427-4		ZDB-ATB-110826-1	ZDB-FISH-150901-29105
ZDB-GENE-990415-255	snai1a	WT	ZFA:0000077	tail bud			Segmentation:10-13 somites	Segmentation:10-13 somites	mRNA in situ hybridization	ZDB-PUB-980810-27			ZDB-FISH-150901-29105
ZDB-GENE-010202-2	mapk14a	WT	ZFA:0001094	whole organism			Segmentation:14-19 somites	Segmentation:14-19 somites	Reverse transcription PCR	ZDB-PUB-101222-33			ZDB-FISH-150901-29105
ZDB-GENE-020125-5	gria3a	WT	ZFA:0000160	tegmentum			Hatching:Long-pec	Hatching:Long-pec	mRNA in situ hybridization	ZDB-PUB-080226-9			ZDB-FISH-150901-29105
ZDB-GENE-160503-1	col28a1b	KOLN	ZFA:0005145	muscle			Pharyngula:Prim-5	Pharyngula:Prim-5	Immunohistochemistry	ZDB-PUB-150804-5		ZDB-ATB-160503-2	ZDB-FISH-150901-6
ZDB-GENE-040718-231	nxph1	WT	ZFA:0001094	whole organism			Blastula:1k-cell	Blastula:1k-cell	Reverse transcription PCR	ZDB-PUB-130806-6			ZDB-FISH-150901-29105
ZDB-GENE-090728-1	col12a1a	WT	ZFA:0000671	horizontal myoseptum			Larval:Protruding-mouth	Larval:Protruding-mouth	Immunohistochemistry	ZDB-PUB-081110-2		ZDB-ATB-090728-2	ZDB-FISH-150901-29105
ZDB-GENE-030131-4743	sst1.1	WT	ZFA:0000128	midbrain			Larval:Protruding-mouth	Larval:Protruding-mouth	mRNA in situ hybridization	ZDB-PUB-131029-10			ZDB-FISH-150901-29105
ZDB-GENE-050208-570	nisch	AB	ZFA:0001269	regenerating fin			Adult	Adult	Reverse transcription PCR	ZDB-PUB-100420-17			ZDB-FISH-150901-27842
ZDB-GENE-050913-153	barhl2	AB/TU	ZFA:0001093	unspecified			Segmentation:1-4 somites	Segmentation:10-13 somites	mRNA in situ hybridization	ZDB-PUB-051025-1	ZDB-EST-051103-45		ZDB-FISH-150901-29084
ZDB-GENE-000329-5	notch3	WT	ZFA:0000005	artery			Pharyngula:Prim-15	Pharyngula:Prim-15	mRNA in situ hybridization	ZDB-PUB-170908-11			ZDB-FISH-150901-29105
ZDB-GENE-990415-172	neurod1	WT	ZFA:0001301	glossopharyngeal ganglion			Pharyngula:Prim-15	Pharyngula:Prim-15	mRNA in situ hybridization	ZDB-PUB-050810-2			ZDB-FISH-150901-29105
ZDB-GENE-030131-9247	cfp	WT	ZFA:0000354	gill			Adult	Adult	Reverse transcription PCR	ZDB-PUB-130308-20			ZDB-FISH-150901-29105
ZDB-GENE-041001-122	sel1l	AB	ZFA:0001094	whole organism			Larval:Protruding-mouth	Larval:Protruding-mouth	Reverse transcription PCR	ZDB-PUB-171208-7			ZDB-FISH-150901-27842
ZDB-GENE-990714-11	fsta	WT	ZFA:0001093	unspecified			Segmentation:26+ somites	Segmentation:26+ somites	mRNA in situ hybridization	ZDB-PUB-011002-5			ZDB-FISH-150901-29105
ZDB-GENE-031010-24	zgc:77439	WT	ZFA:0000008	brain			Adult	Adult	Reverse transcription PCR	ZDB-PUB-080714-17			ZDB-FISH-150901-29105
ZDB-GENE-080225-13	kdm2bb	AB/TU	ZFA:0000012	central nervous system			Segmentation:20-25 somites	Pharyngula:Prim-5	mRNA in situ hybridization	ZDB-PUB-040907-1	ZDB-EST-080225-46		ZDB-FISH-150901-29084
ZDB-GENE-060810-134	im:7159260	AB/TU	ZFA:0000128	midbrain			Segmentation:14-19 somites	Segmentation:14-19 somites	mRNA in situ hybridization	ZDB-PUB-040907-1	ZDB-EST-060810-164		ZDB-FISH-150901-29084
ZDB-GENE-040426-2773	e2f4	WT	ZFA:0001282	adenohypophysis			Hatching:Long-pec	Hatching:Long-pec	mRNA in situ hybridization	ZDB-PUB-110124-15			ZDB-FISH-150901-29105
ZDB-GENE-030131-9860	zfp36l1a	AB/TU	ZFA:0000141	pectoral fin bud			Segmentation:20-25 somites	Pharyngula:Prim-5	mRNA in situ hybridization	ZDB-PUB-010810-1	ZDB-EST-020628-3		ZDB-FISH-150901-29084
ZDB-GENE-080414-1	grik2	WT	ZFA:0000100	cerebellum			Adult	Adult	mRNA in situ hybridization	ZDB-PUB-160913-14			ZDB-FISH-150901-29105
ZDB-GENE-030910-2	drd2b	WT	ZFA:0000079	telencephalon			Adult	Adult	Reverse transcription PCR	ZDB-PUB-171006-3			ZDB-FISH-150901-29105
ZDB-GENE-050522-194	ttc39c	AB/TU	ZFA:0000162	trigeminal placode			Segmentation:14-19 somites	Segmentation:14-19 somites	mRNA in situ hybridization	ZDB-PUB-040907-1	ZDB-CDNA-050522-194		ZDB-FISH-150901-29084
ZDB-GENE-040426-1040	fbxo32	WT	ZFA:0001094	whole organism			Segmentation:10-13 somites	Larval:Protruding-mouth	Reverse transcription PCR	ZDB-PUB-160204-3			ZDB-FISH-150901-29105
ZDB-GENE-050227-4	rfx2	WT	ZFA:0000150	pronephric duct			Pharyngula:Prim-5	Pharyngula:Prim-5	mRNA in situ hybridization	ZDB-PUB-070210-42			ZDB-FISH-150901-29105
ZDB-GENE-080505-2	cadm1a	WT	ZFA:0000426	rostral parvocellular preoptic nucleus			Adult	Adult	mRNA in situ hybridization	ZDB-PUB-071227-10			ZDB-FISH-150901-29105
ZDB-GENE-010328-5	cldne	AB/TU	ZFA:0000056	pharynx			Pharyngula:High-pec	Hatching:Long-pec	mRNA in situ hybridization	ZDB-PUB-010810-1	ZDB-EST-010914-66		ZDB-FISH-150901-29084
ZDB-GENE-040426-1825	irx4a	WT	ZFA:0000075	spinal cord			Pharyngula:Prim-5	Pharyngula:Prim-5	mRNA in situ hybridization	ZDB-PUB-051012-27			ZDB-FISH-150901-29105
ZDB-GENE-030131-9810	tomm22	AB/TU	ZFA:0000086	EVL			Gastrula:50%-epiboly	Gastrula:Bud	mRNA in situ hybridization	ZDB-PUB-010810-1	ZDB-EST-020912-22		ZDB-FISH-150901-29084
ZDB-GENE-030828-3	e2f5	AB	ZFA:0001094	whole organism			Blastula:128-cell	Blastula:128-cell	Reverse transcription PCR	ZDB-PUB-090714-9			ZDB-FISH-150901-27842
ZDB-GENE-980526-164	spi1b	WT	ZFA:0001094	whole organism			Segmentation:10-13 somites	Segmentation:10-13 somites	Reverse transcription PCR	ZDB-PUB-071210-9			ZDB-FISH-150901-29105
ZDB-GENE-991111-3	igf2a	WT	ZFA:0001094	whole organism			Larval:Protruding-mouth	Larval:Protruding-mouth	Reverse transcription PCR	ZDB-PUB-080326-19			ZDB-FISH-150901-29105
ZDB-GENE-050506-59	ncapd2	AB/TU	ZFA:0000098	proliferative region			Pharyngula:High-pec	Hatching:Long-pec	mRNA in situ hybridization	ZDB-PUB-040907-1	ZDB-EST-050506-279		ZDB-FISH-150901-29084
ZDB-GENE-050522-256	nip7	AB/TU	ZFA:0001306	pharyngeal arch			Segmentation:20-25 somites	Pharyngula:Prim-5	mRNA in situ hybridization	ZDB-PUB-040907-1	ZDB-EST-080225-105		ZDB-FISH-150901-29084
ZDB-GENE-030326-4	hspb1	WT	ZFA:0000019	epiphysis			Larval:Day 4	Larval:Day 4	mRNA in situ hybridization	ZDB-PUB-071129-4			ZDB-FISH-150901-29105
ZDB-GENE-040426-2132	mmp9	WT	ZFA:0001115	trunk			Pharyngula:Prim-25	Pharyngula:Prim-25	mRNA in situ hybridization	ZDB-PUB-170419-6			ZDB-FISH-150901-29105
ZDB-GENE-100727-4	rltgr	AB/TU	ZFA:0005225	lower lip	ZFA:0005334	lip epithelium	Larval:Days 7-13	Larval:Days 7-13	Immunohistochemistry	ZDB-PUB-171019-6		ZDB-ATB-180330-1	ZDB-FISH-150901-29084
ZDB-GENE-031219-1	fhl1b	WT	ZFA:0000150	pronephric duct			Pharyngula:Prim-15	Pharyngula:Prim-15	mRNA in situ hybridization	ZDB-PUB-160205-2			ZDB-FISH-150901-29105
ZDB-GENE-040426-2744	smurf1	AB/TU	ZFA:0000445	optic tectum			Pharyngula:Prim-15	Pharyngula:Prim-25	mRNA in situ hybridization	ZDB-PUB-040907-1	ZDB-CDNA-040425-3691		ZDB-FISH-150901-29084
ZDB-GENE-080916-1	nos2b	WT	ZFA:0001115	trunk			Pharyngula:Prim-25	Pharyngula:Prim-25	Reverse transcription PCR	ZDB-PUB-110823-3			ZDB-FISH-150901-29105
ZDB-GENE-980526-196	ptch1	WT	ZFA:0000029	hindbrain			Hatching:Long-pec	Hatching:Long-pec	mRNA in situ hybridization	ZDB-PUB-090629-13			ZDB-FISH-150901-29105
ZDB-GENE-980526-69	eve1	WT	ZFA:0000077	tail bud			Pharyngula:Prim-5	Pharyngula:Prim-5	mRNA in situ hybridization	ZDB-PUB-160222-2			ZDB-FISH-150901-29105
ZDB-GENE-031112-1	myh6	AB	ZFA:0000471	atrium			Hatching:Long-pec	Hatching:Long-pec	mRNA in situ hybridization	ZDB-PUB-120706-15			ZDB-FISH-150901-27842
ZDB-GENE-030616-162	myh10	AB	ZFA:0000008	brain			Pharyngula:Prim-25	Pharyngula:Prim-25	mRNA in situ hybridization	ZDB-PUB-130610-56			ZDB-FISH-150901-27842
ZDB-GENE-990616-47	foxb1a	AB	ZFA:0001175	blastodisc	BSPO:0000079	dorsal region	Blastula:Sphere	Blastula:Sphere	mRNA in situ hybridization	ZDB-PUB-100719-39			ZDB-FISH-150901-27842
ZDB-GENE-040426-1852	rps17	AB/TU	ZFA:0000445	optic tectum			Pharyngula:Prim-15	Pharyngula:Prim-25	mRNA in situ hybridization	ZDB-PUB-040907-1	ZDB-EST-050506-195		ZDB-FISH-150901-29084
ZDB-GENE-040912-60	gpx1b	AB/TU	ZFA:0000243	neuromast			Segmentation:20-25 somites	Pharyngula:Prim-5	mRNA in situ hybridization	ZDB-PUB-040907-1	ZDB-CDNA-040912-62		ZDB-FISH-150901-29084
ZDB-GENE-030131-185	hnrnpaba	AB	ZFA:0000128	midbrain			Larval:Day 5	Larval:Day 5	mRNA in situ hybridization	ZDB-PUB-031103-24	ZDB-EST-000329-358		ZDB-FISH-150901-27842
ZDB-GENE-020123-2	s1pr2	WT	ZFA:0000042	midbrain hindbrain boundary			Hatching:Long-pec	Hatching:Long-pec	mRNA in situ hybridization	ZDB-PUB-131122-15			ZDB-FISH-150901-29105
ZDB-GENE-070410-8	srebf2	WT	ZFA:0001094	whole organism			Larval:Days 7-13	Larval:Days 7-13	Reverse transcription PCR	ZDB-PUB-140910-2			ZDB-FISH-150901-29105
ZDB-GENE-050913-141	mcm6l	WT	ZFA:0001094	whole organism			Cleavage:64-cell	Larval:Protruding-mouth	Reverse transcription PCR	ZDB-PUB-141209-4			ZDB-FISH-150901-29105
ZDB-GENE-040426-1136	stk10	AB/TU	ZFA:0001185	periderm			Segmentation:1-4 somites	Segmentation:10-13 somites	mRNA in situ hybridization	ZDB-PUB-040907-1	ZDB-CDNA-040425-2068		ZDB-FISH-150901-29084
ZDB-GENE-041229-4	pitx3	WT	ZFA:0001114	head			Segmentation:10-13 somites	Segmentation:10-13 somites	mRNA in situ hybridization	ZDB-PUB-080616-4			ZDB-FISH-150901-29105
ZDB-GENE-040426-921	gipc2	AB/TU	ZFA:0001056	myotome			Segmentation:20-25 somites	Pharyngula:Prim-5	mRNA in situ hybridization	ZDB-PUB-040907-1	ZDB-CDNA-040425-1849		ZDB-FISH-150901-29084
ZDB-GENE-050417-356	mllt3	AB/TU	ZFA:0000133	neural rod			Segmentation:14-19 somites	Segmentation:14-19 somites	mRNA in situ hybridization	ZDB-PUB-040907-1	ZDB-EST-050506-45		ZDB-FISH-150901-29084
ZDB-GENE-030131-2376	her8a	TU	ZFA:0000075	spinal cord			Pharyngula:Prim-5	Pharyngula:Prim-5	mRNA in situ hybridization	ZDB-PUB-110519-34			ZDB-FISH-150901-15216
ZDB-MIRNAG-080506-6	mir200c	AB	ZFA:0000217	inner ear			Larval:Protruding-mouth	Larval:Protruding-mouth	mRNA in situ hybridization	ZDB-PUB-140719-1			ZDB-FISH-150901-27842
ZDB-GENE-990415-200	pax6a	WT	ZFA:0007034	forebrain neural rod			Segmentation:5-9 somites	Segmentation:5-9 somites	mRNA in situ hybridization	ZDB-PUB-051012-27			ZDB-FISH-150901-29105
ZDB-GENE-080229-4	gpa33a	AB/TU	ZFA:0000066	proctodeum			Segmentation:20-25 somites	Pharyngula:Prim-5	mRNA in situ hybridization	ZDB-PUB-080227-22	ZDB-CDNA-080114-26		ZDB-FISH-150901-29084
ZDB-GENE-990415-8	pax2a	WT	ZFA:0001093	unspecified			Gastrula:90%-epiboly	Gastrula:90%-epiboly	mRNA in situ hybridization	ZDB-PUB-020227-6			ZDB-FISH-150901-29105
ZDB-GENE-070117-3	dtnbb	WT	ZFA:0001094	whole organism			Segmentation:14-19 somites	Larval:Day 5	Reverse transcription PCR	ZDB-PUB-071129-13			ZDB-FISH-150901-29105
ZDB-GENE-090311-6	plxna2	TL	ZFA:0000032	hypothalamus			Pharyngula:Prim-25	Pharyngula:Prim-25	mRNA in situ hybridization	ZDB-PUB-171107-2			ZDB-FISH-150901-8850
ZDB-GENE-980526-166	shha	WT	ZFA:0001093	unspecified			Pharyngula:Prim-5	Pharyngula:Prim-5	mRNA in situ hybridization	ZDB-PUB-000726-2			ZDB-FISH-150901-29105
ZDB-GENE-030131-1819	nfkbiab	TL	ZFA:0001469	lateral line			Hatching:Long-pec	Hatching:Long-pec	mRNA in situ hybridization	ZDB-PUB-161217-6			ZDB-FISH-150901-8850
ZDB-GENE-041114-63	nr2e3	AB/TU	ZFA:0000152	retina			Pharyngula:High-pec	Hatching:Long-pec	mRNA in situ hybridization	ZDB-PUB-080220-1	ZDB-CDNA-041114-63		ZDB-FISH-150901-29084
ZDB-GENE-980526-110	ins	WT	ZFA:0001076	intestinal bulb			Larval:Days 7-13	Larval:Days 7-13	Reverse transcription PCR	ZDB-PUB-150409-3			ZDB-FISH-150901-29105
ZDB-GENE-061130-1	hcst	WT	ZFA:0000123	liver			Adult	Adult	Reverse transcription PCR	ZDB-PUB-070907-4			ZDB-FISH-150901-29105
ZDB-GENE-031126-1	scarb1	AB/TU	ZFA:0000003	adaxial cell			Segmentation:14-19 somites	Segmentation:14-19 somites	mRNA in situ hybridization	ZDB-PUB-010810-1	ZDB-EST-031204-16		ZDB-FISH-150901-29084
ZDB-GENE-011213-1	her9	AB	ZFA:0001083	ventricular zone			Adult	Adult	mRNA in situ hybridization	ZDB-PUB-110502-9			ZDB-FISH-150901-27842
ZDB-GENE-050706-192	amh	AB	ZFA:0000598	testis			Juvenile:Days 45-89	Juvenile:Days 45-89	Reverse transcription PCR	ZDB-PUB-170913-7			ZDB-FISH-150901-27842
ZDB-GENE-040426-1469	onecut1	AB/TU	ZFA:0009248	neuron			Pharyngula:High-pec	Hatching:Long-pec	mRNA in situ hybridization	ZDB-PUB-040907-1	ZDB-CDNA-040425-2404		ZDB-FISH-150901-29084
ZDB-GENE-070302-4	cxcr1	WT	ZFA:0000114	heart			Adult	Adult	Reverse transcription PCR	ZDB-PUB-091215-11			ZDB-FISH-150901-29105
ZDB-GENE-000208-13	crestin	WT	ZFA:0009004	trunk neural crest cell			Pharyngula:Prim-5	Pharyngula:Prim-5	mRNA in situ hybridization	ZDB-PUB-100929-22			ZDB-FISH-150901-29105
ZDB-GENE-010306-4	slit3	WT	ZFA:0001658	hindbrain nucleus			Larval:Protruding-mouth	Larval:Protruding-mouth	mRNA in situ hybridization	ZDB-PUB-120106-15			ZDB-FISH-150901-29105
ZDB-GENE-060503-14	fgfr1b	WT	ZFA:0005572	periocular mesenchyme			Hatching:Pec-fin	Hatching:Pec-fin	mRNA in situ hybridization	ZDB-PUB-130722-17			ZDB-FISH-150901-29105
ZDB-GENE-020515-1	id3	AB/TU	ZFA:0000119	retinal inner nuclear layer			Pharyngula:High-pec	Hatching:Long-pec	mRNA in situ hybridization	ZDB-PUB-040907-1	ZDB-EST-050506-199		ZDB-FISH-150901-29084
ZDB-GENE-980528-2060	gsc	WT	ZFA:0000060	prechordal plate			Gastrula:75%-epiboly	Gastrula:75%-epiboly	mRNA in situ hybridization	ZDB-PUB-110609-30			ZDB-FISH-150901-29105
ZDB-GENE-050622-12	wu:fc23b05	AB	ZFA:0000150	pronephric duct			Larval:Day 5	Larval:Day 5	mRNA in situ hybridization	ZDB-PUB-031103-24	ZDB-EST-050622-24		ZDB-FISH-150901-27842
ZDB-GENE-040220-1	tlr1	WT	ZFA:0001094	whole organism			Adult	Adult	Reverse transcription PCR	ZDB-PUB-040109-33			ZDB-FISH-150901-29105
ZDB-GENE-050208-746	celf5a	AB/TU	ZFA:0000152	retina			Pharyngula:High-pec	Hatching:Long-pec	mRNA in situ hybridization	ZDB-PUB-051025-1	ZDB-EST-060130-392		ZDB-FISH-150901-29084
ZDB-GENE-991019-6	aanat2	WT	ZFA:0000019	epiphysis			Larval:Day 4	Larval:Day 4	mRNA in situ hybridization	ZDB-PUB-050119-1			ZDB-FISH-150901-29105
ZDB-GENE-030729-32	fgf19	WT	ZFA:0001094	whole organism			Segmentation:10-13 somites	Segmentation:10-13 somites	mRNA in situ hybridization	ZDB-PUB-051101-14			ZDB-FISH-150901-29105
ZDB-GENE-980526-406	otx2b	WT	ZFA:0001093	unspecified			Blastula:30%-epiboly	Blastula:30%-epiboly	mRNA in situ hybridization	ZDB-PUB-060616-57			ZDB-FISH-150901-29105
ZDB-GENE-040123-1	cdkn1ca	AB/TU	ZFA:0000761	basal plate midbrain region			Segmentation:20-25 somites	Pharyngula:Prim-5	mRNA in situ hybridization	ZDB-PUB-010810-1	ZDB-EST-040128-6		ZDB-FISH-150901-29084
ZDB-GENE-030722-3	slit1a	WT	ZFA:0000101	diencephalon			Segmentation:14-19 somites	Segmentation:26+ somites	mRNA in situ hybridization	ZDB-PUB-071210-39			ZDB-FISH-150901-29105
ZDB-GENE-040426-1677	calb2a	WT	ZFA:0000152	retina			Larval:Protruding-mouth	Larval:Protruding-mouth	mRNA in situ hybridization	ZDB-PUB-170412-8			ZDB-FISH-150901-29105
ZDB-GENE-050306-42	bmp6	WT	ZFA:0001389	regeneration epithelium			Adult	Adult	mRNA in situ hybridization	ZDB-PUB-060911-7			ZDB-FISH-150901-29105
ZDB-GENE-040924-6	rgra	AB	ZFA:0001359	pineal complex			Pharyngula:Prim-5	Pharyngula:Prim-5	mRNA in situ hybridization	ZDB-PUB-140901-3			ZDB-FISH-150901-27842
ZDB-GENE-980526-166	shha	WT	ZFA:0000135	notochord			Pharyngula:Prim-5	Pharyngula:Prim-5	mRNA in situ hybridization	ZDB-PUB-070303-32			ZDB-FISH-150901-29105
ZDB-GENE-060929-620	bcam	AB/TU	ZFA:0000042	midbrain hindbrain boundary			Segmentation:14-19 somites	Segmentation:14-19 somites	mRNA in situ hybridization	ZDB-PUB-080227-22	ZDB-CDNA-080114-74		ZDB-FISH-150901-29084
ZDB-GENE-011010-3	aldh1a2	AB	ZFA:0000050	optic vesicle			Segmentation:14-19 somites	Segmentation:14-19 somites	mRNA in situ hybridization	ZDB-PUB-110519-31			ZDB-FISH-150901-27842
ZDB-GENE-030827-5	nusap1	AB/TU	ZFA:0001093	unspecified			Gastrula:50%-epiboly	Gastrula:Bud	mRNA in situ hybridization	ZDB-PUB-010810-1	ZDB-EST-021105-34		ZDB-FISH-150901-29084
ZDB-GENE-051220-1	lhx2b	WT	ZFA:0000101	diencephalon			Segmentation:26+ somites	Segmentation:26+ somites	mRNA in situ hybridization	ZDB-PUB-060130-7			ZDB-FISH-150901-29105
ZDB-GENE-040718-259	atp6v1f	AB/TU	ZFA:0009159	mucus secreting cell			Segmentation:20-25 somites	Pharyngula:Prim-5	mRNA in situ hybridization	ZDB-PUB-040907-1	ZDB-CDNA-040718-288		ZDB-FISH-150901-29084
ZDB-GENE-030131-6664	anxa1a	AB/TU	ZFA:0001185	periderm			Segmentation:14-19 somites	Segmentation:14-19 somites	mRNA in situ hybridization	ZDB-PUB-040907-1	ZDB-CDNA-040425-36		ZDB-FISH-150901-29084
ZDB-GENE-140106-137	plxna1a	TL	ZFA:0001289	ciliary marginal zone			Hatching:Long-pec	Hatching:Long-pec	mRNA in situ hybridization	ZDB-PUB-171107-2			ZDB-FISH-150901-8850
ZDB-GENE-030131-2193	prdm1a	WT	ZFA:0005781	cloaca			Larval:Protruding-mouth	Larval:Protruding-mouth	mRNA in situ hybridization	ZDB-PUB-050104-8			ZDB-FISH-150901-29105
ZDB-GENE-030131-8373	col10a1a	WT	ZFA:0001161	pectoral fin			Pharyngula:Prim-25	Pharyngula:Prim-25	mRNA in situ hybridization	ZDB-PUB-090204-3			ZDB-FISH-150901-29105
ZDB-GENE-170808-1	znf32	WT	ZFA:0001469	lateral line			Hatching:Long-pec	Hatching:Long-pec	mRNA in situ hybridization	ZDB-PUB-160915-3			ZDB-FISH-150901-29105
ZDB-GENE-030131-9683	sb:cb149	AB/TU	ZFA:0000003	adaxial cell			Segmentation:1-4 somites	Segmentation:10-13 somites	mRNA in situ hybridization	ZDB-PUB-010810-1	ZDB-EST-020322-15		ZDB-FISH-150901-29084
ZDB-GENE-001103-5	cldn7b	AB/TU	ZFA:0000034	lateral line system			Pharyngula:Prim-15	Pharyngula:Prim-25	mRNA in situ hybridization	ZDB-PUB-010810-1	ZDB-EST-020912-28		ZDB-FISH-150901-29084
ZDB-GENE-031112-4	stm	AB/TU	ZFA:0000051	otic vesicle			Pharyngula:Prim-15	Pharyngula:Prim-25	mRNA in situ hybridization	ZDB-PUB-010810-1	ZDB-EST-030804-9		ZDB-FISH-150901-29084
ZDB-GENE-050320-126	smyd2a	AB	ZFA:0001094	whole organism			Gastrula:Shield	Gastrula:Shield	mRNA in situ hybridization	ZDB-PUB-150523-8			ZDB-FISH-150901-27842
ZDB-GENE-070705-526	opn4xb	AB	ZFA:0000119	retinal inner nuclear layer	ZFA:0009318	retinal bipolar neuron	Larval:Protruding-mouth	Larval:Protruding-mouth	mRNA in situ hybridization	ZDB-PUB-111021-2			ZDB-FISH-150901-27842
ZDB-GENE-040718-474	imp4	AB/TU	ZFA:0000128	midbrain			Segmentation:14-19 somites	Segmentation:14-19 somites	mRNA in situ hybridization	ZDB-PUB-040907-1	ZDB-EST-041008-22		ZDB-FISH-150901-29084
ZDB-GENE-040310-5	sfrp1a	WT	ZFA:0009365	interneuromast cell			Pharyngula:Prim-15	Pharyngula:Prim-15	mRNA in situ hybridization	ZDB-PUB-060323-26			ZDB-FISH-150901-29105
ZDB-GENE-031222-1	pdzk1	WT	ZFA:0000150	pronephric duct			Segmentation:20-25 somites	Segmentation:20-25 somites	mRNA in situ hybridization	ZDB-PUB-060403-11			ZDB-FISH-150901-29105
ZDB-GENE-030729-32	fgf19	WT	ZFA:0000050	optic vesicle			Segmentation:14-19 somites	Segmentation:14-19 somites	mRNA in situ hybridization	ZDB-PUB-071227-2			ZDB-FISH-150901-29105
ZDB-GENE-980526-110	ins	AB	ZFA:0000254	pancreas primordium			Segmentation:20-25 somites	Segmentation:20-25 somites	mRNA in situ hybridization	ZDB-PUB-010205-4			ZDB-FISH-150901-27842
ZDB-GENE-980526-561	myod1	WT	ZFA:0000003	adaxial cell			Segmentation:14-19 somites	Segmentation:14-19 somites	mRNA in situ hybridization	ZDB-PUB-080512-9			ZDB-FISH-150901-29105
ZDB-GENE-990415-30	alcama	AB/TU	ZFA:0000113	head mesenchyme			Pharyngula:Prim-15	Pharyngula:Prim-25	mRNA in situ hybridization	ZDB-PUB-040907-1	ZDB-CDNA-040425-23		ZDB-FISH-150901-29084
ZDB-GENE-050522-28	barx1	WT	ZFA:0001399	palatoquadrate cartilage			Larval:Protruding-mouth	Larval:Protruding-mouth	mRNA in situ hybridization	ZDB-PUB-120815-3			ZDB-FISH-150901-29105
ZDB-GENE-040718-107	cryba1a	WT	ZFA:0001093	unspecified			Adult	Adult	Mass Spectrometry	ZDB-PUB-080506-3			ZDB-FISH-150901-29105
ZDB-GENE-050622-16	kif15	AB	ZFA:0000101	diencephalon			Segmentation:14-19 somites	Segmentation:14-19 somites	mRNA in situ hybridization	ZDB-PUB-140925-5			ZDB-FISH-150901-27842
ZDB-GENE-980526-290	hoxb1b	WT	ZFA:0000569	presumptive hindbrain			Gastrula:Shield	Gastrula:Shield	mRNA in situ hybridization	ZDB-PUB-090407-14			ZDB-FISH-150901-29105
ZDB-GENE-980526-406	otx2b	WT	ZFA:0000109	forebrain			Pharyngula:Prim-5	Pharyngula:Prim-5	mRNA in situ hybridization	ZDB-PUB-080630-4			ZDB-FISH-150901-29105
ZDB-GENE-990415-33	chrd	WT	ZFA:0001093	unspecified			Gastrula:Shield	Gastrula:Shield	mRNA in situ hybridization	ZDB-PUB-061227-31			ZDB-FISH-150901-29105
ZDB-GENE-040801-127	nr2e1	AB/TU	ZFA:0000101	diencephalon			Pharyngula:Prim-15	Pharyngula:Prim-25	mRNA in situ hybridization	ZDB-PUB-080220-1	ZDB-CDNA-040801-137		ZDB-FISH-150901-29084
ZDB-GENE-060610-1	crb2b	WT	ZFA:0000143	retinal photoreceptor layer			Larval:Protruding-mouth	Larval:Protruding-mouth	mRNA in situ hybridization	ZDB-PUB-060531-9			ZDB-FISH-150901-29105
ZDB-GENE-040426-1243	gys1	WT	ZFA:0000112	gut			Juvenile:Days 30-44	Juvenile:Days 30-44	Reverse transcription PCR	ZDB-PUB-150123-11			ZDB-FISH-150901-29105
ZDB-GENE-070112-332	greb1	AB	ZFA:0001117	post-vent region			Pharyngula:Prim-5	Pharyngula:Prim-5	mRNA in situ hybridization	ZDB-PUB-170614-5			ZDB-FISH-150901-27842
ZDB-GENE-030131-5431	fxr1	WT	ZFA:0009248	neuron	GO:0005634	nucleus	Larval:Protruding-mouth	Larval:Protruding-mouth	Immunohistochemistry	ZDB-PUB-040826-5		ZDB-ATB-100105-2	ZDB-FISH-150901-29105
ZDB-GENE-030326-4	hspb1	WT	ZFA:0000135	notochord			Pharyngula:Prim-5	Pharyngula:Prim-5	mRNA in situ hybridization	ZDB-PUB-071129-4			ZDB-FISH-150901-29105
ZDB-GENE-060810-129	im:7159118	AB/TU	ZFA:0001161	pectoral fin			Pharyngula:Prim-15	Pharyngula:Prim-25	mRNA in situ hybridization	ZDB-PUB-040907-1	ZDB-EST-060810-208		ZDB-FISH-150901-29084
ZDB-GENE-030813-2	piwil1	WT	ZFA:0000598	testis			Adult	Adult	mRNA in situ hybridization	ZDB-PUB-070424-3			ZDB-FISH-150901-29105
ZDB-GENE-020711-1	mycn	WT	ZFA:0001161	pectoral fin			Hatching:Long-pec	Hatching:Long-pec	mRNA in situ hybridization	ZDB-PUB-070625-13			ZDB-FISH-150901-29105
ZDB-GENE-070831-1	kirrel3l	AB/TU	ZFA:0000160	tegmentum			Segmentation:20-25 somites	Pharyngula:Prim-5	mRNA in situ hybridization	ZDB-PUB-010810-1	ZDB-EST-010914-27		ZDB-FISH-150901-29084
ZDB-GENE-031030-14	pik3ip1	AB/TU	ZFA:0001678	immature eye			Segmentation:14-19 somites	Segmentation:14-19 somites	mRNA in situ hybridization	ZDB-PUB-040907-1	ZDB-CDNA-040425-2583		ZDB-FISH-150901-29084
ZDB-GENE-060929-864	mief2	AB/TU	ZFA:0001093	unspecified			Zygote:1-cell	Hatching:Pec-fin	mRNA in situ hybridization	ZDB-PUB-040907-1	ZDB-EST-050309-175		ZDB-FISH-150901-29084
ZDB-GENE-030131-8247	ppdpfb	AB/TU	ZFA:0000029	hindbrain			Segmentation:14-19 somites	Segmentation:14-19 somites	mRNA in situ hybridization	ZDB-PUB-040907-1	ZDB-CDNA-040425-1537		ZDB-FISH-150901-29084
ZDB-GENE-040426-1179	aldh4a1	AB/TU	ZFA:0000088	YSL			Segmentation:20-25 somites	Pharyngula:Prim-5	mRNA in situ hybridization	ZDB-PUB-040907-1	ZDB-CDNA-040425-2112		ZDB-FISH-150901-29084
ZDB-GENE-040812-1	trpc5a	WIK	ZFA:0009052	motor neuron			Pharyngula:Prim-5	Pharyngula:Prim-5	mRNA in situ hybridization	ZDB-PUB-130927-8			ZDB-FISH-150901-23633
ZDB-GENE-030130-1	epb41b	WT	ZFA:0000123	liver			Adult	Adult	Western blot	ZDB-PUB-101011-40		ZDB-ATB-110217-2	ZDB-FISH-150901-29105
ZDB-GENE-090312-196	col19a1	AB	ZFA:0001056	myotome	BSPO:0000083	medial region	Pharyngula:Prim-5	Pharyngula:Prim-5	mRNA in situ hybridization	ZDB-PUB-101201-11			ZDB-FISH-150901-27842
ZDB-GENE-030131-9854	grhl3	TU	ZFA:0000368	integument			Gastrula:Bud	Gastrula:Bud	mRNA in situ hybridization	ZDB-PUB-171216-5			ZDB-FISH-150901-15216
ZDB-GENE-030131-9732	apobb.1	AB/TU	ZFA:0000088	YSL			Pharyngula:Prim-15	Pharyngula:Prim-25	mRNA in situ hybridization	ZDB-PUB-040907-1	ZDB-EST-050208-64		ZDB-FISH-150901-29084
ZDB-GENE-030131-7831	mylipa	AB/TU	ZFA:0000152	retina			Larval:Day 5	Larval:Day 5	mRNA in situ hybridization	ZDB-PUB-040907-1	ZDB-CDNA-040425-561		ZDB-FISH-150901-29084
ZDB-GENE-980526-178	fgf3	WT	ZFA:0001157	posterior lateral line primordium			Pharyngula:Prim-15	Pharyngula:Prim-15	mRNA in situ hybridization	ZDB-PUB-160713-12			ZDB-FISH-150901-29105
ZDB-GENE-030909-9	gad2	WT	ZFA:0000778	spinal cord interneuron			Pharyngula:Prim-5	Pharyngula:Prim-5	mRNA in situ hybridization	ZDB-PUB-080902-32			ZDB-FISH-150901-29105
ZDB-GENE-001228-1	eomesa	WT	ZFA:0001094	whole organism			Gastrula:Shield	Gastrula:Shield	Reverse transcription PCR	ZDB-PUB-180820-23			ZDB-FISH-150901-29105
ZDB-GENE-050417-329	cirbpa	AB	ZFA:0000012	central nervous system			Segmentation:20-25 somites	Segmentation:20-25 somites	mRNA in situ hybridization	ZDB-PUB-031103-24	ZDB-EST-000315-75		ZDB-FISH-150901-27842
ZDB-GENE-080327-13	lrrc3	AB/TU	ZFA:0009248	neuron			Segmentation:20-25 somites	Pharyngula:Prim-5	mRNA in situ hybridization	ZDB-PUB-080227-22	ZDB-EST-080327-9		ZDB-FISH-150901-29084
ZDB-GENE-040426-1897	naprt	AB/TU	ZFA:0000088	YSL			Pharyngula:Prim-15	Pharyngula:Prim-25	mRNA in situ hybridization	ZDB-PUB-040907-1	ZDB-CDNA-040425-2837		ZDB-FISH-150901-29084
ZDB-GENE-030131-4218	pcdh19	WT	ZFA:0000079	telencephalon	BSPO:0000026	antero-dorsal region	Adult	Adult	mRNA in situ hybridization	ZDB-PUB-150123-2			ZDB-FISH-150901-29105
ZDB-GENE-000210-19	rbp4	AB/TL	ZFA:0000088	YSL			Pharyngula:Prim-5	Pharyngula:Prim-5	mRNA in situ hybridization	ZDB-PUB-080309-28			ZDB-FISH-150901-29235
ZDB-GENE-040329-3	mao	WT	ZFA:0000539	locus coeruleus			Adult	Adult	mRNA in situ hybridization	ZDB-PUB-060825-10			ZDB-FISH-150901-29105
ZDB-GENE-040426-1760	si:ch73-141c7.1	AB/TU	ZFA:0001056	myotome			Segmentation:14-19 somites	Segmentation:14-19 somites	mRNA in situ hybridization	ZDB-PUB-040907-1	ZDB-CDNA-040425-2700		ZDB-FISH-150901-29084
ZDB-GENE-010306-3	slit2	AB/TL	ZFA:0000101	diencephalon	BSPO:0000050	antero-medial region	Pharyngula:Prim-15	Pharyngula:Prim-15	mRNA in situ hybridization	ZDB-PUB-160130-6			ZDB-FISH-150901-29235
ZDB-GENE-991110-14	myb	WT	ZFA:0000033	intermediate cell mass of mesoderm			Hatching:Long-pec	Hatching:Long-pec	mRNA in situ hybridization	ZDB-PUB-130423-14			ZDB-FISH-150901-29105
ZDB-GENE-030131-7785	tsc22d1	AB/TU	ZFA:0000150	pronephric duct			Segmentation:20-25 somites	Pharyngula:Prim-5	mRNA in situ hybridization	ZDB-PUB-040907-1	ZDB-EST-090218-188		ZDB-FISH-150901-29084
ZDB-GENE-040801-209	ikzf5	WT	ZFA:0000107	eye			Pharyngula:Prim-5	Pharyngula:Prim-5	mRNA in situ hybridization	ZDB-PUB-130405-6			ZDB-FISH-150901-29105
ZDB-GENE-001103-1	sox9a	WT	ZFA:0000138	otic placode			Segmentation:1-4 somites	Segmentation:1-4 somites	mRNA in situ hybridization	ZDB-PUB-090112-20			ZDB-FISH-150901-29105
ZDB-GENE-040426-1613	lbh	AB	ZFA:0000529	kidney			Adult	Adult	Western blot	ZDB-PUB-150523-5			ZDB-FISH-150901-27842
ZDB-GENE-990415-270	tp53	AB	ZFA:0001094	whole organism			Hatching:Long-pec	Hatching:Long-pec	mRNA in situ hybridization	ZDB-PUB-171113-1			ZDB-FISH-150901-27842
ZDB-GENE-990616-47	foxb1a	WT	ZFA:0001064	rhombomere			Pharyngula:Prim-5	Pharyngula:Prim-5	mRNA in situ hybridization	ZDB-PUB-050125-4			ZDB-FISH-150901-29105
ZDB-GENE-040704-27	eno2	AB/TU	ZFA:0000101	diencephalon			Segmentation:20-25 somites	Pharyngula:Prim-5	mRNA in situ hybridization	ZDB-PUB-040907-1	ZDB-EST-041008-53		ZDB-FISH-150901-29084
ZDB-GENE-041212-37	tnni1b	WT	ZFA:0001094	whole organism			Segmentation:14-19 somites	Pharyngula:High-pec	Reverse transcription PCR	ZDB-PUB-090716-26			ZDB-FISH-150901-29105
ZDB-GENE-040426-2843	kctd10	WT	ZFA:0000471	atrium			Hatching:Long-pec	Hatching:Long-pec	mRNA in situ hybridization	ZDB-PUB-140318-20			ZDB-FISH-150901-29105
ZDB-GENE-030131-9771	mki67	AB/TU	ZFA:0000007	blood			Segmentation:20-25 somites	Pharyngula:Prim-5	mRNA in situ hybridization	ZDB-PUB-010810-1	ZDB-EST-010914-25		ZDB-FISH-150901-29084
ZDB-GENE-030318-1	cxcl12a	WT	ZFA:0000133	neural rod			Segmentation:5-9 somites	Segmentation:5-9 somites	mRNA in situ hybridization	ZDB-PUB-080309-8			ZDB-FISH-150901-29105
ZDB-GENE-030128-2	mbpa	WT	ZFA:0009076	oligodendrocyte			Larval:Protruding-mouth	Larval:Protruding-mouth	mRNA in situ hybridization	ZDB-PUB-080102-3			ZDB-FISH-150901-29105
ZDB-GENE-040426-1825	irx4a	WT	ZFA:0000133	neural rod			Segmentation:14-19 somites	Segmentation:14-19 somites	mRNA in situ hybridization	ZDB-PUB-051012-27			ZDB-FISH-150901-29105
ZDB-GENE-990415-72	fgf8a	TL	ZFA:0001093	unspecified			Pharyngula:Prim-5	Pharyngula:Prim-5	mRNA in situ hybridization	ZDB-PUB-040205-5			ZDB-FISH-150901-8850
ZDB-GENE-061019-1	usp9	WT	ZFA:0001056	myotome			Pharyngula:Prim-5	Pharyngula:Prim-5	mRNA in situ hybridization	ZDB-PUB-070907-1			ZDB-FISH-150901-29105
ZDB-GENE-110414-3	mtbl	WT	ZFA:0000343	dorsal nucleus of ventral telencephalon			Adult	Adult	mRNA in situ hybridization	ZDB-PUB-151117-1			ZDB-FISH-150901-29105
ZDB-GENE-991123-5	myh7	AB	ZFA:0001719	presumptive cardiac ventricle heart tube			Pharyngula:Prim-25	Pharyngula:Prim-25	Immunohistochemistry	ZDB-PUB-051214-14			ZDB-FISH-150901-27842
ZDB-GENE-030909-3	gad1b	WT	ZFA:0000653	dorsal thalamus	BSPO:0000071	anterior region	Larval:Protruding-mouth	Larval:Protruding-mouth	mRNA in situ hybridization	ZDB-PUB-120105-73			ZDB-FISH-150901-29105
ZDB-GENE-980526-242	pcdh8	WT	ZFA:0000279	segmental plate			Segmentation:10-13 somites	Segmentation:10-13 somites	mRNA in situ hybridization	ZDB-PUB-050523-9			ZDB-FISH-150901-29105
ZDB-GENE-020828-1	has2	WT	ZFA:0000115	heart rudiment			Segmentation:26+ somites	Segmentation:26+ somites	mRNA in situ hybridization	ZDB-PUB-080309-9			ZDB-FISH-150901-29105
ZDB-GENE-030411-6	krt18a.1	AB/TU	ZFA:0001185	periderm			Segmentation:14-19 somites	Segmentation:14-19 somites	mRNA in situ hybridization	ZDB-PUB-010810-1	ZDB-EST-010914-65		ZDB-FISH-150901-29084
ZDB-GENE-020515-2	lyz	WT	ZFA:0001117	post-vent region			Pharyngula:Prim-5	Pharyngula:Prim-5	mRNA in situ hybridization	ZDB-PUB-040826-7			ZDB-FISH-150901-29105
ZDB-GENE-010111-1	sox19b	TL	ZFA:0001376	presumptive ectoderm			Gastrula:Shield	Gastrula:Shield	mRNA in situ hybridization	ZDB-PUB-060124-13			ZDB-FISH-150901-8850
ZDB-GENE-031006-1	idh1	WT	ZFA:0005345	adipose tissue			Adult	Adult	Reverse transcription PCR	ZDB-PUB-140513-431			ZDB-FISH-150901-29105
ZDB-GENE-990415-8	pax2a	AB/TL	ZFA:0000042	midbrain hindbrain boundary			Pharyngula:Prim-5	Pharyngula:Prim-5	mRNA in situ hybridization	ZDB-PUB-061116-13			ZDB-FISH-150901-29235
ZDB-GENE-041008-23	fmoda	AB/TU	ZFA:0000105	epidermis			Segmentation:20-25 somites	Pharyngula:Prim-5	mRNA in situ hybridization	ZDB-PUB-040907-1	ZDB-EST-080917-129		ZDB-FISH-150901-29084
ZDB-GENE-040718-178	nkx6.1	AB	ZFA:0009139	endodermal cell			Pharyngula:Prim-5	Pharyngula:Prim-5	mRNA in situ hybridization	ZDB-PUB-100211-2			ZDB-FISH-150901-27842
ZDB-GENE-060117-4	kctd12.2	AB	ZFA:0000302	ventral habenular nucleus			Larval:Day 4	Larval:Day 4	mRNA in situ hybridization	ZDB-PUB-140513-103			ZDB-FISH-150901-27842
ZDB-GENE-031116-61	ackr3b	WT	ZFA:0001157	posterior lateral line primordium			Pharyngula:Prim-25	Pharyngula:Prim-25	mRNA in situ hybridization	ZDB-PUB-111007-2			ZDB-FISH-150901-29105
ZDB-GENE-020916-1	guk1b	AB/TU	ZFA:0000019	epiphysis			Pharyngula:High-pec	Hatching:Long-pec	mRNA in situ hybridization	ZDB-PUB-040907-1	ZDB-CDNA-040425-2624		ZDB-FISH-150901-29084
ZDB-GENE-030616-47	ptenb	AB/TU	ZFA:0001094	whole organism			Blastula:30%-epiboly	Blastula:30%-epiboly	mRNA in situ hybridization	ZDB-PUB-110518-6			ZDB-FISH-150901-29084
ZDB-GENE-170621-1	ly97.1	WT	ZFA:0001430	pneumatic duct			Hatching:Long-pec	Hatching:Long-pec	mRNA in situ hybridization	ZDB-PUB-160414-3			ZDB-FISH-150901-29105
ZDB-GENE-051018-1	ahrra	SPF 5-D	ZFA:0001094	whole organism			Larval:Day 5	Larval:Day 5	Reverse transcription PCR	ZDB-PUB-180302-7			ZDB-FISH-150901-14119
ZDB-GENE-000626-1	tnnt2a	WIK	ZFA:0000114	heart			Adult	Adult	other	ZDB-PUB-150115-13			ZDB-FISH-150901-23633
ZDB-GENE-000710-3	nme6	WT	ZFA:0000598	testis			Adult	Adult	Reverse transcription PCR	ZDB-PUB-091101-7			ZDB-FISH-150901-29105
ZDB-GENE-050622-14	etv2	WT	ZFA:0001286	caudal vein plexus			Hatching:Pec-fin	Hatching:Pec-fin	mRNA in situ hybridization	ZDB-PUB-051214-18			ZDB-FISH-150901-29105
ZDB-GENE-050417-332	iscub	AB/TU	ZFA:0001094	whole organism			Zygote:1-cell	Hatching:Pec-fin	mRNA in situ hybridization	ZDB-PUB-040907-1	ZDB-EST-080225-52		ZDB-FISH-150901-29084
ZDB-GENE-030131-5736	cfdp1	AB	ZFA:0001383	fin bud			Pharyngula:Prim-5	Pharyngula:Prim-5	mRNA in situ hybridization	ZDB-PUB-171107-6			ZDB-FISH-150901-27842
ZDB-GENE-030925-29	atp2b1a	AB	ZFA:0000152	retina			Hatching:Long-pec	Hatching:Long-pec	mRNA in situ hybridization	ZDB-PUB-031103-24	ZDB-EST-060607-23		ZDB-FISH-150901-27842
ZDB-GENE-080104-2	dnajc6	AB	ZFA:0000029	hindbrain	ZFA:0009248	neuron	Pharyngula:Prim-5	Pharyngula:Prim-5	mRNA in situ hybridization	ZDB-PUB-100126-1			ZDB-FISH-150901-27842
ZDB-GENE-070912-553	zeb2a	AB/TU	ZFA:0000012	central nervous system			Segmentation:20-25 somites	Pharyngula:Prim-5	mRNA in situ hybridization	ZDB-PUB-051025-1	ZDB-EST-060130-56		ZDB-FISH-150901-29084
ZDB-GENE-030131-779	ywhae1	WT	ZFA:0000022	floor plate			Segmentation:14-19 somites	Segmentation:14-19 somites	mRNA in situ hybridization	ZDB-PUB-061227-4			ZDB-FISH-150901-29105
ZDB-GENE-110208-1	slc16a6a	WIK	ZFA:0001094	whole organism			Segmentation:5-9 somites	Larval:Day 5	Reverse transcription PCR	ZDB-PUB-120207-6			ZDB-FISH-150901-23633
ZDB-GENE-051120-60	ugt5a1	WT	ZFA:0001338	intestine			Adult	Adult	Reverse transcription PCR	ZDB-PUB-140513-150			ZDB-FISH-150901-29105
ZDB-GENE-070410-55	lrrc3b	AB/TU	ZFA:0000047	peripheral olfactory organ			Pharyngula:High-pec	Hatching:Long-pec	mRNA in situ hybridization	ZDB-PUB-080227-22	ZDB-EST-080327-7		ZDB-FISH-150901-29084
ZDB-GENE-991019-3	myl7	AB	ZFA:0000149	primitive heart tube			Pharyngula:Prim-5	Pharyngula:Prim-5	mRNA in situ hybridization	ZDB-PUB-100330-6			ZDB-FISH-150901-27842
ZDB-GENE-131127-20	auts2b	WT	ZFA:0007025	midbrain neural keel			Segmentation:1-4 somites	Segmentation:1-4 somites	mRNA in situ hybridization	ZDB-PUB-170621-10			ZDB-FISH-150901-29105
ZDB-GENE-070112-1852	fev	WT	ZFA:0000440	superior raphe nucleus	ZFA:0009361	serotonergic neuron	Adult	Adult	mRNA in situ hybridization	ZDB-PUB-140722-14			ZDB-FISH-150901-29105
ZDB-GENE-050913-153	barhl2	WT	ZFA:0000152	retina			Hatching:Long-pec	Hatching:Long-pec	mRNA in situ hybridization	ZDB-PUB-111129-13			ZDB-FISH-150901-29105
ZDB-GENE-990415-8	pax2a	WT	ZFA:0007035	spinal cord neural rod			Segmentation:5-9 somites	Segmentation:14-19 somites	Immunohistochemistry	ZDB-PUB-961014-781		ZDB-ATB-100524-2	ZDB-FISH-150901-29105
ZDB-GENE-990708-5	dkk1b	WT	ZFA:0001134	pharyngeal pouch 4			Pharyngula:Prim-15	Pharyngula:Prim-15	mRNA in situ hybridization	ZDB-PUB-140728-19			ZDB-FISH-150901-29105
ZDB-GENE-040625-83	pnp4a	AB	ZFA:0005222	ventral larval melanophore stripe			Pharyngula:High-pec	Pharyngula:High-pec	mRNA in situ hybridization	ZDB-PUB-100518-3			ZDB-FISH-150901-27842
ZDB-GENE-990415-205	vsx1	WT	ZFA:0000778	spinal cord interneuron			Segmentation:14-19 somites	Segmentation:14-19 somites	mRNA in situ hybridization	ZDB-PUB-080825-21			ZDB-FISH-150901-29105
ZDB-GENE-040219-13	tlr8a	WT	ZFA:0001094	whole organism			Pharyngula:Prim-5	Pharyngula:Prim-5	Reverse transcription PCR	ZDB-PUB-040109-34			ZDB-FISH-150901-29105
ZDB-GENE-000223-14	phox2a	WT	ZFA:0000013	cranial ganglion			Pharyngula:Prim-5	Pharyngula:Prim-5	mRNA in situ hybridization	ZDB-PUB-991129-3			ZDB-FISH-150901-29105
ZDB-GENE-040121-4	sh3gl3b	AB	ZFA:0005040	posterior lateral mesoderm			Segmentation:10-13 somites	Segmentation:10-13 somites	mRNA in situ hybridization	ZDB-PUB-130410-33			ZDB-FISH-150901-27842
ZDB-GENE-001201-4	vtg5	WT	ZFA:0001094	whole organism			Pharyngula:Prim-5	Pharyngula:Prim-5	Reverse transcription PCR	ZDB-PUB-140101-2			ZDB-FISH-150901-29105
ZDB-GENE-980526-280	dlx3b	WT	ZFA:0000132	neural plate			Gastrula:Bud	Gastrula:Bud	mRNA in situ hybridization	ZDB-PUB-061020-8			ZDB-FISH-150901-29105
ZDB-GENE-040628-1	rbm24a	WT	ZFA:0001094	whole organism			Segmentation:5-9 somites	Segmentation:5-9 somites	Reverse transcription PCR	ZDB-PUB-120223-14			ZDB-FISH-150901-29105
ZDB-GENE-110603-4	maza	WT	ZFA:0001094	whole organism			Blastula:256-cell	Hatching:Long-pec	Reverse transcription PCR	ZDB-PUB-120510-20			ZDB-FISH-150901-29105
ZDB-GENE-991209-3	sema3aa	WT	ZFA:0000255	paraxial mesoderm	BSPO:0000071	anterior region	Segmentation:14-19 somites	Segmentation:14-19 somites	mRNA in situ hybridization	ZDB-PUB-990628-6			ZDB-FISH-150901-29105
ZDB-GENE-030131-9667	si:dkey-27i16.2	AB/TU	ZFA:0001093	unspecified			Pharyngula:High-pec	Hatching:Long-pec	mRNA in situ hybridization	ZDB-PUB-010810-1	ZDB-EST-020322-1		ZDB-FISH-150901-29084
ZDB-GENE-030131-1452	alox12	AB/TU	ZFA:0000047	peripheral olfactory organ			Pharyngula:High-pec	Hatching:Long-pec	mRNA in situ hybridization	ZDB-PUB-040907-1	ZDB-CDNA-040425-1159		ZDB-FISH-150901-29084
ZDB-GENE-041105-6	col5a1	WT	ZFA:0001423	parachordal cartilage			Larval:Protruding-mouth	Larval:Protruding-mouth	mRNA in situ hybridization	ZDB-PUB-100726-15			ZDB-FISH-150901-29105
ZDB-GENE-050712-3	trpc2b	WT	ZFA:0009359	microvillous olfactory receptor neuron			Adult	Adult	mRNA in situ hybridization	ZDB-PUB-131009-1			ZDB-FISH-150901-29105
ZDB-GENE-030131-5841	cirbpb	AB	ZFA:0000354	gill			Adult	Adult	Reverse transcription PCR	ZDB-PUB-080924-5			ZDB-FISH-150901-27842
ZDB-GENE-041203-1	foxp1b	WT	ZFA:0009310	retinal ganglion cell			Larval:Day 5	Larval:Day 5	mRNA in situ hybridization	ZDB-PUB-070920-29			ZDB-FISH-150901-29105
ZDB-GENE-010122-1	fgf8b	WT	ZFA:0001093	unspecified			Pharyngula:Prim-5	Pharyngula:Prim-5	mRNA in situ hybridization	ZDB-PUB-010117-4			ZDB-FISH-150901-29105
ZDB-GENE-050522-97	tmem127	AB/TU	ZFA:0001094	whole organism			Zygote:1-cell	Hatching:Pec-fin	mRNA in situ hybridization	ZDB-PUB-040907-1	ZDB-CDNA-050522-97		ZDB-FISH-150901-29084
ZDB-GENE-030131-5409	micall2a	AB/TU	ZFA:0001079	blood vasculature			Pharyngula:High-pec	Hatching:Long-pec	mRNA in situ hybridization	ZDB-PUB-040907-1	ZDB-EST-060810-159		ZDB-FISH-150901-29084
ZDB-GENE-030131-9359	stat6	WT	ZFA:0000529	kidney			Adult	Adult	Reverse transcription PCR	ZDB-PUB-091215-43			ZDB-FISH-150901-29105
ZDB-GENE-980526-437	tbxta	WT	ZFA:0000135	notochord			Segmentation:5-9 somites	Segmentation:5-9 somites	mRNA in situ hybridization	ZDB-PUB-131108-24			ZDB-FISH-150901-29105
ZDB-GENE-990415-200	pax6a	WT	ZFA:0007018	forebrain neural plate			Gastrula:Bud	Gastrula:Bud	mRNA in situ hybridization	ZDB-PUB-070907-3			ZDB-FISH-150901-29105
ZDB-GENE-000210-19	rbp4	WT	ZFA:0001180	epidermal basal stratum			Adult	Adult	mRNA in situ hybridization	ZDB-PUB-060825-21			ZDB-FISH-150901-29105
ZDB-GENE-011101-3	mab21l2	WT	ZFA:0001093	unspecified			Segmentation:5-9 somites	Segmentation:5-9 somites	mRNA in situ hybridization	ZDB-PUB-040609-3			ZDB-FISH-150901-29105
ZDB-GENE-060526-274	slc4a4a	WT	ZFA:0000150	pronephric duct			Segmentation:14-19 somites	Segmentation:14-19 somites	mRNA in situ hybridization	ZDB-PUB-060323-8			ZDB-FISH-150901-29105
ZDB-GENE-090112-3	fbn2b	WT	ZFA:0000135	notochord			Pharyngula:Prim-5	Pharyngula:Prim-5	mRNA in situ hybridization	ZDB-PUB-100427-24			ZDB-FISH-150901-29105
ZDB-GENE-030131-4325	trim8b	WT	ZFA:0000100	cerebellum			Hatching:Long-pec	Hatching:Long-pec	mRNA in situ hybridization	ZDB-PUB-121121-11			ZDB-FISH-150901-29105
ZDB-GENE-031010-45	si:ch73-364h19.1	AB/TU	ZFA:0000160	tegmentum			Pharyngula:Prim-15	Pharyngula:Prim-25	mRNA in situ hybridization	ZDB-PUB-010810-1	ZDB-EST-031010-45		ZDB-FISH-150901-29084
ZDB-GENE-040629-3	runx2a	AB	ZFA:0000037	anatomical structure			Larval:Days 7-13	Larval:Days 7-13	Reverse transcription PCR	ZDB-PUB-160830-7			ZDB-FISH-150901-27842
ZDB-GENE-040426-2289	parp16	AB/TU	ZFA:0000005	artery			Pharyngula:Prim-15	Pharyngula:Prim-25	mRNA in situ hybridization	ZDB-PUB-040907-1	ZDB-CDNA-040425-3236		ZDB-FISH-150901-29084
ZDB-GENE-030616-17	slc39a13	AB	ZFA:0001094	whole organism			Zygote:1-cell	Larval:Day 5	Reverse transcription PCR	ZDB-PUB-110602-24			ZDB-FISH-150901-27842
ZDB-GENE-040426-1321	ptger2a	AB/TU	ZFA:0001093	unspecified			Zygote:1-cell	Hatching:Pec-fin	mRNA in situ hybridization	ZDB-PUB-040907-1	ZDB-CDNA-040425-2255		ZDB-FISH-150901-29084
ZDB-GENE-980526-212	dlx2a	WT	ZFA:0001094	whole organism			Pharyngula:Prim-5	Pharyngula:Prim-5	Reverse transcription PCR	ZDB-PUB-060927-11			ZDB-FISH-150901-29105
ZDB-GENE-991019-3	myl7	AB	ZFA:0000009	cardiac ventricle			Hatching:Long-pec	Hatching:Long-pec	mRNA in situ hybridization	ZDB-PUB-160717-1			ZDB-FISH-150901-27842
ZDB-GENE-060503-341	dot1l	WT	ZFA:0000128	midbrain			Hatching:Long-pec	Hatching:Long-pec	mRNA in situ hybridization	ZDB-PUB-101201-12			ZDB-FISH-150901-29105
ZDB-GENE-990415-76	foxa	WT	ZFA:0000029	hindbrain			Segmentation:20-25 somites	Segmentation:20-25 somites	mRNA in situ hybridization	ZDB-PUB-050119-2			ZDB-FISH-150901-29105
ZDB-GENE-010724-8	dlg1	WT	ZFA:0009070	granule cell			Larval:Day 5	Larval:Day 5	mRNA in situ hybridization	ZDB-PUB-160913-14			ZDB-FISH-150901-29105
ZDB-GENE-031219-5	ca2	AB	ZFA:0001135	neural tube			Segmentation:14-19 somites	Segmentation:14-19 somites	mRNA in situ hybridization	ZDB-PUB-070330-32			ZDB-FISH-150901-27842
ZDB-GENE-090311-1	gper1	WT	ZFA:0009133	Sertoli cell			Adult	Adult	mRNA in situ hybridization	ZDB-PUB-090302-4			ZDB-FISH-150901-29105
ZDB-GENE-031112-6	flnbl	AB/TU	ZFA:0000051	otic vesicle			Segmentation:20-25 somites	Pharyngula:Prim-5	mRNA in situ hybridization	ZDB-PUB-010810-1	ZDB-EST-031116-66		ZDB-FISH-150901-29084
ZDB-GENE-040426-1892	dnaaf4	AB/TU	ZFA:0000402	olfactory bulb			Pharyngula:High-pec	Hatching:Long-pec	mRNA in situ hybridization	ZDB-PUB-040907-1	ZDB-CDNA-040425-2832		ZDB-FISH-150901-29084
ZDB-GENE-010302-1	foxc1a	WT	ZFA:0001285	intersegmental vessel			Pharyngula:Prim-5	Pharyngula:Prim-5	mRNA in situ hybridization	ZDB-PUB-081218-12			ZDB-FISH-150901-29105
ZDB-GENE-990415-255	snai1a	WT	ZFA:0001606	pharyngeal arch 3			Pharyngula:Prim-25	Pharyngula:Prim-25	mRNA in situ hybridization	ZDB-PUB-961014-1118			ZDB-FISH-150901-29105
ZDB-GENE-020508-1	cryaa	WT	ZFA:0000035	lens			Adult	Adult	Western blot	ZDB-PUB-050209-6			ZDB-FISH-150901-29105
ZDB-GENE-000511-2	pycard	AB/TU	ZFA:0000105	epidermis			Segmentation:20-25 somites	Pharyngula:Prim-5	mRNA in situ hybridization	ZDB-PUB-040907-1	ZDB-CDNA-050522-389		ZDB-FISH-150901-29084
ZDB-GENE-030131-4664	cyp2x12	WT	ZFA:0000123	liver			Adult	Adult	Reverse transcription PCR	ZDB-PUB-060501-4			ZDB-FISH-150901-29105
ZDB-GENE-021226-2	lamb4	WT	ZFA:0000051	otic vesicle			Hatching:Long-pec	Hatching:Long-pec	mRNA in situ hybridization	ZDB-PUB-110119-24			ZDB-FISH-150901-29105
ZDB-GENE-050320-121	cx23	WT	ZFA:0001679	solid lens vesicle			Pharyngula:Prim-5	Pharyngula:Prim-5	mRNA in situ hybridization	ZDB-PUB-090629-20			ZDB-FISH-150901-29105
ZDB-GENE-980526-283	egr2b	WT	ZFA:0001093	unspecified			Segmentation:5-9 somites	Segmentation:5-9 somites	mRNA in situ hybridization	ZDB-PUB-010927-6			ZDB-FISH-150901-29105
ZDB-GENE-040426-1274	sox4b	WT	ZFA:0001370	posterior pancreatic bud			Pharyngula:Prim-15	Pharyngula:Prim-15	mRNA in situ hybridization	ZDB-PUB-100105-31			ZDB-FISH-150901-29105
ZDB-GENE-980526-212	dlx2a	AB	ZFA:0009165	neural crest cell			Pharyngula:Prim-5	Pharyngula:Prim-5	mRNA in situ hybridization	ZDB-PUB-080209-8			ZDB-FISH-150901-27842
ZDB-GENE-990415-172	neurod1	WT	ZFA:0001115	trunk	ZFA:0001105	embryonic structure	Segmentation:5-9 somites	Segmentation:5-9 somites	Immunohistochemistry	ZDB-PUB-130712-10			ZDB-FISH-150901-29105
ZDB-GENE-070103-1	vwf	WT	ZFA:0001114	head			Hatching:Long-pec	Hatching:Long-pec	mRNA in situ hybridization	ZDB-PUB-121016-29			ZDB-FISH-150901-29105
ZDB-GENE-040308-1	traf4a	WT	ZFA:0000077	tail bud			Segmentation:26+ somites	Segmentation:26+ somites	mRNA in situ hybridization	ZDB-PUB-050308-8			ZDB-FISH-150901-29105
ZDB-GENE-060130-250	ucn3l	WT	ZFA:0000822	rhombomere 2			Larval:Protruding-mouth	Larval:Protruding-mouth	mRNA in situ hybridization	ZDB-PUB-100614-29	ZDB-CDNA-080204-256		ZDB-FISH-150901-29105
ZDB-GENE-040426-2289	parp16	AB/TU	ZFA:0000082	vein			Pharyngula:Prim-15	Pharyngula:Prim-25	mRNA in situ hybridization	ZDB-PUB-040907-1	ZDB-CDNA-040425-3236		ZDB-FISH-150901-29084
ZDB-GENE-060110-1	fgf20a	WT	ZFA:0001094	whole organism			Pharyngula:Prim-15	Pharyngula:Prim-15	Reverse transcription PCR	ZDB-PUB-110609-14			ZDB-FISH-150901-29105
ZDB-GENE-991123-5	myh7	WT	ZFA:0001719	presumptive cardiac ventricle heart tube			Pharyngula:Prim-5	Pharyngula:Prim-5	mRNA in situ hybridization	ZDB-PUB-140513-196			ZDB-FISH-150901-29105
ZDB-GENE-010226-3	gfra1b	WT	ZFA:0000029	hindbrain			Hatching:Long-pec	Hatching:Long-pec	mRNA in situ hybridization	ZDB-PUB-040628-1			ZDB-FISH-150901-29105
ZDB-GENE-040629-3	runx2a	WT	ZFA:0000250	opercle			Larval:Protruding-mouth	Larval:Protruding-mouth	mRNA in situ hybridization	ZDB-PUB-090204-3			ZDB-FISH-150901-29105
ZDB-GENE-980526-333	sox3	AB/TU	ZFA:0000101	diencephalon			Pharyngula:Prim-15	Pharyngula:Prim-25	mRNA in situ hybridization	ZDB-PUB-010810-1	ZDB-EST-030521-24		ZDB-FISH-150901-29084
ZDB-GENE-031010-33	nudt4a	AB/TU	ZFA:0000135	notochord			Segmentation:14-19 somites	Segmentation:14-19 somites	mRNA in situ hybridization	ZDB-PUB-040907-1	ZDB-EST-050506-71		ZDB-FISH-150901-29084
ZDB-GENE-990415-162	myca	AB/TU	ZFA:0001357	alar plate midbrain region			Segmentation:20-25 somites	Pharyngula:Prim-5	mRNA in situ hybridization	ZDB-PUB-040907-1	ZDB-CDNA-040425-169		ZDB-FISH-150901-29084
ZDB-GENE-000427-7	tbx20	AB/TU	ZFA:0000149	primitive heart tube			Segmentation:20-25 somites	Pharyngula:Prim-5	mRNA in situ hybridization	ZDB-PUB-010810-1	ZDB-EST-031002-37		ZDB-FISH-150901-29084
ZDB-GENE-980526-373	gdf6a	C32	ZFA:0000077	tail bud			Segmentation:14-19 somites	Segmentation:14-19 somites	mRNA in situ hybridization	ZDB-PUB-961014-939			ZDB-FISH-150901-28222
ZDB-GENE-041010-201	hsd17b10	WT	ZFA:0001094	whole organism			Gastrula:50%-epiboly	Gastrula:50%-epiboly	mRNA in situ hybridization	ZDB-PUB-080515-18			ZDB-FISH-150901-29105
ZDB-GENE-040426-2161	wls	WT	ZFA:0001094	whole organism			Segmentation:20-25 somites	Segmentation:20-25 somites	Western blot	ZDB-PUB-100726-22			ZDB-FISH-150901-29105
ZDB-GENE-030131-9762	paics	AB/TU	ZFA:0000128	midbrain			Segmentation:14-19 somites	Segmentation:14-19 somites	mRNA in situ hybridization	ZDB-PUB-010810-1	ZDB-EST-020816-9		ZDB-FISH-150901-29084
ZDB-GENE-060616-136	arhgef1b	AB/TU	ZFA:0001056	myotome			Pharyngula:Prim-15	Pharyngula:Prim-25	mRNA in situ hybridization	ZDB-PUB-040907-1	ZDB-EST-050309-355		ZDB-FISH-150901-29084
ZDB-GENE-000412-1	bdnf	WT	ZFA:0000051	otic vesicle			Pharyngula:Prim-5	Pharyngula:Prim-5	mRNA in situ hybridization	ZDB-PUB-140513-429			ZDB-FISH-150901-29105
ZDB-GENE-040714-1	heg1	AB/TU	ZFA:0000005	artery			Pharyngula:Prim-15	Pharyngula:Prim-25	mRNA in situ hybridization	ZDB-PUB-040907-1	ZDB-EST-041111-421		ZDB-FISH-150901-29084
ZDB-GENE-990415-47	dld	WT	ZFA:0009051	interneuron			Segmentation:5-9 somites	Segmentation:5-9 somites	mRNA in situ hybridization	ZDB-PUB-980326-2			ZDB-FISH-150901-29105
ZDB-GENE-031002-40	si:ch211-232b12.5	AB/TU	ZFA:0000445	optic tectum			Segmentation:20-25 somites	Pharyngula:Prim-5	mRNA in situ hybridization	ZDB-PUB-010810-1	ZDB-EST-031002-38		ZDB-FISH-150901-29084
ZDB-GENE-090428-3	fgd5a	WT	ZFA:0005024	trunk vasculature			Pharyngula:Prim-15	Pharyngula:Prim-15	mRNA in situ hybridization	ZDB-PUB-150115-9			ZDB-FISH-150901-29105
ZDB-GENE-030131-2908	cyp26b1	AB	ZFA:0001093	unspecified			Segmentation:5-9 somites	Segmentation:5-9 somites	mRNA in situ hybridization	ZDB-PUB-040908-10			ZDB-FISH-150901-27842
ZDB-GENE-010803-2	spry4	AB/TU	ZFA:0000038	margin			Blastula:Sphere	Blastula:30%-epiboly	mRNA in situ hybridization	ZDB-PUB-010810-1	ZDB-EST-021126-22		ZDB-FISH-150901-29084
ZDB-GENE-030323-1	fgfr2	WT	ZFA:0001285	intersegmental vessel			Pharyngula:Prim-5	Pharyngula:Prim-5	mRNA in situ hybridization	ZDB-PUB-140910-5			ZDB-FISH-150901-29105
ZDB-GENE-030131-5122	rab28	AB/TU	ZFA:0001093	unspecified			Segmentation:20-25 somites	Pharyngula:Prim-5	mRNA in situ hybridization	ZDB-PUB-040907-1	ZDB-CDNA-040425-1349		ZDB-FISH-150901-29084
ZDB-GENE-030131-5186	csgalnact2	WT	ZFA:0000029	hindbrain			Pharyngula:Prim-25	Pharyngula:Prim-25	mRNA in situ hybridization	ZDB-PUB-130703-24			ZDB-FISH-150901-29105
ZDB-GENE-040625-174	idh3b	AB/TU	ZFA:0000445	optic tectum			Segmentation:20-25 somites	Pharyngula:Prim-5	mRNA in situ hybridization	ZDB-PUB-040907-1	ZDB-EST-050506-405		ZDB-FISH-150901-29084
ZDB-GENE-020513-3	gpib	WT	ZFA:0005145	muscle			Adult	Adult	Northern blot	ZDB-PUB-090204-12			ZDB-FISH-150901-29105
ZDB-GENE-030131-9798	zgc:162964	AB/TU	ZFA:0000135	notochord			Segmentation:14-19 somites	Segmentation:14-19 somites	mRNA in situ hybridization	ZDB-PUB-010810-1	ZDB-EST-020912-12		ZDB-FISH-150901-29084
ZDB-GENE-030131-9864	mybbp1a	AB/TU	ZFA:0000095	pharyngeal arch 3-7 skeleton			Pharyngula:Prim-15	Pharyngula:Prim-25	mRNA in situ hybridization	ZDB-PUB-040907-1	ZDB-EST-050309-439		ZDB-FISH-150901-29084
ZDB-GENE-980526-112	isl1	WT	ZFA:0001093	unspecified			Segmentation:5-9 somites	Segmentation:5-9 somites	mRNA in situ hybridization	ZDB-PUB-120718-2			ZDB-FISH-150901-29105
ZDB-GENE-040611-2	nrp2a	WT	ZFA:0005110	thoracic duct			Larval:Day 5	Larval:Day 5	mRNA in situ hybridization	ZDB-PUB-060616-13			ZDB-FISH-150901-29105
ZDB-GENE-021118-1	has3	AB/TU	ZFA:0000022	floor plate			Segmentation:20-25 somites	Pharyngula:Prim-5	mRNA in situ hybridization	ZDB-PUB-051025-1	ZDB-EST-060130-432		ZDB-FISH-150901-29084
ZDB-GENE-011128-10	gnat2	WT	ZFA:0000107	eye			Adult	Adult	cDNA clones	ZDB-PUB-060105-16			ZDB-FISH-150901-29105
ZDB-GENE-990415-8	pax2a	WT	ZFA:0000042	midbrain hindbrain boundary			Segmentation:20-25 somites	Segmentation:20-25 somites	mRNA in situ hybridization	ZDB-PUB-980916-3			ZDB-FISH-150901-29105
ZDB-GENE-990415-272	ddx4	WT	ZFA:0009288	primordial germ cell			Gastrula:Shield	Gastrula:Shield	mRNA in situ hybridization	ZDB-PUB-991112-1			ZDB-FISH-150901-29105
ZDB-GENE-040426-1352	rab7a	AB/TU	ZFA:0001093	unspecified			Pharyngula:High-pec	Hatching:Long-pec	mRNA in situ hybridization	ZDB-PUB-040907-1	ZDB-EST-050309-362		ZDB-FISH-150901-29084
ZDB-GENE-090812-1	slc2a13b	WT	ZFA:0000008	brain			Adult	Adult	Reverse transcription PCR	ZDB-PUB-090526-25			ZDB-FISH-150901-29105
ZDB-GENE-980526-283	egr2b	WT	ZFA:0000948	rhombomere 3			Pharyngula:Prim-5	Pharyngula:Prim-5	mRNA in situ hybridization	ZDB-PUB-061222-15			ZDB-FISH-150901-29105
ZDB-GENE-000627-2	adarb1a	WT	ZFA:0001519	ceratobranchial 4 cartilage			Larval:Protruding-mouth	Larval:Protruding-mouth	mRNA in situ hybridization	ZDB-PUB-140514-8			ZDB-FISH-150901-29105
ZDB-GENE-000329-16	or111-1	WT	ZFA:0001094	whole organism			Adult	Adult	other	ZDB-PUB-160220-9			ZDB-FISH-150901-29105
ZDB-GENE-081006-1	wnt7bb	AB/TL	ZFA:0000029	hindbrain			Pharyngula:Prim-5	Pharyngula:Prim-5	mRNA in situ hybridization	ZDB-PUB-110214-15			ZDB-FISH-150901-29235
ZDB-GENE-040718-50	trim55a	WT	ZFA:0000114	heart			Adult	Adult	Reverse transcription PCR	ZDB-PUB-141203-56			ZDB-FISH-150901-29105
ZDB-GENE-030131-8662	slco3a1	WT	ZFA:0000529	kidney			Adult	Adult	Reverse transcription PCR	ZDB-PUB-091204-20			ZDB-FISH-150901-29105
ZDB-GENE-041210-178	wnt7ba	AB	ZFA:0000505	dorsal telencephalon			Hatching:Long-pec	Hatching:Long-pec	mRNA in situ hybridization	ZDB-PUB-151230-3			ZDB-FISH-150901-27842
ZDB-GENE-040426-2209	epcam	WT	ZFA:0000051	otic vesicle			Segmentation:26+ somites	Segmentation:26+ somites	mRNA in situ hybridization	ZDB-PUB-060323-33			ZDB-FISH-150901-29105
ZDB-GENE-030131-7764	aqp1a.1	WT	ZFA:0000008	brain			Adult	Adult	Western blot	ZDB-PUB-100830-2		ZDB-ATB-111115-1	ZDB-FISH-150901-29105
ZDB-GENE-061013-398	mtfr2	AB/TU	ZFA:0001093	unspecified			Segmentation:14-19 somites	Segmentation:14-19 somites	mRNA in situ hybridization	ZDB-PUB-040907-1	ZDB-EST-041111-320		ZDB-FISH-150901-29084
ZDB-GENE-990415-71	etv4	AB/TU	ZFA:0000135	notochord			Segmentation:1-4 somites	Segmentation:10-13 somites	mRNA in situ hybridization	ZDB-PUB-040907-1	ZDB-CDNA-040425-643		ZDB-FISH-150901-29084
ZDB-GENE-040426-2795	rp2	AB	ZFA:0001565	oocyte stage II			Adult	Adult	Reverse transcription PCR	ZDB-PUB-150703-11			ZDB-FISH-150901-27842
ZDB-GENE-040714-1	heg1	AB/TU	ZFA:0000082	vein			Pharyngula:Prim-15	Pharyngula:Prim-25	mRNA in situ hybridization	ZDB-PUB-040907-1	ZDB-EST-041111-421		ZDB-FISH-150901-29084
ZDB-GENE-021016-2	sec61a1l	AB	ZFA:0000092	axis			Segmentation:5-9 somites	Segmentation:5-9 somites	mRNA in situ hybridization	ZDB-PUB-031103-24	ZDB-EST-050622-35		ZDB-FISH-150901-27842
ZDB-GENE-011026-1	sox32	AB	ZFA:0000038	margin	BSPO:0000079	dorsal region	Blastula:30%-epiboly	Blastula:30%-epiboly	mRNA in situ hybridization	ZDB-PUB-021105-10			ZDB-FISH-150901-27842
ZDB-GENE-990415-272	ddx4	WT	ZFA:0009288	primordial germ cell			Pharyngula:Prim-5	Pharyngula:Prim-5	mRNA in situ hybridization	ZDB-PUB-140513-350			ZDB-FISH-150901-29105
ZDB-GENE-040426-1920	pdcd4a	AB/TU	ZFA:0000279	segmental plate			Segmentation:1-4 somites	Segmentation:10-13 somites	mRNA in situ hybridization	ZDB-PUB-040907-1	ZDB-EST-041111-417		ZDB-FISH-150901-29084
ZDB-GENE-990415-8	pax2a	WT	ZFA:0000051	otic vesicle			Segmentation:14-19 somites	Segmentation:26+ somites	mRNA in situ hybridization	ZDB-PUB-060508-14			ZDB-FISH-150901-29105
ZDB-GENE-030131-1768	alcamb	AB	ZFA:0000079	telencephalon			Pharyngula:Prim-25	Pharyngula:Prim-25	mRNA in situ hybridization	ZDB-PUB-031103-24	ZDB-EST-010111-338		ZDB-FISH-150901-27842
ZDB-GENE-090806-3	msc	WT	ZFA:0001094	whole organism			Pharyngula:Prim-25	Pharyngula:Prim-25	Reverse transcription PCR	ZDB-PUB-110316-30			ZDB-FISH-150901-29105
ZDB-GENE-001212-1	atp1a1a.1	AB/TU	ZFA:0000150	pronephric duct			Pharyngula:Prim-15	Pharyngula:Prim-25	mRNA in situ hybridization	ZDB-PUB-010810-1	ZDB-EST-010914-55		ZDB-FISH-150901-29084
ZDB-GENE-980526-403	nkx2.2a	AB	ZFA:0007042	spinal cord neural tube			Segmentation:14-19 somites	Segmentation:14-19 somites	mRNA in situ hybridization	ZDB-PUB-090204-27			ZDB-FISH-150901-27842
ZDB-GENE-030131-5486	nanog	AB	ZFA:0000123	liver			Adult	Adult	Reverse transcription PCR	ZDB-PUB-160430-11			ZDB-FISH-150901-27842
ZDB-GENE-080917-7	mlf1	AB/TU	ZFA:0001056	myotome			Pharyngula:High-pec	Hatching:Long-pec	mRNA in situ hybridization	ZDB-PUB-040907-1	ZDB-EST-080917-17		ZDB-FISH-150901-29084
ZDB-GENE-060526-260	kank1b	WT	ZFA:0000107	eye			Pharyngula:Prim-5	Pharyngula:Prim-5	mRNA in situ hybridization	ZDB-PUB-160614-11			ZDB-FISH-150901-29105
ZDB-GENE-041212-61	tfap2c	WT	ZFA:0007013	preplacodal ectoderm			Gastrula:75%-epiboly	Gastrula:75%-epiboly	mRNA in situ hybridization	ZDB-PUB-121030-17			ZDB-FISH-150901-29105
ZDB-GENE-030828-7	znfl2a	AB/TU	ZFA:0000033	intermediate cell mass of mesoderm			Segmentation:20-25 somites	Pharyngula:Prim-5	mRNA in situ hybridization	ZDB-PUB-051025-1	ZDB-EST-060130-27		ZDB-FISH-150901-29084
ZDB-GENE-980526-72	rarab	AB/TU	ZFA:0000152	retina			Larval:Protruding-mouth	Larval:Protruding-mouth	mRNA in situ hybridization	ZDB-PUB-080220-1	ZDB-EST-080403-5		ZDB-FISH-150901-29084
ZDB-GENE-030425-4	ppm1g	WT	ZFA:0000012	central nervous system			Segmentation:14-19 somites	Segmentation:14-19 somites	mRNA in situ hybridization	ZDB-PUB-130708-39			ZDB-FISH-150901-29105
ZDB-GENE-980526-265	myog	WT	ZFA:0000003	adaxial cell			Pharyngula:Prim-5	Pharyngula:Prim-5	mRNA in situ hybridization	ZDB-PUB-160802-5			ZDB-FISH-150901-29105
ZDB-GENE-990415-30	alcama	AB/TU	ZFA:0000019	epiphysis			Segmentation:14-19 somites	Segmentation:14-19 somites	mRNA in situ hybridization	ZDB-PUB-040907-1	ZDB-CDNA-040425-23		ZDB-FISH-150901-29084
ZDB-GENE-041010-161	chga	WT	ZFA:0000162	trigeminal placode			Segmentation:14-19 somites	Segmentation:14-19 somites	mRNA in situ hybridization	ZDB-PUB-080701-5			ZDB-FISH-150901-29105
ZDB-GENE-030616-592	homeza	AB/TU	ZFA:0000563	pectoral fin musculature			Pharyngula:High-pec	Hatching:Long-pec	mRNA in situ hybridization	ZDB-PUB-010810-1	ZDB-EST-040128-10		ZDB-FISH-150901-29084
ZDB-GENE-030616-53	gria3b	WT	ZFA:0001215	thalamus			Larval:Protruding-mouth	Larval:Protruding-mouth	mRNA in situ hybridization	ZDB-PUB-080226-9			ZDB-FISH-150901-29105
ZDB-GENE-980526-166	shha	WT	ZFA:0000008	brain			Pharyngula:Prim-15	Pharyngula:Prim-15	mRNA in situ hybridization	ZDB-PUB-060623-19			ZDB-FISH-150901-29105
ZDB-GENE-000616-6	myf5	WT	ZFA:0000861	ventral oblique extraocular muscle			Hatching:Long-pec	Hatching:Long-pec	mRNA in situ hybridization	ZDB-PUB-090505-16			ZDB-FISH-150901-29105
ZDB-GENE-040912-39	smyd5	WT	ZFA:0000598	testis			Adult	Adult	Reverse transcription PCR	ZDB-PUB-160706-4			ZDB-FISH-150901-29105
ZDB-GENE-040426-2055	ntmt1	AB/TU	ZFA:0000003	adaxial cell			Segmentation:14-19 somites	Segmentation:14-19 somites	mRNA in situ hybridization	ZDB-PUB-051025-1	ZDB-EST-090218-134		ZDB-FISH-150901-29084
ZDB-GENE-030131-4907	nf1a	WT	ZFA:0000075	spinal cord			Hatching:Long-pec	Hatching:Long-pec	mRNA in situ hybridization	ZDB-PUB-091215-48			ZDB-FISH-150901-29105
ZDB-GENE-000322-5	myhz1.1	WT	ZFA:0000733	somite 7			Hatching:Pec-fin	Larval:Protruding-mouth	mRNA in situ hybridization	ZDB-PUB-140502-13			ZDB-FISH-150901-29105
ZDB-GENE-041114-165	bora	AB/TU	ZFA:0000445	optic tectum			Segmentation:20-25 somites	Pharyngula:Prim-5	mRNA in situ hybridization	ZDB-PUB-040907-1	ZDB-CDNA-041114-165		ZDB-FISH-150901-29084
ZDB-GENE-040801-161	aurka	WT	ZFA:0000155	somite			Hatching:Long-pec	Hatching:Long-pec	mRNA in situ hybridization	ZDB-PUB-130204-4			ZDB-FISH-150901-29105
ZDB-GENE-980526-514	snai1b	WT	ZFA:0000045	neural crest			Pharyngula:Prim-5	Pharyngula:Prim-5	mRNA in situ hybridization	ZDB-PUB-080331-9			ZDB-FISH-150901-29105
ZDB-GENE-050208-64	matn4	AB/TU	ZFA:0000095	pharyngeal arch 3-7 skeleton			Larval:Day 5	Larval:Day 5	mRNA in situ hybridization	ZDB-PUB-040907-1	ZDB-EST-050208-48		ZDB-FISH-150901-29084
ZDB-GENE-030131-775	sulf2b	AB	ZFA:0000051	otic vesicle			Pharyngula:Prim-25	Pharyngula:Prim-25	mRNA in situ hybridization	ZDB-PUB-101101-13			ZDB-FISH-150901-27842
ZDB-GENE-060929-540	glulc	WT	ZFA:0000123	liver			Adult	Adult	Reverse transcription PCR	ZDB-PUB-120706-10			ZDB-FISH-150901-29105
ZDB-GENEP-040724-129	si:dkey-204f11.66p	AB/TU	ZFA:0000360	heart tube			Pharyngula:Prim-15	Pharyngula:Prim-25	mRNA in situ hybridization	ZDB-PUB-051025-1	ZDB-EST-090218-76		ZDB-FISH-150901-29084
ZDB-GENE-040718-58	tjp2b	WT	ZFA:0000047	peripheral olfactory organ			Larval:Day 4	Larval:Day 4	mRNA in situ hybridization	ZDB-PUB-070726-14			ZDB-FISH-150901-29105
ZDB-GENE-030715-1	fgf10a	WT	ZFA:0000051	otic vesicle	ZFA:0000619	anterior crista	Hatching:Long-pec	Hatching:Long-pec	mRNA in situ hybridization	ZDB-PUB-150127-12			ZDB-FISH-150901-29105
ZDB-GENE-040426-2843	kctd10	WT	ZFA:0000026	hatching gland			Pharyngula:Prim-15	Pharyngula:Prim-15	mRNA in situ hybridization	ZDB-PUB-140318-20			ZDB-FISH-150901-29105
ZDB-GENE-041229-4	pitx3	AB	ZFA:0001094	whole organism			Segmentation:14-19 somites	Larval:Protruding-mouth	Reverse transcription PCR	ZDB-PUB-150623-9			ZDB-FISH-150901-27842
ZDB-GENE-030131-8434	grna	WT	ZFA:0000007	blood			Adult	Adult	Reverse transcription PCR	ZDB-PUB-051114-8			ZDB-FISH-150901-29105
ZDB-GENE-980526-561	myod1	WT	ZFA:0000204	esophagus	ZFA:0009115	skeletal muscle cell	Larval:Protruding-mouth	Larval:Protruding-mouth	mRNA in situ hybridization	ZDB-PUB-130709-61			ZDB-FISH-150901-29105
ZDB-GENE-010614-1	cxcr4b	WT	ZFA:0009310	retinal ganglion cell			Pharyngula:Prim-15	Hatching:Long-pec	mRNA in situ hybridization	ZDB-PUB-011214-14			ZDB-FISH-150901-29105
ZDB-GENE-030131-8173	tomm70a	WT	ZFA:0000008	brain			Adult	Adult	Reverse transcription PCR	ZDB-PUB-170214-312			ZDB-FISH-150901-29105
ZDB-GENE-070117-2515	npas4l	WT	ZFA:0005041	anterior lateral plate mesoderm			Segmentation:1-4 somites	Segmentation:1-4 somites	mRNA in situ hybridization	ZDB-PUB-160716-21			ZDB-FISH-150901-29105
ZDB-GENE-980528-2059	bmp4	AB	ZFA:0001315	atrioventricular canal	ZFA:0001319	myocardium	Hatching:Long-pec	Hatching:Long-pec	mRNA in situ hybridization	ZDB-PUB-140513-180			ZDB-FISH-150901-27842
ZDB-GENE-990714-26	lef1	WT	ZFA:0000101	diencephalon			Segmentation:14-19 somites	Segmentation:14-19 somites	mRNA in situ hybridization	ZDB-PUB-061020-59			ZDB-FISH-150901-29105
ZDB-GENE-990415-53	emx3	WT	ZFA:0000101	diencephalon			Pharyngula:Prim-5	Pharyngula:Prim-5	mRNA in situ hybridization	ZDB-PUB-050104-8			ZDB-FISH-150901-29105
ZDB-GENE-990415-47	dld	WT	ZFA:0000111	germ ring			Gastrula:90%-epiboly	Gastrula:90%-epiboly	mRNA in situ hybridization	ZDB-PUB-980326-2			ZDB-FISH-150901-29105
ZDB-GENE-040426-2371	dnm2b	AB	ZFA:0000075	spinal cord			Adult	Adult	Reverse transcription PCR	ZDB-PUB-130308-23			ZDB-FISH-150901-27842
ZDB-GENE-031001-3	hsp90aa1.2	WT	ZFA:0009115	skeletal muscle cell			Segmentation:5-9 somites	Segmentation:5-9 somites	mRNA in situ hybridization	ZDB-PUB-080209-1			ZDB-FISH-150901-29105
ZDB-GENE-990714-16	ahr2	AB	ZFA:0000151	pronephros			Pharyngula:Prim-25	Pharyngula:Prim-25	mRNA in situ hybridization	ZDB-PUB-020807-20			ZDB-FISH-150901-27842
ZDB-GENE-980526-265	myog	WIK/AB	ZFA:0000155	somite			Segmentation:5-9 somites	Segmentation:5-9 somites	mRNA in situ hybridization	ZDB-PUB-070820-13			ZDB-FISH-150901-12950
ZDB-GENE-060130-1	crybb2	WT	ZFA:0000107	eye			Adult	Adult	cDNA clones	ZDB-PUB-060105-16			ZDB-FISH-150901-29105
ZDB-GENE-050522-207	stmn2b	AB/TU	ZFA:0000013	cranial ganglion			Segmentation:20-25 somites	Pharyngula:Prim-5	mRNA in situ hybridization	ZDB-PUB-040907-1	ZDB-CDNA-050522-207		ZDB-FISH-150901-29084
ZDB-GENE-990415-200	pax6a	WT	ZFA:0000029	hindbrain			Pharyngula:Prim-5	Pharyngula:Prim-5	mRNA in situ hybridization	ZDB-PUB-070523-20			ZDB-FISH-150901-29105
ZDB-GENE-041212-40	erg	AB	ZFA:0009258	angioblastic mesenchymal cell			Segmentation:10-13 somites	Segmentation:10-13 somites	mRNA in situ hybridization	ZDB-PUB-081203-7			ZDB-FISH-150901-27842
ZDB-GENE-130530-629	bmp10l	WT	ZFA:0005061	ventricular myocardium			Hatching:Long-pec	Hatching:Long-pec	mRNA in situ hybridization	ZDB-PUB-130729-9			ZDB-FISH-150901-29105
ZDB-GENE-030516-1	gnrh2	WT	ZFA:0000008	brain			Juvenile:Days 45-89	Juvenile:Days 45-89	Reverse transcription PCR	ZDB-PUB-120630-5			ZDB-FISH-150901-29105
ZDB-GENE-110126-1	ap1m1	WT	ZFA:0000598	testis			Adult	Adult	Reverse transcription PCR	ZDB-PUB-100726-21			ZDB-FISH-150901-29105
ZDB-GENE-050417-50	krt99	WT	ZFA:0000038	margin			Blastula:30%-epiboly	Blastula:30%-epiboly	mRNA in situ hybridization	ZDB-PUB-080826-43			ZDB-FISH-150901-29105
ZDB-GENE-021030-4	cad	WT	ZFA:0000029	hindbrain			Pharyngula:Prim-5	Pharyngula:Prim-5	mRNA in situ hybridization	ZDB-PUB-050607-20			ZDB-FISH-150901-29105
ZDB-GENE-060526-203	adamts15a	WT	ZFA:0000436	spleen			Adult	Adult	Reverse transcription PCR	ZDB-PUB-150417-3			ZDB-FISH-150901-29105
ZDB-GENE-081215-2	spry1	AB/TU	ZFA:0000101	diencephalon			Larval:Day 5	Larval:Day 5	mRNA in situ hybridization	ZDB-PUB-080902-15			ZDB-FISH-150901-29084
ZDB-GENE-030411-4	selenot2	AB/TU	ZFA:0001093	unspecified			Segmentation:14-19 somites	Segmentation:14-19 somites	mRNA in situ hybridization	ZDB-PUB-010810-1	ZDB-EST-030415-17		ZDB-FISH-150901-29084
ZDB-GENE-050220-4	ccdc106a	AB/TU	ZFA:0001094	whole organism			Zygote:1-cell	Hatching:Pec-fin	mRNA in situ hybridization	ZDB-PUB-040907-1	ZDB-CDNA-050220-4		ZDB-FISH-150901-29084
ZDB-GENE-030131-9753	akap12b	AB/TU	ZFA:0000083	ventral mesoderm			Segmentation:1-4 somites	Segmentation:10-13 somites	mRNA in situ hybridization	ZDB-PUB-010810-1	ZDB-EST-010914-22		ZDB-FISH-150901-29084
ZDB-GENE-000710-4	zic2a	WT	ZFA:0001120	neuroectoderm			Gastrula:75%-epiboly	Gastrula:75%-epiboly	mRNA in situ hybridization	ZDB-PUB-050628-3			ZDB-FISH-150901-29105
ZDB-GENE-031001-3	hsp90aa1.2	WT	ZFA:0000473	trunk musculature			Hatching:Long-pec	Hatching:Long-pec	mRNA in situ hybridization	ZDB-PUB-070629-29			ZDB-FISH-150901-29105
ZDB-GENE-110421-3	grm8b	WT	ZFA:0000599	torus semicircularis			Larval:Day 5	Larval:Day 5	mRNA in situ hybridization	ZDB-PUB-121016-28			ZDB-FISH-150901-29105
ZDB-GENE-000822-2	hoxc1a	WT	ZFA:0000135	notochord			Segmentation:5-9 somites	Segmentation:5-9 somites	mRNA in situ hybridization	ZDB-PUB-010814-6			ZDB-FISH-150901-29105
ZDB-GENE-060929-312	blvra	TL	ZFA:0000033	intermediate cell mass of mesoderm			Pharyngula:Prim-5	Pharyngula:Prim-5	mRNA in situ hybridization	ZDB-PUB-161025-28			ZDB-FISH-150901-8850
ZDB-GENE-040718-466	fundc1	AB/TU	ZFA:0001135	neural tube			Segmentation:20-25 somites	Pharyngula:Prim-5	mRNA in situ hybridization	ZDB-PUB-010810-1	ZDB-EST-031002-18		ZDB-FISH-150901-29084
ZDB-GENE-030425-3	adka	AB/TU	ZFA:0000101	diencephalon			Segmentation:20-25 somites	Pharyngula:Prim-5	mRNA in situ hybridization	ZDB-PUB-010810-1	ZDB-EST-030429-27		ZDB-FISH-150901-29084
ZDB-GENE-030411-6	krt18a.1	WT	ZFA:0000086	EVL			Gastrula:Shield	Gastrula:Shield	mRNA in situ hybridization	ZDB-PUB-081121-16			ZDB-FISH-150901-29105
ZDB-GENE-000210-25	khdrbs1a	AB	ZFA:0000368	integument			Adult	Adult	Reverse transcription PCR	ZDB-PUB-180123-3			ZDB-FISH-150901-27842
ZDB-GENE-040426-804	wdr1	AB/TU	ZFA:0001185	periderm			Segmentation:14-19 somites	Segmentation:14-19 somites	mRNA in situ hybridization	ZDB-PUB-040907-1	ZDB-CDNA-040425-1730		ZDB-FISH-150901-29084
ZDB-GENE-990415-55	tie1	WT	ZFA:0001051	caudal division of the internal carotid artery			Pharyngula:Prim-25	Pharyngula:Prim-25	mRNA in situ hybridization	ZDB-PUB-020820-13			ZDB-FISH-150901-29105
ZDB-GENE-050417-413	ppp1r14aa	WT	ZFA:0000112	gut			Larval:Protruding-mouth	Larval:Protruding-mouth	mRNA in situ hybridization	ZDB-PUB-070513-6			ZDB-FISH-150901-29105
ZDB-GENE-980605-16	lfng	WT	ZFA:0001093	unspecified			Segmentation:20-25 somites	Segmentation:20-25 somites	mRNA in situ hybridization	ZDB-PUB-010705-14			ZDB-FISH-150901-29105
ZDB-GENE-020419-21	smc4	WT	ZFA:0001613	pharyngeal arch 3-7			Larval:Day 5	Larval:Day 5	mRNA in situ hybridization	ZDB-PUB-090914-18			ZDB-FISH-150901-29105
ZDB-GENE-050105-5	slc17a7a	WT	ZFA:0000388	medial caudal lobe	ZFA:0009070	granule cell	Larval:Days 7-13	Larval:Days 7-13	mRNA in situ hybridization	ZDB-PUB-090422-9			ZDB-FISH-150901-29105
ZDB-GENE-060810-157	im:7160566	AB/TU	ZFA:0000128	midbrain			Pharyngula:High-pec	Hatching:Long-pec	mRNA in situ hybridization	ZDB-PUB-040907-1	ZDB-EST-060810-176		ZDB-FISH-150901-29084
ZDB-GENE-020415-2	calm2b	AB/TU	ZFA:0000012	central nervous system			Pharyngula:High-pec	Hatching:Long-pec	mRNA in situ hybridization	ZDB-PUB-010810-1	ZDB-EST-020409-8		ZDB-FISH-150901-29084
ZDB-GENE-991019-3	myl7	WT	ZFA:0001093	unspecified			Segmentation:20-25 somites	Segmentation:20-25 somites	mRNA in situ hybridization	ZDB-PUB-040322-7			ZDB-FISH-150901-29105
ZDB-GENE-980526-561	myod1	WT	ZFA:0000155	somite			Segmentation:5-9 somites	Segmentation:5-9 somites	mRNA in situ hybridization	ZDB-PUB-980820-2			ZDB-FISH-150901-29105
ZDB-GENE-980526-171	tbx16l	AB/TU	ZFA:0000077	tail bud			Segmentation:1-4 somites	Segmentation:10-13 somites	mRNA in situ hybridization	ZDB-PUB-010810-1	ZDB-EST-020319-1		ZDB-FISH-150901-29084
ZDB-GENE-010226-1	gdnfa	WT	ZFA:0000551	nucleus lateralis valvulae			Adult	Adult	Immunohistochemistry	ZDB-PUB-071219-8			ZDB-FISH-150901-29105
ZDB-GENE-040426-1654	ckmt2b	AB/TU	ZFA:0000563	pectoral fin musculature			Larval:Day 5	Larval:Day 5	mRNA in situ hybridization	ZDB-PUB-040907-1	ZDB-CDNA-040425-2594		ZDB-FISH-150901-29084
ZDB-MIRNAG-120906-5	mir7148	WT	ZFA:0001094	whole organism			Gastrula:Shield	Gastrula:Shield	Northern blot	ZDB-PUB-120315-2			ZDB-FISH-150901-29105
ZDB-GENE-000823-7	hoxb6b	AB/TU	ZFA:0009248	neuron			Pharyngula:Prim-15	Pharyngula:Prim-25	mRNA in situ hybridization	ZDB-PUB-051025-1	ZDB-EST-060130-320		ZDB-FISH-150901-29084
ZDB-GENE-030616-7	hbbe1.1	WT	ZFA:0009325	erythroid lineage cell			Larval:Day 4	Larval:Day 4	mRNA in situ hybridization	ZDB-PUB-160809-6			ZDB-FISH-150901-29105
ZDB-GENE-030513-2	pomca	WT	ZFA:0001197	pars intermedia			Larval:Protruding-mouth	Larval:Protruding-mouth	mRNA in situ hybridization	ZDB-PUB-090914-24			ZDB-FISH-150901-29105
ZDB-GENE-050417-36	chodl	WIK	ZFA:0000013	cranial ganglion			Segmentation:20-25 somites	Segmentation:20-25 somites	mRNA in situ hybridization	ZDB-PUB-120330-1			ZDB-FISH-150901-23633
ZDB-GENE-050726-3	sid4	WT	ZFA:0001678	immature eye			Segmentation:14-19 somites	Segmentation:14-19 somites	Reverse transcription PCR	ZDB-PUB-050607-17			ZDB-FISH-150901-29105
ZDB-GENE-160922-1	h2af1al	WT	ZFA:0001565	oocyte stage II			Adult	Adult	Western blot	ZDB-PUB-130903-47		ZDB-ATB-160922-1	ZDB-FISH-150901-29105
ZDB-GENE-040426-1777	pde6hb	AB/TU	ZFA:0000152	retina			Pharyngula:High-pec	Hatching:Long-pec	mRNA in situ hybridization	ZDB-PUB-040907-1	ZDB-CDNA-040425-2717		ZDB-FISH-150901-29084
ZDB-GENE-070705-74	myhz1.3	WT	ZFA:0000853	somite 18			Hatching:Pec-fin	Larval:Protruding-mouth	mRNA in situ hybridization	ZDB-PUB-140502-13			ZDB-FISH-150901-29105
ZDB-MIRNAG-041228-15	mir1-1	WT	ZFA:0001094	whole organism			Segmentation:14-19 somites	Pharyngula:Prim-15	Northern blot	ZDB-PUB-100322-10			ZDB-FISH-150901-29105
ZDB-GENE-990415-82	gata3	WT	ZFA:0001078	thymus	ZFA:0009354	hematopoietic multipotent progenitor cell	Larval:Day 5	Larval:Day 5	mRNA in situ hybridization	ZDB-PUB-100910-45			ZDB-FISH-150901-29105
ZDB-GENE-050726-3	sid4	WT	ZFA:0000123	liver			Hatching:Long-pec	Hatching:Long-pec	Reverse transcription PCR	ZDB-PUB-050607-17			ZDB-FISH-150901-29105
ZDB-GENE-010426-1	dmd	WT	ZFA:0001093	unspecified			Pharyngula:Prim-5	Pharyngula:Prim-5	Immunohistochemistry	ZDB-PUB-040312-4			ZDB-FISH-150901-29105
ZDB-GENE-990415-52	eef1a1l1	AB	ZFA:0000105	epidermis			Pharyngula:Prim-25	Pharyngula:Prim-25	mRNA in situ hybridization	ZDB-PUB-031103-24	ZDB-EST-050429-13		ZDB-FISH-150901-27842
ZDB-GENE-030131-6174	rabl6a	AB/TU	ZFA:0000026	hatching gland			Segmentation:14-19 somites	Segmentation:14-19 somites	mRNA in situ hybridization	ZDB-PUB-010810-1	ZDB-EST-040107-11		ZDB-FISH-150901-29084
ZDB-GENE-041008-14	stc2a	AB/TU	ZFA:0009248	neuron			Pharyngula:High-pec	Hatching:Long-pec	mRNA in situ hybridization	ZDB-PUB-040907-1	ZDB-EST-041008-21		ZDB-FISH-150901-29084
ZDB-GENE-060118-1	lama1	WT	ZFA:0001161	pectoral fin			Hatching:Long-pec	Hatching:Long-pec	mRNA in situ hybridization	ZDB-PUB-110119-24			ZDB-FISH-150901-29105
ZDB-GENE-040426-803	vldlr	AB	ZFA:0000505	dorsal telencephalon			Larval:Protruding-mouth	Larval:Protruding-mouth	mRNA in situ hybridization	ZDB-PUB-120301-10			ZDB-FISH-150901-27842
ZDB-GENE-040426-1370	zgc:64106	AB/TU	ZFA:0000112	gut			Segmentation:20-25 somites	Pharyngula:Prim-5	mRNA in situ hybridization	ZDB-PUB-040907-1	ZDB-CDNA-040425-2304		ZDB-FISH-150901-29084
ZDB-GENE-030723-6	egr2a	WT	ZFA:0000297	vagal lobe			Pharyngula:Prim-5	Pharyngula:Prim-5	mRNA in situ hybridization	ZDB-PUB-090629-29			ZDB-FISH-150901-29105
ZDB-GENE-010727-1	etv6	WT	ZFA:0005039	anterior lateral mesoderm			Segmentation:14-19 somites	Segmentation:14-19 somites	mRNA in situ hybridization	ZDB-PUB-141005-5			ZDB-FISH-150901-29105
ZDB-GENE-990415-29	csnk2b	WT	ZFA:0001094	whole organism			Adult	Adult	Reverse transcription PCR	ZDB-PUB-130830-8			ZDB-FISH-150901-29105
ZDB-GENE-030131-2416	f11r.1	WT	ZFA:0000151	pronephros			Segmentation:14-19 somites	Segmentation:14-19 somites	mRNA in situ hybridization	ZDB-PUB-140815-5			ZDB-FISH-150901-29105
ZDB-GENE-030131-2974	mtor	WT	ZFA:0001094	whole organism			Hatching:Long-pec	Larval:Protruding-mouth	Reverse transcription PCR	ZDB-PUB-070210-1			ZDB-FISH-150901-29105
ZDB-GENE-010226-1	gdnfa	WT	ZFA:0000155	somite	BSPO:0000084	ventral region	Pharyngula:Prim-5	Pharyngula:Prim-5	mRNA in situ hybridization	ZDB-PUB-010219-1			ZDB-FISH-150901-29105
ZDB-GENE-060822-1	serpinf2a	WT	ZFA:0000123	liver			Larval:Protruding-mouth	Larval:Day 5	mRNA in situ hybridization	ZDB-PUB-060501-4			ZDB-FISH-150901-29105
ZDB-GENE-040702-5	kcnh6a	WT	ZFA:0000114	heart			Hatching:Long-pec	Hatching:Long-pec	other	ZDB-PUB-080309-4			ZDB-FISH-150901-29105
ZDB-GENE-041001-122	sel1l	AB	ZFA:0001161	pectoral fin			Larval:Protruding-mouth	Larval:Protruding-mouth	mRNA in situ hybridization	ZDB-PUB-171208-7			ZDB-FISH-150901-27842
ZDB-GENE-040702-7	cnr2	WT	ZFA:0005028	ventral wall of dorsal aorta			Pharyngula:Prim-5	Pharyngula:Prim-5	mRNA in situ hybridization	ZDB-PUB-150502-2			ZDB-FISH-150901-29105
ZDB-GENE-030131-4172	syne1a	AB/TU	ZFA:0009248	neuron			Pharyngula:High-pec	Hatching:Long-pec	mRNA in situ hybridization	ZDB-PUB-051025-1	ZDB-EST-090218-58		ZDB-FISH-150901-29084
ZDB-GENE-050417-90	icmt	AB/TU	ZFA:0001094	whole organism			Zygote:1-cell	Hatching:Pec-fin	mRNA in situ hybridization	ZDB-PUB-040907-1	ZDB-EST-080917-171		ZDB-FISH-150901-29084
ZDB-GENE-050411-37	ecscr	AB/TU	ZFA:0000014	dorsal aorta			Pharyngula:Prim-5	Pharyngula:Prim-5	mRNA in situ hybridization	ZDB-PUB-100126-5			ZDB-FISH-150901-29084
ZDB-GENE-000524-1	slc34a2a	WT	ZFA:0001094	whole organism			Larval:Day 5	Larval:Day 5	Reverse transcription PCR	ZDB-PUB-150516-8			ZDB-FISH-150901-29105
ZDB-GENE-060526-71	pappab	WT	ZFA:0001056	myotome			Segmentation:14-19 somites	Segmentation:14-19 somites	mRNA in situ hybridization	ZDB-PUB-130309-13			ZDB-FISH-150901-29105
ZDB-GENE-030909-3	gad1b	WT	ZFA:0000079	telencephalon			Hatching:Long-pec	Hatching:Long-pec	mRNA in situ hybridization	ZDB-PUB-071023-9			ZDB-FISH-150901-29105
ZDB-GENE-001128-1	efna5a	WT	ZFA:0000042	midbrain hindbrain boundary			Pharyngula:Prim-5	Pharyngula:Prim-5	mRNA in situ hybridization	ZDB-PUB-061205-2			ZDB-FISH-150901-29105
ZDB-GENE-020125-2	gria1b	WT	ZFA:0009052	motor neuron			Larval:Protruding-mouth	Larval:Protruding-mouth	mRNA in situ hybridization	ZDB-PUB-080226-9			ZDB-FISH-150901-29105
ZDB-GENE-001207-3	arnt2	AB	ZFA:0005024	trunk vasculature			Larval:Day 5	Larval:Day 5	mRNA in situ hybridization	ZDB-PUB-020807-20			ZDB-FISH-150901-27842
ZDB-GENE-990415-31	ncam1a	AB/TU	ZFA:0000051	otic vesicle			Pharyngula:High-pec	Hatching:Long-pec	mRNA in situ hybridization	ZDB-PUB-080227-22	ZDB-CDNA-080114-115		ZDB-FISH-150901-29084
ZDB-GENE-041114-179	cyp1d1	TL	ZFA:0000123	liver			Juvenile:Days 45-89	Juvenile:Days 45-89	Western blot	ZDB-PUB-090106-16			ZDB-FISH-150901-8850
ZDB-GENE-070501-7	col6a2	AB/TU	ZFA:0000105	epidermis			Pharyngula:High-pec	Hatching:Long-pec	mRNA in situ hybridization	ZDB-PUB-040907-1	ZDB-EST-080225-76		ZDB-FISH-150901-29084
ZDB-GENE-060531-166	stxbp1b	WT	ZFA:0000100	cerebellum			Larval:Days 7-13	Larval:Days 7-13	mRNA in situ hybridization	ZDB-PUB-160311-4			ZDB-FISH-150901-29105
ZDB-GENE-041010-162	dusp14	AB/TU	ZFA:0000008	brain			Pharyngula:Prim-15	Pharyngula:Prim-25	mRNA in situ hybridization	ZDB-PUB-040907-1	ZDB-CDNA-041010-162		ZDB-FISH-150901-29084
ZDB-GENE-980526-283	egr2b	WT	ZFA:0000823	rhombomere 5			Pharyngula:Prim-5	Pharyngula:Prim-5	mRNA in situ hybridization	ZDB-PUB-060124-5			ZDB-FISH-150901-29105
ZDB-GENE-050809-119	aqp9a	WT	ZFA:0001338	intestine			Adult	Adult	Reverse transcription PCR	ZDB-PUB-091215-7			ZDB-FISH-150901-29105
ZDB-GENE-040718-100	dnase1l1l	AB/TU	ZFA:0000035	lens			Pharyngula:High-pec	Hatching:Long-pec	mRNA in situ hybridization	ZDB-PUB-040907-1	ZDB-EST-050208-96		ZDB-FISH-150901-29084
ZDB-GENE-040426-2744	smurf1	AB/TU	ZFA:0000092	axis			Gastrula:50%-epiboly	Gastrula:Bud	mRNA in situ hybridization	ZDB-PUB-040907-1	ZDB-CDNA-040425-3691		ZDB-FISH-150901-29084
ZDB-GENE-980526-212	dlx2a	WT	ZFA:0001612	pharyngeal arch 1			Pharyngula:Prim-25	Pharyngula:Prim-25	mRNA in situ hybridization	ZDB-PUB-011002-4			ZDB-FISH-150901-29105
ZDB-GENE-031113-9	dnajb11	AB/TU	ZFA:0000075	spinal cord			Segmentation:20-25 somites	Pharyngula:Prim-5	mRNA in situ hybridization	ZDB-PUB-010810-1	ZDB-EST-031116-11		ZDB-FISH-150901-29084
ZDB-GENE-040801-125	fam49al	AB	ZFA:0000155	somite			Pharyngula:Prim-5	Pharyngula:Prim-5	mRNA in situ hybridization	ZDB-PUB-161110-6			ZDB-FISH-150901-27842
ZDB-GENE-991110-14	myb	WIK	ZFA:0009354	hematopoietic multipotent progenitor cell			Pharyngula:Prim-15	Pharyngula:Prim-15	mRNA in situ hybridization	ZDB-PUB-170411-2			ZDB-FISH-150901-23633
ZDB-GENE-060808-29	wu:gcd36a07	AB	ZFA:0000026	hatching gland			Segmentation:14-19 somites	Segmentation:14-19 somites	mRNA in situ hybridization	ZDB-PUB-031103-24	ZDB-EST-060808-7		ZDB-FISH-150901-27842
ZDB-GENE-030131-5803	micall2b	WT	ZFA:0000186	common cardinal vein			Pharyngula:Prim-5	Pharyngula:Prim-5	mRNA in situ hybridization	ZDB-PUB-101108-3			ZDB-FISH-150901-29105
ZDB-GENE-000406-9	mespba	WT	ZFA:0001093	unspecified			Segmentation:10-13 somites	Segmentation:10-13 somites	mRNA in situ hybridization	ZDB-PUB-020618-4			ZDB-FISH-150901-29105
ZDB-GENE-040801-163	grifin	WIK	ZFA:0000035	lens			Adult	Adult	Mass Spectrometry	ZDB-PUB-091204-30			ZDB-FISH-150901-23633
ZDB-GENE-030721-3	ifnphi1	WT	ZFA:0001094	whole organism			Pharyngula:Prim-25	Pharyngula:Prim-25	Reverse transcription PCR	ZDB-PUB-121227-12			ZDB-FISH-150901-29105
ZDB-GENE-090312-88	tet1	WT	ZFA:0001094	whole organism			Pharyngula:Prim-5	Pharyngula:Prim-5	mRNA in situ hybridization	ZDB-PUB-170920-2			ZDB-FISH-150901-29105
ZDB-GENE-090821-6	grm5b	WT	ZFA:0001662	preglomerular nucleus			Adult	Adult	mRNA in situ hybridization	ZDB-PUB-121016-28			ZDB-FISH-150901-29105
ZDB-GENE-980526-144	her6	WT	ZFA:0000042	midbrain hindbrain boundary			Segmentation:26+ somites	Segmentation:26+ somites	mRNA in situ hybridization	ZDB-PUB-060623-19			ZDB-FISH-150901-29105
ZDB-GENE-030131-1264	dnajc3a	AB/TU	ZFA:0001073	axial vasculature			Pharyngula:Prim-15	Pharyngula:Prim-25	mRNA in situ hybridization	ZDB-PUB-040907-1	ZDB-CDNA-040425-1148		ZDB-FISH-150901-29084
ZDB-GENE-990415-200	pax6a	WIK/AB	ZFA:0000101	diencephalon			Segmentation:14-19 somites	Segmentation:14-19 somites	mRNA in situ hybridization	ZDB-PUB-050607-10			ZDB-FISH-150901-12950
ZDB-GENE-030131-4605	vegfab	WT	ZFA:0001557	pronephric glomerulus			Hatching:Long-pec	Hatching:Long-pec	mRNA in situ hybridization	ZDB-PUB-070820-9			ZDB-FISH-150901-29105
ZDB-GENE-040624-3	crabp1b	WT	ZFA:0000075	spinal cord			Hatching:Long-pec	Hatching:Long-pec	mRNA in situ hybridization	ZDB-PUB-050714-8			ZDB-FISH-150901-29105
ZDB-GENE-980526-437	tbxta	TU	ZFA:0000041	mesoderm			Gastrula:75%-epiboly	Gastrula:75%-epiboly	mRNA in situ hybridization	ZDB-PUB-160715-7			ZDB-FISH-150901-15216
ZDB-GENE-000322-3	tnnt3a	WT	ZFA:0009117	fast muscle cell			Segmentation:5-9 somites	Pharyngula:Prim-5	mRNA in situ hybridization	ZDB-PUB-030516-1			ZDB-FISH-150901-29105
ZDB-GENE-051107-8	ncoa3	AB/TU	ZFA:0000132	neural plate			Segmentation:1-4 somites	Segmentation:10-13 somites	mRNA in situ hybridization	ZDB-PUB-080220-1	ZDB-EST-080403-70		ZDB-FISH-150901-29084
ZDB-GENE-980526-255	fgfr1a	AB/TU	ZFA:0000109	forebrain			Pharyngula:Prim-15	Pharyngula:Prim-25	mRNA in situ hybridization	ZDB-PUB-051025-1	ZDB-EST-060130-78		ZDB-FISH-150901-29084
ZDB-GENE-990415-78	foxa1	WT	ZFA:0001104	pharyngeal endoderm			Pharyngula:Prim-15	Pharyngula:Prim-15	mRNA in situ hybridization	ZDB-PUB-001017-2			ZDB-FISH-150901-29105
ZDB-GENE-040426-2729	fam136a	AB/TU	ZFA:0000445	optic tectum			Pharyngula:Prim-15	Pharyngula:Prim-25	mRNA in situ hybridization	ZDB-PUB-040907-1	ZDB-CDNA-040425-3676		ZDB-FISH-150901-29084
ZDB-GENE-020228-4	sall3a	WT	ZFA:0000160	tegmentum			Larval:Protruding-mouth	Larval:Protruding-mouth	mRNA in situ hybridization	ZDB-PUB-030304-15			ZDB-FISH-150901-29105
ZDB-GENE-070112-1682	vgll4l	TU	ZFA:0001161	pectoral fin			Larval:Protruding-mouth	Larval:Protruding-mouth	mRNA in situ hybridization	ZDB-PUB-180223-34			ZDB-FISH-150901-15216
ZDB-GENE-041007-5	efna1b	AB/TU	ZFA:0000077	tail bud			Segmentation:14-19 somites	Segmentation:14-19 somites	mRNA in situ hybridization	ZDB-PUB-040907-1	ZDB-CDNA-040425-185		ZDB-FISH-150901-29084
ZDB-GENE-081003-1	wnt3	AB	ZFA:0000128	midbrain	BSPO:0000063	dorsal side	Larval:Protruding-mouth	Larval:Protruding-mouth	mRNA in situ hybridization	ZDB-PUB-151230-3			ZDB-FISH-150901-27842
ZDB-GENE-070720-17	plk2b	WT	ZFA:0005249	vasculature			Hatching:Long-pec	Hatching:Long-pec	mRNA in situ hybridization	ZDB-PUB-150526-5			ZDB-FISH-150901-29105
ZDB-GENE-080219-30	scrt1a	AB/TU	ZFA:0001135	neural tube			Segmentation:20-25 somites	Pharyngula:Prim-5	mRNA in situ hybridization	ZDB-PUB-051025-1	ZDB-EST-060130-256		ZDB-FISH-150901-29084
ZDB-GENE-060512-196	cadm3	WT	ZFA:0000357	glomerular layer			Adult	Adult	mRNA in situ hybridization	ZDB-PUB-071227-10			ZDB-FISH-150901-29105
ZDB-GENE-040426-2280	gnb3b	WT	ZFA:0000107	eye			Adult	Adult	cDNA clones	ZDB-PUB-060105-16			ZDB-FISH-150901-29105
ZDB-GENE-030131-1452	alox12	AB/TU	ZFA:0000056	pharynx			Pharyngula:Prim-15	Pharyngula:Prim-25	mRNA in situ hybridization	ZDB-PUB-040907-1	ZDB-CDNA-040425-1159		ZDB-FISH-150901-29084
ZDB-GENE-990415-271	rho	AB/TU	ZFA:0000143	retinal photoreceptor layer			Larval:Day 5	Larval:Day 5	mRNA in situ hybridization	ZDB-PUB-040907-1	ZDB-CDNA-040425-745		ZDB-FISH-150901-29084
ZDB-GENE-050622-13	wu:fc24e06	AB	ZFA:0000128	midbrain			Pharyngula:Prim-5	Pharyngula:Prim-5	mRNA in situ hybridization	ZDB-PUB-031103-24	ZDB-EST-050622-25		ZDB-FISH-150901-27842
ZDB-GENE-990415-8	pax2a	WT	ZFA:0001284	optic fissure			Pharyngula:Prim-5	Pharyngula:Prim-5	mRNA in situ hybridization	ZDB-PUB-150227-5			ZDB-FISH-150901-29105
ZDB-GENE-090527-7	itln6	WT	ZFA:0000107	eye			Adult	Adult	Reverse transcription PCR	ZDB-PUB-090106-11			ZDB-FISH-150901-29105
ZDB-GENE-041114-92	nexn	WT	ZFA:0001319	myocardium			Larval:Protruding-mouth	Larval:Protruding-mouth	Immunohistochemistry	ZDB-PUB-091120-10			ZDB-FISH-150901-29105
ZDB-GENE-040426-2344	khdrbs1b	AB	ZFA:0001678	immature eye			Segmentation:20-25 somites	Segmentation:20-25 somites	mRNA in situ hybridization	ZDB-PUB-031103-24	ZDB-EST-050622-49		ZDB-FISH-150901-27842
ZDB-GENE-040426-689	ncoa4	AB/TU	ZFA:0001094	whole organism			Segmentation:14-19 somites	Segmentation:14-19 somites	mRNA in situ hybridization	ZDB-PUB-080220-1	ZDB-CDNA-040425-1616		ZDB-FISH-150901-29084
ZDB-GENE-030131-267	brd4	WT	ZFA:0001094	whole organism			Blastula:256-cell	Blastula:256-cell	Western blot	ZDB-PUB-080527-16		ZDB-ATB-081028-1	ZDB-FISH-150901-29105
ZDB-GENE-990630-14	clocka	WT	ZFA:0009262	retinal cone cell			Larval:Day 6	Larval:Day 6	Reverse transcription PCR	ZDB-PUB-080825-32			ZDB-FISH-150901-29105
ZDB-GENE-030821-2	esrrga	AB/TU	ZFA:0000019	epiphysis			Segmentation:20-25 somites	Pharyngula:Prim-5	mRNA in situ hybridization	ZDB-PUB-080220-1	ZDB-EST-080403-43		ZDB-FISH-150901-29084
ZDB-GENE-030131-4076	pdcd11	AB/TU	ZFA:0000152	retina			Pharyngula:High-pec	Hatching:Long-pec	mRNA in situ hybridization	ZDB-PUB-010810-1	ZDB-EST-030116-34		ZDB-FISH-150901-29084
ZDB-GENE-011108-1	efna3b	AB/TU	ZFA:0000128	midbrain			Pharyngula:Prim-15	Pharyngula:Prim-25	mRNA in situ hybridization	ZDB-PUB-051025-1	ZDB-EST-051103-8		ZDB-FISH-150901-29084
ZDB-GENE-040426-2700	ppp2r1ba	AB	ZFA:0001094	whole organism			Segmentation:5-9 somites	Segmentation:5-9 somites	mRNA in situ hybridization	ZDB-PUB-031103-24	ZDB-EST-050428-6		ZDB-FISH-150901-27842
ZDB-GENE-080521-3	kmt2a	WT	ZFA:0000529	kidney			Adult	Adult	Reverse transcription PCR	ZDB-PUB-101222-25			ZDB-FISH-150901-29105
ZDB-GENE-990415-163	mef2aa	WT	ZFA:0000128	midbrain			Hatching:Long-pec	Hatching:Long-pec	mRNA in situ hybridization	ZDB-PUB-100726-20			ZDB-FISH-150901-29105
ZDB-GENE-031002-48	tln1	WT	ZFA:0001458	cranial cartilage			Hatching:Long-pec	Hatching:Long-pec	mRNA in situ hybridization	ZDB-PUB-180502-4			ZDB-FISH-150901-29105
ZDB-GENE-030721-1	cxcl12b	WT	ZFA:0000155	somite			Segmentation:20-25 somites	Segmentation:20-25 somites	mRNA in situ hybridization	ZDB-PUB-140815-6			ZDB-FISH-150901-29105
ZDB-GENE-030131-4013	olig2	WT	ZFA:0009153	eurydendroid cell			Larval:Protruding-mouth	Larval:Protruding-mouth	mRNA in situ hybridization	ZDB-PUB-100420-28			ZDB-FISH-150901-29105
ZDB-GENE-030516-4	ypel3	AB/TU	ZFA:0000088	YSL			Pharyngula:Prim-15	Pharyngula:Prim-25	mRNA in situ hybridization	ZDB-PUB-010810-1	ZDB-EST-030521-39		ZDB-FISH-150901-29084
ZDB-GENE-030616-13	col5a2a	AB	ZFA:0000255	paraxial mesoderm			Segmentation:20-25 somites	Segmentation:20-25 somites	mRNA in situ hybridization	ZDB-PUB-031103-24	ZDB-EST-050622-63		ZDB-FISH-150901-27842
ZDB-GENE-980526-90	ascl1a	AB	ZFA:0005124	intestinal epithelium			Larval:Protruding-mouth	Larval:Protruding-mouth	mRNA in situ hybridization	ZDB-PUB-130207-8			ZDB-FISH-150901-27842
ZDB-GENE-980526-268	gata1a	WT	ZFA:0005898	caudal hematopoietic tissue	ZFA:0005237	erythroblast	Larval:Day 5	Larval:Day 5	mRNA in situ hybridization	ZDB-PUB-131115-12			ZDB-FISH-150901-29105
ZDB-GENE-040426-1181	foxl1	WT	ZFA:0000368	integument			Adult	Adult	Reverse transcription PCR	ZDB-PUB-061222-15			ZDB-FISH-150901-29105
ZDB-GENE-090313-253	tac3a	WT	ZFA:0000403	ovary			Adult	Adult	Reverse transcription PCR	ZDB-PUB-120630-5			ZDB-FISH-150901-29105
ZDB-GENE-050522-28	barx1	WT	ZFA:0001306	pharyngeal arch	ZFA:0000787	mesenchyme derived from head neural crest	Larval:Protruding-mouth	Larval:Protruding-mouth	mRNA in situ hybridization	ZDB-PUB-091215-20			ZDB-FISH-150901-29105
ZDB-GENE-990415-8	pax2a	WT	ZFA:0000137	optic stalk			Segmentation:14-19 somites	Segmentation:14-19 somites	mRNA in situ hybridization	ZDB-PUB-051019-10			ZDB-FISH-150901-29105
ZDB-GENE-030425-2	yars	AB/TU	ZFA:0001357	alar plate midbrain region			Segmentation:20-25 somites	Pharyngula:Prim-5	mRNA in situ hybridization	ZDB-PUB-010810-1	ZDB-EST-030429-22		ZDB-FISH-150901-29084
ZDB-GENE-030616-499	lpar1	AB	ZFA:0001094	whole organism			Hatching:Long-pec	Hatching:Pec-fin	Reverse transcription PCR	ZDB-PUB-080714-11			ZDB-FISH-150901-27842
ZDB-GENE-980526-340	gata5	WT	ZFA:0005039	anterior lateral mesoderm			Segmentation:10-13 somites	Segmentation:10-13 somites	mRNA in situ hybridization	ZDB-PUB-990628-12			ZDB-FISH-150901-29105
ZDB-GENE-031113-14	mibp2	AB/TU	ZFA:0000112	gut			Pharyngula:Prim-15	Pharyngula:Prim-25	mRNA in situ hybridization	ZDB-PUB-010810-1	ZDB-EST-031116-22		ZDB-FISH-150901-29084
ZDB-GENE-050522-321	nle1	AB/TU	ZFA:0001094	whole organism			Segmentation:1-4 somites	Segmentation:10-13 somites	mRNA in situ hybridization	ZDB-PUB-040907-1	ZDB-EST-080225-53		ZDB-FISH-150901-29084
ZDB-GENE-990415-72	fgf8a	WT	ZFA:0000101	diencephalon			Pharyngula:Prim-5	Pharyngula:Prim-5	mRNA in situ hybridization	ZDB-PUB-060816-2			ZDB-FISH-150901-29105
ZDB-GENE-030131-9512	coro1a	WT	ZFA:0000151	pronephros	ZFA:0009327	neutrophil	Larval:Day 4	Larval:Day 4	mRNA in situ hybridization	ZDB-PUB-120514-3			ZDB-FISH-150901-29105
ZDB-GENE-990415-113	hoxc6a	AB/TU	ZFA:0001093	unspecified			Gastrula:50%-epiboly	Gastrula:Bud	mRNA in situ hybridization	ZDB-PUB-051025-1	ZDB-EST-060130-217		ZDB-FISH-150901-29084
ZDB-GENE-070822-19	crygm2d12	WT	ZFA:0000035	lens			Adult	Adult	Mass Spectrometry	ZDB-PUB-091204-30			ZDB-FISH-150901-29105
ZDB-GENE-030131-9572	etv5a	AB/TU	ZFA:0000101	diencephalon			Pharyngula:High-pec	Hatching:Long-pec	mRNA in situ hybridization	ZDB-PUB-040907-1	ZDB-CDNA-040425-3737		ZDB-FISH-150901-29084
ZDB-GENE-000128-8	dbx1a	WT	ZFA:0000029	hindbrain			Hatching:Long-pec	Hatching:Long-pec	mRNA in situ hybridization	ZDB-PUB-050125-4			ZDB-FISH-150901-29105
ZDB-GENE-060531-162	unc5db	AB/TU	ZFA:0000008	brain			Pharyngula:Prim-5	Pharyngula:Prim-5	mRNA in situ hybridization	ZDB-PUB-130710-94			ZDB-FISH-150901-29084
ZDB-GENE-030131-7785	tsc22d1	AB/TU	ZFA:0009242	primary neuron			Segmentation:1-4 somites	Segmentation:10-13 somites	mRNA in situ hybridization	ZDB-PUB-040907-1	ZDB-CDNA-040425-3282		ZDB-FISH-150901-29084
ZDB-GENE-091217-2	pds5b	WT	ZFA:0000056	pharynx			Larval:Day 5	Larval:Day 5	mRNA in situ hybridization	ZDB-PUB-090914-18			ZDB-FISH-150901-29105
ZDB-GENE-030131-5366	chaf1a	AB/TU	ZFA:0001161	pectoral fin			Pharyngula:High-pec	Hatching:Long-pec	mRNA in situ hybridization	ZDB-PUB-040907-1	ZDB-EST-050309-224		ZDB-FISH-150901-29084
ZDB-GENE-040629-3	runx2a	WT	ZFA:0001094	whole organism			Larval:Days 7-13	Larval:Days 7-13	Reverse transcription PCR	ZDB-PUB-140317-28			ZDB-FISH-150901-29105
ZDB-GENE-020516-1	mab21l1	AB/TU	ZFA:0000079	telencephalon			Pharyngula:Prim-15	Pharyngula:Prim-25	mRNA in situ hybridization	ZDB-PUB-040907-1	ZDB-CDNA-040425-486		ZDB-FISH-150901-29084
ZDB-GENE-081031-83	rps6kc1	AB/TU	ZFA:0000012	central nervous system			Pharyngula:Prim-15	Pharyngula:Prim-25	mRNA in situ hybridization	ZDB-PUB-040907-1	ZDB-EST-050208-108		ZDB-FISH-150901-29084
ZDB-GENE-021120-2	grm6b	WIK	ZFA:0001330	retinal outer plexiform layer			Larval:Day 5	Larval:Day 5	Immunohistochemistry	ZDB-PUB-120424-31		ZDB-ATB-130517-1	ZDB-FISH-150901-23633
ZDB-GENE-030909-10	itgb1b	AB	ZFA:0001161	pectoral fin	ZFA:0000105	epidermis	Pharyngula:Prim-25	Pharyngula:Prim-25	mRNA in situ hybridization	ZDB-PUB-141012-1			ZDB-FISH-150901-27842
ZDB-GENE-021115-4	cdon	AB/TU	ZFA:0000105	epidermis			Segmentation:20-25 somites	Pharyngula:Prim-5	mRNA in situ hybridization	ZDB-PUB-010810-1	ZDB-EST-021126-20		ZDB-FISH-150901-29084
ZDB-GENE-990415-109	hoxb9a	WT	ZFA:0009191	CNS interneuron	BSPO:0000072	posterior region	Segmentation:20-25 somites	Segmentation:20-25 somites	mRNA in situ hybridization	ZDB-PUB-980323-1			ZDB-FISH-150901-29105
ZDB-GENE-041001-6	nitr9	WT	ZFA:0000354	gill			Adult	Adult	Western blot	ZDB-PUB-121016-30		ZDB-ATB-121030-1	ZDB-FISH-150901-29105
ZDB-GENE-020402-5	dachc	WT	ZFA:0000445	optic tectum			Hatching:Long-pec	Hatching:Long-pec	mRNA in situ hybridization	ZDB-PUB-020220-6			ZDB-FISH-150901-29105
ZDB-GENE-040106-1	atp1a3al	AB/TU	ZFA:0000079	telencephalon			Segmentation:20-25 somites	Pharyngula:Prim-5	mRNA in situ hybridization	ZDB-PUB-010810-1	ZDB-EST-021024-21		ZDB-FISH-150901-29084
ZDB-GENE-000128-11	dbx1b	AB/TU	ZFA:0001357	alar plate midbrain region			Segmentation:20-25 somites	Pharyngula:Prim-5	mRNA in situ hybridization	ZDB-PUB-051025-1	ZDB-EST-051107-8		ZDB-FISH-150901-29084
ZDB-GENE-991213-1	sox17	AB	ZFA:0000017	endoderm			Gastrula:75%-epiboly	Gastrula:75%-epiboly	mRNA in situ hybridization	ZDB-PUB-021105-10			ZDB-FISH-150901-27842
ZDB-GENE-020919-2	sec31a	AB	ZFA:0001260	endocrine pancreas			Larval:Day 5	Larval:Day 5	Immunohistochemistry	ZDB-PUB-120529-7		ZDB-ATB-120801-2	ZDB-FISH-150901-27842
ZDB-GENE-030127-1	nkx3.2	WT	ZFA:0001306	pharyngeal arch			Hatching:Long-pec	Hatching:Long-pec	mRNA in situ hybridization	ZDB-PUB-060517-6			ZDB-FISH-150901-29105
ZDB-GENE-070129-1	kcnj13	WT	ZFA:0000598	testis			Adult	Adult	Reverse transcription PCR	ZDB-PUB-070625-14			ZDB-FISH-150901-29105
ZDB-GENE-030708-1	fgf24	AB/TU	ZFA:0001679	solid lens vesicle			Segmentation:20-25 somites	Pharyngula:Prim-5	mRNA in situ hybridization	ZDB-PUB-051025-1	ZDB-EST-060130-344		ZDB-FISH-150901-29084
ZDB-GENE-040128-1	trim71	AB/TU	ZFA:0000035	lens			Pharyngula:Prim-15	Pharyngula:Prim-25	mRNA in situ hybridization	ZDB-PUB-010810-1	ZDB-EST-020628-4		ZDB-FISH-150901-29084
ZDB-GENE-990714-27	pitx2	WT	ZFA:0000026	hatching gland			Pharyngula:Prim-5	Pharyngula:Prim-5	mRNA in situ hybridization	ZDB-PUB-101011-26			ZDB-FISH-150901-29105
ZDB-GENE-030131-5417	immt	AB/TU	ZFA:0000107	eye			Pharyngula:High-pec	Hatching:Long-pec	mRNA in situ hybridization	ZDB-PUB-040907-1	ZDB-CDNA-040425-3078		ZDB-FISH-150901-29084
ZDB-GENE-980526-501	tal1	WT	ZFA:0000121	lateral plate mesoderm			Segmentation:10-13 somites	Segmentation:10-13 somites	mRNA in situ hybridization	ZDB-PUB-081008-10			ZDB-FISH-150901-29105
ZDB-GENE-060130-108	casz1	AB/TU	ZFA:0007022	hindbrain neural plate			Segmentation:1-4 somites	Segmentation:10-13 somites	mRNA in situ hybridization	ZDB-PUB-051025-1	ZDB-EST-060130-185		ZDB-FISH-150901-29084
ZDB-GENE-040426-1668	calb2b	WT	ZFA:0001074	taste bud			Adult	Adult	Immunohistochemistry	ZDB-PUB-070711-42			ZDB-FISH-150901-29105
ZDB-GENE-990630-10	lft1	AB	ZFA:0000028	heart primordium			Segmentation:14-19 somites	Segmentation:14-19 somites	mRNA in situ hybridization	ZDB-PUB-121121-24			ZDB-FISH-150901-27842
ZDB-GENE-021206-1	hspd1	AB/TU	ZFA:0001678	immature eye			Segmentation:20-25 somites	Pharyngula:Prim-5	mRNA in situ hybridization	ZDB-PUB-010810-1	ZDB-EST-030328-18		ZDB-FISH-150901-29084
ZDB-GENE-041014-300	igf2r	WT	ZFA:0000128	midbrain			Hatching:Long-pec	Hatching:Long-pec	mRNA in situ hybridization	ZDB-PUB-060124-15			ZDB-FISH-150901-29105
ZDB-GENE-030116-2	esr2a	WT	ZFA:0001114	head			Gastrula:Bud	Gastrula:Bud	mRNA in situ hybridization	ZDB-PUB-110110-11			ZDB-FISH-150901-29105
ZDB-GENE-030131-9443	spag1a	AB/TU	ZFA:0000012	central nervous system			Segmentation:20-25 somites	Pharyngula:Prim-5	mRNA in situ hybridization	ZDB-PUB-010810-1	ZDB-EST-040128-9		ZDB-FISH-150901-29084
ZDB-GENE-030131-4661	slc15a1b	WT	ZFA:0001076	intestinal bulb	ZFA:0009269	enterocyte	Larval:Protruding-mouth	Larval:Protruding-mouth	mRNA in situ hybridization	ZDB-PUB-090309-11			ZDB-FISH-150901-29105
ZDB-GENE-030722-5	arhgef1a	AB/TU	ZFA:0000152	retina			Pharyngula:Prim-15	Pharyngula:Prim-25	mRNA in situ hybridization	ZDB-PUB-010810-1	ZDB-EST-030729-21		ZDB-FISH-150901-29084
ZDB-MIRNAG-041228-13	mir182	WT	ZFA:0000168	anterior macula			Hatching:Long-pec	Hatching:Long-pec	mRNA in situ hybridization	ZDB-PUB-100309-18			ZDB-FISH-150901-29105
ZDB-GENE-021206-4	sebox	WT	ZFA:0001093	unspecified			Blastula:30%-epiboly	Blastula:30%-epiboly	mRNA in situ hybridization	ZDB-PUB-040109-3			ZDB-FISH-150901-29105
ZDB-GENE-050516-2	gcgrb	WT	ZFA:0001094	whole organism			Adult	Adult	Reverse transcription PCR	ZDB-PUB-151009-4			ZDB-FISH-150901-29105
ZDB-GENE-030502-1	mc1r	AB	ZFA:0000008	brain			Adult	Adult	Reverse transcription PCR	ZDB-PUB-070827-9			ZDB-FISH-150901-27842
ZDB-GENE-070629-4	kif5bb	AB	ZFA:0007042	spinal cord neural tube			Segmentation:14-19 somites	Segmentation:14-19 somites	mRNA in situ hybridization	ZDB-PUB-130611-29			ZDB-FISH-150901-27842
ZDB-GENE-040718-488	wipi2	AB/TU	ZFA:0001094	whole organism			Zygote:1-cell	Hatching:Pec-fin	mRNA in situ hybridization	ZDB-PUB-040907-1	ZDB-CDNA-040718-555		ZDB-FISH-150901-29084
ZDB-GENE-030131-7871	cd59	WT	ZFA:0001094	whole organism			Gastrula:50%-epiboly	Gastrula:50%-epiboly	Reverse transcription PCR	ZDB-PUB-130703-36			ZDB-FISH-150901-29105
ZDB-GENE-081105-95	grk5l	WT	ZFA:0000077	tail bud			Segmentation:10-13 somites	Segmentation:10-13 somites	mRNA in situ hybridization	ZDB-PUB-130904-35			ZDB-FISH-150901-29105
ZDB-GENE-000427-10	spon1b	WT	ZFA:0000155	somite			Segmentation:5-9 somites	Segmentation:5-9 somites	mRNA in situ hybridization	ZDB-PUB-980205-16			ZDB-FISH-150901-29105
ZDB-GENE-070815-1	adamts18	AB/TU	ZFA:0000137	optic stalk			Segmentation:20-25 somites	Pharyngula:Prim-5	mRNA in situ hybridization	ZDB-PUB-051025-1	ZDB-EST-090218-136		ZDB-FISH-150901-29084
[truncated: 197,216 more rows]
