# Supplementary material for: Pioneer and repressive functions of p63 during zebrafish embryonic ectoderm specification
Source: Nat Commun. 2019 Jul 11;10:3049. doi: 10.1038/s41467-019-11121-z (PMC6624255; doi:10.1038/s41467-019-11121-z)
Supplement: Supplementary file 6 — Source Data [file 41467_2019_11121_MOESM6_ESM.xlsx]

## Sheet: Figure 1D
Upregulated genes			Downregulated genes
Ensembl Transcript ID	ABS(Log2FoldChange)		Ensembl Transcript ID	ABS(Log2FoldChange)
ENSDART00000000087.9	0.695819		ENSDART00000000221.8	1.20989
ENSDART00000001148.8	0.808067		ENSDART00000002770.7	1.94445
ENSDART00000003035.5	0.987689		ENSDART00000002778.9	0.591051
ENSDART00000003210.7	0.905038		ENSDART00000002866.7	0.898284
ENSDART00000003666.7	0.558536		ENSDART00000003503.10	0.926117
ENSDART00000003939.6	0.664239		ENSDART00000003518.8	1.02923
ENSDART00000004964.7	0.483192		ENSDART00000003665.7	0.765454
ENSDART00000005072.6	0.99349		ENSDART00000003670.7	0.661823
ENSDART00000005676.5	0.638688		ENSDART00000004286.7	1.14991
ENSDART00000005801.7	0.774037		ENSDART00000004392.7	0.622476
ENSDART00000005901.8	0.594532		ENSDART00000004423.9	0.792786
ENSDART00000006079.9	0.719351		ENSDART00000004716.9	0.821718
ENSDART00000006724.11	0.645586		ENSDART00000004756.11	0.784288
ENSDART00000007640.9	0.738175		ENSDART00000004812.9	1.51776
ENSDART00000007827.7	0.760247		ENSDART00000005090.8	0.656852
ENSDART00000011399.4	0.860912		ENSDART00000005345.8	0.791686
ENSDART00000012552.8	0.910161		ENSDART00000006449.7	0.802314
ENSDART00000013021.8	1.03521		ENSDART00000006870.7	0.800595
ENSDART00000013079.8	0.585048		ENSDART00000007058.9	0.7087
ENSDART00000014182.8	1.70675		ENSDART00000007074.8	0.661209
ENSDART00000014806.4	1.32434		ENSDART00000007202.8	1.56039
ENSDART00000015773.9	0.540375		ENSDART00000007206.6	0.703602
ENSDART00000016960.8	0.997079		ENSDART00000007732.7	0.757248
ENSDART00000017185.7	0.876136		ENSDART00000007770.9	1.05112
ENSDART00000017329.7	0.933815		ENSDART00000007856.7	2.77376
ENSDART00000017869.9	0.744758		ENSDART00000008424.9	0.799617
ENSDART00000018155.6	0.667588		ENSDART00000009182.4	1.7415
ENSDART00000018501.8	0.887263		ENSDART00000009393.7	0.574296
ENSDART00000019236.5	0.950142		ENSDART00000010246.8	0.772421
ENSDART00000019705.6	0.647957		ENSDART00000010329.8	0.672746
ENSDART00000019770.7	0.646214		ENSDART00000010373.8	1.01496
ENSDART00000019785.7	1.55518		ENSDART00000010786.5	0.824166
ENSDART00000020167.10	0.95465		ENSDART00000010881.6	0.829202
ENSDART00000020266.7	0.651443		ENSDART00000011146.5	0.631214
ENSDART00000020412.7	0.789902		ENSDART00000011397.6	1.5495
ENSDART00000020456.6	0.780629		ENSDART00000011724.6	0.818173
ENSDART00000020529.8	0.769666		ENSDART00000011967.6	1.05915
ENSDART00000020824.7	0.740005		ENSDART00000012637.8	6.45723
ENSDART00000021194.8	0.715834		ENSDART00000012644.6	1.01382
ENSDART00000021634.7	0.878312		ENSDART00000012686.8	0.91552
ENSDART00000021947.8	0.989139		ENSDART00000012694.8	1.44401
ENSDART00000022044.7	0.66766		ENSDART00000012994.9	0.705577
ENSDART00000022625.9	0.709174		ENSDART00000013209.7	0.879378
ENSDART00000023894.10	0.849108		ENSDART00000014149.10	0.614584
ENSDART00000024616.8	0.892769		ENSDART00000014685.6	0.775676
ENSDART00000024629.5	1.0124		ENSDART00000015016.9	0.816409
ENSDART00000025414.6	0.981741		ENSDART00000015092.8	0.81363
ENSDART00000025724.6	0.563895		ENSDART00000015240.8	0.682238
ENSDART00000025853.6	0.872229		ENSDART00000016702.7	0.57259
ENSDART00000025875.7	0.578302		ENSDART00000016728.8	0.680578
ENSDART00000026280.5	1.0761		ENSDART00000017436.8	1.16667
ENSDART00000026316.6	1.03871		ENSDART00000018120.7	0.97269
ENSDART00000026666.10	0.715239		ENSDART00000018150.8	0.79712
ENSDART00000026903.10	0.80737		ENSDART00000018502.8	1.06447
ENSDART00000027171.7	0.635986		ENSDART00000019004.8	1.04421
ENSDART00000027392.8	0.694877		ENSDART00000019392.6	0.842445
ENSDART00000027482.9	0.733369		ENSDART00000019939.8	0.720946
ENSDART00000027803.8	0.572323		ENSDART00000020168.9	0.54572
ENSDART00000028260.9	0.683301		ENSDART00000020637.5	1.07874
ENSDART00000029720.6	1.37887		ENSDART00000021062.8	0.575369
ENSDART00000029843.8	0.938426		ENSDART00000021340.8	1.51086
ENSDART00000029946.8	0.711502		ENSDART00000021604.5	0.67965
ENSDART00000030934.7	0.831686		ENSDART00000021981.9	1.85228
ENSDART00000031499.8	1.10292		ENSDART00000022074.7	0.825248
ENSDART00000031858.6	1.30401		ENSDART00000022688.6	0.593001
ENSDART00000032290.8	0.751525		ENSDART00000022840.7	0.54023
ENSDART00000034534.5	0.542555		ENSDART00000023101.6	0.793229
ENSDART00000035676.4	1.01654		ENSDART00000023537.4	1.0047
ENSDART00000037119.5	0.913374		ENSDART00000023547.8	0.791102
ENSDART00000037904.6	0.860985		ENSDART00000023550.10	0.623058
ENSDART00000038790.8	0.891441		ENSDART00000023677.9	0.689797
ENSDART00000039551.6	0.683848		ENSDART00000024046.7	1.75409
ENSDART00000039700.6	0.663946		ENSDART00000024137.7	0.636326
ENSDART00000041215.6	0.899677		ENSDART00000024847.5	1.05407
ENSDART00000041236.7	0.867771		ENSDART00000025107.8	0.724987
ENSDART00000041388.6	0.846331		ENSDART00000025358.9	3.65344
ENSDART00000041468.7	0.903501		ENSDART00000025691.8	0.615646
ENSDART00000041861.4	0.667078		ENSDART00000026000.8	1.40206
ENSDART00000042421.8	0.932965		ENSDART00000026464.7	1.7127
ENSDART00000043292.5	0.918977		ENSDART00000026879.9	0.72147
ENSDART00000043452.7	0.731281		ENSDART00000027034.9	1.00794
ENSDART00000043658.6	1.02255		ENSDART00000027661.7	0.592131
ENSDART00000044000.6	0.81576		ENSDART00000027701.10	1.02916
ENSDART00000044652.6	1.60285		ENSDART00000027848.6	1.03288
ENSDART00000045232.6	0.82626		ENSDART00000029781.7	0.585814
ENSDART00000045423.8	1.29575		ENSDART00000030282.8	0.591146
ENSDART00000045809.7	1.11419		ENSDART00000030738.7	0.693114
ENSDART00000045951.6	1.0131		ENSDART00000031135.6	0.645412
ENSDART00000046253.4	1.96201		ENSDART00000031665.8	0.996366
ENSDART00000047418.7	0.966628		ENSDART00000032151.6	1.26107
ENSDART00000048218.5	1.15008		ENSDART00000032547.7	0.657433
ENSDART00000048391.9	0.792412		ENSDART00000032603.4	0.508803
ENSDART00000048399.7	0.850449		ENSDART00000033479.7	1.05321
ENSDART00000048440.7	0.962122		ENSDART00000033514.6	0.645095
ENSDART00000049180.4	0.847924		ENSDART00000033819.4	1.12706
ENSDART00000049464.7	1.02152		ENSDART00000034373.5	0.615261
ENSDART00000049684.4	1.00829		ENSDART00000034544.8	1.09012
ENSDART00000049716.6	0.919983		ENSDART00000034740.6	1.08688
ENSDART00000050644.7	0.728068		ENSDART00000034802.6	1.07506
ENSDART00000050855.3	0.714856		ENSDART00000034914.6	0.779057
ENSDART00000050934.4	0.750954		ENSDART00000035096.5	0.972104
ENSDART00000051491.4	0.808098		ENSDART00000035737.7	0.509564
ENSDART00000051723.5	1.11079		ENSDART00000035939.7	0.690784
ENSDART00000051731.5	0.912566		ENSDART00000036680.7	1.12083
ENSDART00000052029.6	1.21686		ENSDART00000036856.5	2.23894
ENSDART00000052355.5	0.509371		ENSDART00000037694.6	1.51698
ENSDART00000052620.4	4.0556		ENSDART00000037797.6	0.796836
ENSDART00000053106.2	0.847529		ENSDART00000037808.8	3.3714
ENSDART00000053860.6	0.950422		ENSDART00000037819.8	1.09591
ENSDART00000053888.6	1.11299		ENSDART00000037906.5	0.598214
ENSDART00000053921.5	1.42346		ENSDART00000038196.6	0.874681
ENSDART00000055140.3	0.998851		ENSDART00000038990.7	0.609349
ENSDART00000055710.5	0.581234		ENSDART00000039235.7	1.25245
ENSDART00000056082.4	0.723046		ENSDART00000039267.6	1.08295
ENSDART00000056169.5	0.942551		ENSDART00000039280.5	1.0827
ENSDART00000056376.4	0.640218		ENSDART00000039399.6	0.748043
ENSDART00000056533.3	0.88736		ENSDART00000039448.4	2.73194
ENSDART00000056686.6	0.945349		ENSDART00000039640.5	1.02641
ENSDART00000056764.4	0.772168		ENSDART00000039717.5	0.818524
ENSDART00000057377.4	0.668649		ENSDART00000041229.4	1.70491
ENSDART00000057613.4	0.788554		ENSDART00000042049.4	0.600474
ENSDART00000057640.6	0.550731		ENSDART00000042061.8	1.94157
ENSDART00000058147.4	0.85545		ENSDART00000042065.8	0.887592
ENSDART00000058324.5	0.964019		ENSDART00000042368.6	0.603686
ENSDART00000058336.4	1.01467		ENSDART00000042473.4	0.687655
ENSDART00000059117.6	0.775421		ENSDART00000042820.6	0.746026
ENSDART00000059226.4	0.74987		ENSDART00000042990.4	0.60875
ENSDART00000059245.5	1.11571		ENSDART00000043156.5	0.710835
ENSDART00000059339.5	0.726043		ENSDART00000043431.7	0.580405
ENSDART00000060765.5	1.22833		ENSDART00000043887.7	0.574507
ENSDART00000061633.4	0.653736		ENSDART00000044314.7	0.560563
ENSDART00000061735.4	0.889409		ENSDART00000044519.5	2.42444
ENSDART00000062003.7	0.801334		ENSDART00000044683.4	0.56302
ENSDART00000062311.6	0.838886		ENSDART00000044971.5	0.722134
ENSDART00000062740.3	0.958548		ENSDART00000045086.8	1.61867
ENSDART00000062795.3	0.608232		ENSDART00000045126.6	0.543703
ENSDART00000063081.6	0.558226		ENSDART00000045182.6	0.793597
ENSDART00000063478.6	0.76336		ENSDART00000045410.6	1.75226
ENSDART00000064197.3	0.855813		ENSDART00000045669.7	0.746386
ENSDART00000064335.5	0.938062		ENSDART00000046182.6	2.21075
ENSDART00000064672.5	0.935918		ENSDART00000046716.5	0.731754
ENSDART00000064789.2	0.579006		ENSDART00000046802.6	0.997171
ENSDART00000065500.4	0.741012		ENSDART00000047008.6	0.495198
ENSDART00000066080.5	0.878585		ENSDART00000047010.5	0.48217
ENSDART00000066943.6	0.816039		ENSDART00000047069.6	0.605512
ENSDART00000067190.4	0.63219		ENSDART00000047110.6	1.2432
ENSDART00000067288.6	0.713076		ENSDART00000047191.5	1.62706
ENSDART00000067513.4	0.697172		ENSDART00000047769.7	1.43079
ENSDART00000073684.5	0.666302		ENSDART00000047844.7	1.06551
ENSDART00000074043.4	1.05429		ENSDART00000048073.6	1.17304
ENSDART00000074231.2	0.728823		ENSDART00000048548.5	0.663504
ENSDART00000074284.4	0.821449		ENSDART00000048722.7	0.679731
ENSDART00000074620.4	0.962759		ENSDART00000049672.6	1.0421
ENSDART00000075172.2	1.13816		ENSDART00000049900.6	0.747516
ENSDART00000075320.5	0.71679		ENSDART00000050000.2	1.06224
ENSDART00000075430.5	2.33395		ENSDART00000050236.6	1.35196
ENSDART00000075975.3	0.651946		ENSDART00000050542.7	1.11741
ENSDART00000076012.4	1.2199		ENSDART00000051361.5	0.720762
ENSDART00000076035.5	0.977046		ENSDART00000051362.6	1.03901
ENSDART00000076040.6	1.00651		ENSDART00000051552.3	0.635145
ENSDART00000076687.3	0.731186		ENSDART00000052552.6	2.98563
ENSDART00000076696.5	0.625545		ENSDART00000052638.5	0.949112
ENSDART00000076786.5	0.815998		ENSDART00000052942.7	0.71942
ENSDART00000077296.6	0.767857		ENSDART00000052971.5	1.06257
ENSDART00000077304.5	0.725226		ENSDART00000053078.5	1.83922
ENSDART00000077751.4	0.73896		ENSDART00000053304.5	0.708871
ENSDART00000077861.4	1.16569		ENSDART00000053399.4	0.870706
ENSDART00000077978.4	0.573029		ENSDART00000053545.5	1.75535
ENSDART00000078221.5	0.860103		ENSDART00000054228.5	2.13856
ENSDART00000078311.5	0.906669		ENSDART00000054367.4	0.55618
ENSDART00000078352.4	0.62429		ENSDART00000054987.6	0.827139
ENSDART00000078428.4	0.749387		ENSDART00000055407.3	1.62839
ENSDART00000078497.5	0.844575		ENSDART00000055623.5	0.64523
ENSDART00000078594.3	0.559767		ENSDART00000055779.3	2.27194
ENSDART00000078647.4	0.716475		ENSDART00000055921.6	1.16301
ENSDART00000078734.5	0.681196		ENSDART00000056252.6	1.27844
ENSDART00000079487.5	0.90911		ENSDART00000056621.5	0.785482
ENSDART00000079699.5	0.853268		ENSDART00000056869.6	1.01785
ENSDART00000079745.3	0.771846		ENSDART00000056990.7	0.946034
ENSDART00000080029.5	0.919248		ENSDART00000057101.4	0.990243
ENSDART00000080143.4	0.642506		ENSDART00000057179.6	1.22106
ENSDART00000080348.6	0.771615		ENSDART00000057224.6	3.66744
ENSDART00000080536.6	0.943283		ENSDART00000057553.3	0.616506
ENSDART00000080625.5	1.72542		ENSDART00000057819.7	0.552378
ENSDART00000080975.5	0.909828		ENSDART00000058400.6	1.54717
ENSDART00000081170.5	0.868931		ENSDART00000058504.6	1.73208
ENSDART00000081659.4	0.970799		ENSDART00000058569.5	5.1688
ENSDART00000082622.5	0.808741		ENSDART00000058647.6	4.65892
ENSDART00000082830.5	0.952665		ENSDART00000058775.5	0.796429
ENSDART00000083880.5	1.09408		ENSDART00000058858.5	0.699941
ENSDART00000083898.5	0.734582		ENSDART00000058870.5	0.965902
ENSDART00000084081.5	0.763487		ENSDART00000058965.5	0.548753
ENSDART00000084512.5	0.777666		ENSDART00000059012.6	1.43719
ENSDART00000085388.4	0.761949		ENSDART00000059014.6	3.00927
ENSDART00000086044.5	0.886697		ENSDART00000059609.5	0.767438
ENSDART00000086047.5	0.886697		ENSDART00000059712.5	1.16375
ENSDART00000086165.6	0.748474		ENSDART00000060593.8	0.876872
ENSDART00000086734.5	0.680843		ENSDART00000061170.5	2.29208
ENSDART00000087026.5	0.738811		ENSDART00000061523.6	0.974199
ENSDART00000087204.5	0.837182		ENSDART00000062619.4	1.06804
ENSDART00000087418.4	0.781004		ENSDART00000062931.4	0.609371
ENSDART00000087604.4	0.700311		ENSDART00000063420.6	0.940711
ENSDART00000087699.5	0.929611		ENSDART00000063438.6	1.67662
ENSDART00000087976.5	1.45786		ENSDART00000063533.3	0.851897
ENSDART00000088168.5	0.827885		ENSDART00000063876.4	1.30059
ENSDART00000088697.5	0.871413		ENSDART00000064114.4	2.51147
ENSDART00000088890.4	0.866688		ENSDART00000064163.5	0.780054
ENSDART00000088904.5	0.64102		ENSDART00000064412.6	0.550087
ENSDART00000089076.5	0.834704		ENSDART00000064596.4	1.1813
ENSDART00000089596.5	1.06686		ENSDART00000064597.7	1.64349
ENSDART00000089616.4	0.910482		ENSDART00000064801.5	0.842461
ENSDART00000090059.5	0.955206		ENSDART00000064842.5	2.83091
ENSDART00000090226.5	0.82372		ENSDART00000065135.4	1.20208
ENSDART00000091158.4	1.20286		ENSDART00000065137.2	1.20506
ENSDART00000091852.5	0.85412		ENSDART00000065239.5	0.655756
ENSDART00000092050.5	0.677585		ENSDART00000066307.5	0.705506
ENSDART00000092078.5	0.907661		ENSDART00000066383.5	0.658923
ENSDART00000092180.4	0.680998		ENSDART00000066384.4	0.897396
ENSDART00000092257.5	1.0502		ENSDART00000066620.7	1.61568
ENSDART00000092884.5	0.569243		ENSDART00000067447.5	5.06578
ENSDART00000093611.3	0.73275		ENSDART00000067544.6	0.870509
ENSDART00000093612.3	0.499391		ENSDART00000067854.5	1.46712
ENSDART00000093617.3	0.724196		ENSDART00000073397.6	0.591302
ENSDART00000097433.5	0.700974		ENSDART00000073440.5	0.960202
ENSDART00000097770.4	0.778034		ENSDART00000073488.4	1.57582
ENSDART00000097964.2	0.987705		ENSDART00000073594.4	0.498813
ENSDART00000098285.4	0.691527		ENSDART00000073742.3	1.02587
ENSDART00000098831.2	0.940176		ENSDART00000073778.5	2.38215
ENSDART00000098834.4	0.653253		ENSDART00000074327.4	0.816297
ENSDART00000099134.4	0.683848		ENSDART00000074546.5	0.773515
ENSDART00000099272.3	0.766158		ENSDART00000074854.2	1.33183
ENSDART00000099285.3	0.783809		ENSDART00000074901.4	1.33593
ENSDART00000099978.4	1.06967		ENSDART00000075381.3	1.32397
ENSDART00000100222.4	0.616892		ENSDART00000075514.5	1.21224
ENSDART00000100351.4	0.717136		ENSDART00000075721.6	0.786503
ENSDART00000100714.4	0.845919		ENSDART00000075744.6	0.605913
ENSDART00000100717.4	0.858273		ENSDART00000075782.6	0.673381
ENSDART00000100737.4	0.788725		ENSDART00000075926.5	0.659292
ENSDART00000100769.4	0.673775		ENSDART00000076321.4	1.52745
ENSDART00000101000.4	0.683692		ENSDART00000076542.4	1.35677
ENSDART00000101328.4	0.667329		ENSDART00000076600.5	1.39504
ENSDART00000101479.4	1.48243		ENSDART00000076712.2	3.55975
ENSDART00000101578.3	1.15752		ENSDART00000076850.5	7.12568
ENSDART00000101661.5	1.10704		ENSDART00000077185.4	0.848882
ENSDART00000101911.3	0.725305		ENSDART00000077221.5	2.2482
ENSDART00000101956.4	0.805464		ENSDART00000077581.4	2.3956
ENSDART00000102474.4	0.894649		ENSDART00000077600.5	0.928116
ENSDART00000102498.4	1.11753		ENSDART00000077635.2	0.986611
ENSDART00000102600.4	0.955651		ENSDART00000077910.6	0.836094
ENSDART00000102876.4	1.21502		ENSDART00000077958.6	1.05702
ENSDART00000103278.3	1.23642		ENSDART00000078216.5	0.866385
ENSDART00000103341.4	0.783293		ENSDART00000078523.3	1.17292
ENSDART00000103350.4	0.575716		ENSDART00000079030.5	0.970214
ENSDART00000103399.5	0.808682		ENSDART00000079046.4	0.628935
ENSDART00000103484.4	0.660951		ENSDART00000079419.6	0.557688
ENSDART00000103570.4	0.730979		ENSDART00000079521.5	1.54906
ENSDART00000104504.4	0.682736		ENSDART00000079930.5	0.619215
ENSDART00000104650.3	0.891122		ENSDART00000079969.5	0.928658
ENSDART00000104671.3	0.906186		ENSDART00000080286.5	2.69964
ENSDART00000104768.2	1.01967		ENSDART00000080549.3	0.565551
ENSDART00000104891.3	0.804904		ENSDART00000080589.4	0.80761
ENSDART00000104906.3	0.619818		ENSDART00000080665.7	0.983054
ENSDART00000104999.4	1.12394		ENSDART00000080925.3	0.917436
ENSDART00000105174.5	0.562693		ENSDART00000081223.5	1.80218
ENSDART00000105218.4	0.934469		ENSDART00000081347.4	1.20299
ENSDART00000105305.4	0.98442		ENSDART00000081463.5	0.734044
ENSDART00000105442.3	0.631711		ENSDART00000081581.4	1.19487
ENSDART00000105564.3	0.873747		ENSDART00000081633.7	0.691454
ENSDART00000105566.4	0.91373		ENSDART00000081652.5	2.23665
ENSDART00000105764.4	0.827059		ENSDART00000081832.6	1.69093
ENSDART00000105809.4	0.537026		ENSDART00000082026.5	1.57205
ENSDART00000106336.4	0.901881		ENSDART00000082034.5	4.11759
ENSDART00000106374.2	0.804998		ENSDART00000082143.5	0.871468
ENSDART00000106488.1	0.593073		ENSDART00000082235.4	0.788172
ENSDART00000106590.4	0.759001		ENSDART00000082245.5	1.36114
ENSDART00000106606.4	0.834377		ENSDART00000082250.4	3.41924
ENSDART00000106690.3	0.804028		ENSDART00000082604.4	1.11667
ENSDART00000106691.3	0.820446		ENSDART00000083070.3	4.80451
ENSDART00000108721.3	0.639211		ENSDART00000083126.5	0.714526
ENSDART00000108775.3	1.13224		ENSDART00000083213.5	0.922821
ENSDART00000108900.5	0.915133		ENSDART00000083351.6	1.38236
ENSDART00000108990.3	1.51232		ENSDART00000084186.4	0.742928
ENSDART00000109023.3	0.640605		ENSDART00000085136.6	2.10367
ENSDART00000109107.4	0.651171		ENSDART00000085763.6	1.01077
ENSDART00000109135.3	0.931974		ENSDART00000085764.6	0.512561
ENSDART00000109315.3	0.757315		ENSDART00000086334.5	0.799468
ENSDART00000109450.3	0.639112		ENSDART00000086717.5	0.550522
ENSDART00000109546.3	0.69824		ENSDART00000087815.3	1.20279
ENSDART00000109634.3	0.653381		ENSDART00000088040.5	0.990805
ENSDART00000109705.3	0.822406		ENSDART00000088185.4	1.14973
ENSDART00000109779.3	1.31664		ENSDART00000088247.5	0.572398
ENSDART00000109899.3	0.521502		ENSDART00000088901.5	0.556933
ENSDART00000110112.3	0.788847		ENSDART00000089211.5	1.05774
ENSDART00000110424.3	1.05804		ENSDART00000089546.4	0.83132
ENSDART00000110432.3	0.580954		ENSDART00000090669.6	0.543311
ENSDART00000110509.4	0.731493		ENSDART00000090679.6	0.533206
ENSDART00000110560.3	1.10365		ENSDART00000090709.4	0.644982
ENSDART00000110582.3	0.782742		ENSDART00000091132.5	0.971928
ENSDART00000110623.2	0.652061		ENSDART00000091868.5	1.11878
ENSDART00000110763.4	0.956102		ENSDART00000091932.5	0.781458
ENSDART00000110818.3	0.767877		ENSDART00000092250.6	0.795368
ENSDART00000110854.3	0.857221		ENSDART00000092319.5	2.88176
ENSDART00000110922.3	0.894697		ENSDART00000092492.5	0.697781
ENSDART00000110996.2	0.803353		ENSDART00000093028.5	0.932783
ENSDART00000111074.4	0.749562		ENSDART00000093160.5	1.30363
ENSDART00000111259.3	0.991286		ENSDART00000093277.3	0.594054
ENSDART00000111335.2	0.792119		ENSDART00000097163.2	0.735247
ENSDART00000111454.4	0.593807		ENSDART00000097221.4	0.697098
ENSDART00000111531.3	0.744998		ENSDART00000097295.5	0.708866
ENSDART00000111589.3	0.918518		ENSDART00000098031.4	0.677234
ENSDART00000111598.4	1.11214		ENSDART00000098417.2	1.16236
ENSDART00000111639.3	0.789201		ENSDART00000098604.3	1.66579
ENSDART00000111671.1	1.06685		ENSDART00000098636.4	1.04209
ENSDART00000111679.3	0.682699		ENSDART00000098865.4	0.667541
ENSDART00000111880.3	1.03374		ENSDART00000098884.4	0.609574
ENSDART00000111899.2	0.805404		ENSDART00000098925.3	1.07907
ENSDART00000112004.3	0.842936		ENSDART00000098980.4	0.903542
ENSDART00000112075.3	0.660578		ENSDART00000099021.4	0.631585
ENSDART00000112238.3	1.28003		ENSDART00000099030.4	1.56349
ENSDART00000112290.3	0.959235		ENSDART00000099031.4	1.37554
ENSDART00000112407.3	0.808425		ENSDART00000099033.2	2.06474
ENSDART00000112445.3	1.19206		ENSDART00000099570.4	0.614155
ENSDART00000112497.3	3.71987		ENSDART00000099727.5	1.85318
ENSDART00000112847.2	0.938062		ENSDART00000099835.6	0.877039
ENSDART00000112853.3	0.822478		ENSDART00000099841.3	0.788542
ENSDART00000113066.3	0.68082		ENSDART00000099943.4	1.2285
ENSDART00000113232.3	0.666412		ENSDART00000099994.4	0.529057
ENSDART00000113309.2	1.06587		ENSDART00000100217.4	0.955375
ENSDART00000113314.3	1.44273		ENSDART00000100516.4	0.810945
ENSDART00000113392.3	0.792516		ENSDART00000100889.3	1.51524
ENSDART00000113473.3	0.640739		ENSDART00000100954.4	0.742987
ENSDART00000113486.3	0.596407		ENSDART00000101004.4	4.76352
ENSDART00000113582.4	0.612247		ENSDART00000101082.5	1.62451
ENSDART00000113669.3	1.08709		ENSDART00000101147.4	1.30545
ENSDART00000113673.3	1.31843		ENSDART00000101450.3	0.780054
ENSDART00000113748.2	0.815354		ENSDART00000101556.3	0.801673
ENSDART00000113757.3	0.942073		ENSDART00000101658.5	0.845508
ENSDART00000113797.4	0.706889		ENSDART00000101789.5	0.550085
ENSDART00000113811.3	1.62093		ENSDART00000101953.3	0.722514
ENSDART00000113901.3	1.14094		ENSDART00000102141.4	1.34263
ENSDART00000114059.3	0.691367		ENSDART00000102202.5	0.544187
ENSDART00000114190.3	0.786156		ENSDART00000102257.3	1.35825
ENSDART00000114215.4	0.737875		ENSDART00000102293.5	0.664061
ENSDART00000114230.3	0.908512		ENSDART00000102348.4	0.634307
ENSDART00000114383.2	0.725909		ENSDART00000102441.4	3.7219
ENSDART00000114495.3	0.533619		ENSDART00000102448.4	0.623756
ENSDART00000114518.3	0.882139		ENSDART00000102459.4	0.67907
ENSDART00000114824.3	0.575351		ENSDART00000102606.4	0.835624
ENSDART00000118495.1	0.90719		ENSDART00000102629.3	1.23024
ENSDART00000118697.3	0.524917		ENSDART00000102883.5	5.67747
ENSDART00000121432.2	0.622726		ENSDART00000102934.3	0.728154
ENSDART00000121758.2	0.81337		ENSDART00000103190.4	0.947368
ENSDART00000121837.2	0.667738		ENSDART00000103228.4	0.587529
ENSDART00000121989.2	0.917499		ENSDART00000103236.4	0.992587
ENSDART00000122238.1	0.613906		ENSDART00000103240.4	0.835912
ENSDART00000122298.2	0.954121		ENSDART00000103272.3	1.64379
ENSDART00000122351.1	0.558226		ENSDART00000103330.4	0.514158
ENSDART00000122359.2	0.627078		ENSDART00000103340.4	0.641464
ENSDART00000122498.2	0.989946		ENSDART00000103588.4	1.00067
ENSDART00000123096.4	0.85859		ENSDART00000103748.5	0.931657
ENSDART00000123207.2	1.2057		ENSDART00000103757.3	1.64823
ENSDART00000123505.2	0.717452		ENSDART00000103784.5	0.925753
ENSDART00000123608.2	0.529316		ENSDART00000103785.4	1.735
ENSDART00000123635.3	0.729352		ENSDART00000103795.4	1.18969
ENSDART00000123680.2	1.59062		ENSDART00000103850.3	0.571653
ENSDART00000123937.3	0.874927		ENSDART00000103878.4	0.832381
ENSDART00000124072.2	0.822191		ENSDART00000104033.4	1.63749
ENSDART00000124115.2	2.44546		ENSDART00000104074.3	4.26857
ENSDART00000124166.2	0.827674		ENSDART00000104083.3	0.774576
ENSDART00000124197.2	1.22755		ENSDART00000104292.4	1.10188
ENSDART00000124283.2	0.710295		ENSDART00000104475.2	0.93505
ENSDART00000124308.2	0.879503		ENSDART00000104546.5	0.959457
ENSDART00000124621.2	0.760052		ENSDART00000105004.6	1.43655
ENSDART00000124749.3	0.929887		ENSDART00000105024.4	1.06853
ENSDART00000124810.2	0.61345		ENSDART00000105034.5	1.13262
ENSDART00000124811.2	1.05099		ENSDART00000105036.6	1.06834
ENSDART00000124843.3	0.839241		ENSDART00000105040.3	1.02899
ENSDART00000124855.2	0.834888		ENSDART00000105101.4	1.05702
ENSDART00000124982.2	0.832884		ENSDART00000105232.4	1.04747
ENSDART00000125032.2	0.773798		ENSDART00000105272.2	2.05701
ENSDART00000125220.1	0.774013		ENSDART00000105574.3	1.18942
ENSDART00000125344.2	0.750494		ENSDART00000105597.4	1.02867
ENSDART00000125439.2	0.693305		ENSDART00000105806.4	1.4916
ENSDART00000125462.1	1.0087		ENSDART00000105874.4	1.18257
ENSDART00000125590.3	0.744153		ENSDART00000106057.4	1.19245
ENSDART00000125715.2	0.68866		ENSDART00000106058.4	1.2705
ENSDART00000126045.3	0.701024		ENSDART00000106490.3	0.940389
ENSDART00000126065.2	0.999172		ENSDART00000108535.3	1.12141
ENSDART00000126135.2	0.891575		ENSDART00000108590.3	0.537411
ENSDART00000126220.2	0.657695		ENSDART00000108641.3	2.97396
ENSDART00000126457.2	0.930132		ENSDART00000108737.5	1.69959
ENSDART00000126845.2	0.55369		ENSDART00000108861.3	1.47527
ENSDART00000126937.2	0.809184		ENSDART00000109138.3	0.605681
ENSDART00000127131.2	1.20706		ENSDART00000109471.4	1.31101
ENSDART00000127182.2	0.612304		ENSDART00000109829.3	0.835345
ENSDART00000127436.2	0.977463		ENSDART00000110066.2	1.63234
ENSDART00000127809.2	0.944838		ENSDART00000110373.3	0.603875
ENSDART00000127937.2	0.748181		ENSDART00000110441.3	1.04779
ENSDART00000128278.2	0.899789		ENSDART00000110577.2	1.39303
ENSDART00000128380.4	0.535335		ENSDART00000110789.3	0.660592
ENSDART00000128482.2	0.677251		ENSDART00000110848.2	1.18524
ENSDART00000128542.2	0.595366		ENSDART00000110897.3	1.31983
ENSDART00000128557.2	0.899903		ENSDART00000111002.4	0.723506
ENSDART00000128607.2	0.802487		ENSDART00000111126.3	2.31271
ENSDART00000128700.2	0.768375		ENSDART00000111135.3	0.79712
ENSDART00000128940.2	0.899928		ENSDART00000111266.4	1.08602
ENSDART00000128969.2	0.928296		ENSDART00000111397.3	0.964735
ENSDART00000128979.2	0.930002		ENSDART00000111475.2	0.753782
ENSDART00000129072.2	1.06209		ENSDART00000111882.3	1.97556
ENSDART00000129197.2	0.743658		ENSDART00000112227.3	1.03231
ENSDART00000129378.1	1.01479		ENSDART00000112242.2	0.646652
ENSDART00000129407.3	1.0401		ENSDART00000112246.3	1.89431
ENSDART00000129585.2	1.41442		ENSDART00000112381.3	1.08681
ENSDART00000129656.2	0.60629		ENSDART00000112382.3	1.01404
ENSDART00000129661.2	0.859932		ENSDART00000112414.3	1.12304
ENSDART00000129744.3	0.701869		ENSDART00000112441.3	1.1175
ENSDART00000129963.2	1.35428		ENSDART00000112565.2	1.08406
ENSDART00000130780.2	0.571803		ENSDART00000112599.3	0.964108
ENSDART00000130877.2	0.887899		ENSDART00000112653.3	0.999225
ENSDART00000130888.3	0.70947		ENSDART00000112711.3	0.767229
ENSDART00000131022.2	0.764119		ENSDART00000112758.2	2.46713
ENSDART00000131126.4	0.612647		ENSDART00000113064.2	1.09007
ENSDART00000131237.2	0.826827		ENSDART00000113098.4	1.81482
ENSDART00000131284.1	0.951342		ENSDART00000113174.2	0.924639
ENSDART00000131309.2	0.678449		ENSDART00000113301.2	0.958558
ENSDART00000131369.2	0.93547		ENSDART00000113643.3	0.704284
ENSDART00000131415.1	0.735032		ENSDART00000113883.3	0.856827
ENSDART00000131552.2	2.05899		ENSDART00000113993.4	0.644181
ENSDART00000131820.1	1.09118		ENSDART00000114097.3	0.667959
ENSDART00000131857.2	0.980355		ENSDART00000114204.3	2.52271
ENSDART00000131882.1	1.18635		ENSDART00000114415.3	1.04079
ENSDART00000131891.1	0.74405		ENSDART00000114549.2	1.51625
ENSDART00000131977.2	0.660703		ENSDART00000114676.2	1.1445
ENSDART00000132083.2	1.79423		ENSDART00000114811.2	0.712264
ENSDART00000132115.1	0.578302		ENSDART00000114944.4	0.876762
ENSDART00000132129.2	0.818399		ENSDART00000114981.2	0.70525
ENSDART00000132162.1	0.91724		ENSDART00000115032.1	0.975111
ENSDART00000132163.2	0.927365		ENSDART00000115121.3	0.662317
ENSDART00000132257.1	0.82197		ENSDART00000115178.3	1.63175
ENSDART00000132288.1	0.839271		ENSDART00000115233.3	1.16965
ENSDART00000132323.2	1.12976		ENSDART00000115297.3	0.782542
ENSDART00000132378.3	0.73779		ENSDART00000115303.3	0.964654
ENSDART00000132393.2	0.808487		ENSDART00000116317.1	1.11573
ENSDART00000132411.1	0.885114		ENSDART00000117474.3	0.544002
ENSDART00000132486.2	0.609562		ENSDART00000118661.1	0.949485
ENSDART00000132498.2	1.54562		ENSDART00000121385.2	1.00068
ENSDART00000132533.1	0.755862		ENSDART00000121506.3	1.09175
ENSDART00000132632.2	0.745056		ENSDART00000121602.2	0.956762
ENSDART00000132670.2	0.829922		ENSDART00000121686.2	1.59296
ENSDART00000132741.1	1.10895		ENSDART00000121959.3	0.641112
ENSDART00000133031.2	0.862318		ENSDART00000121994.1	0.612355
ENSDART00000133036.1	0.650426		ENSDART00000122093.2	2.77789
ENSDART00000133482.2	1.35293		ENSDART00000122217.2	0.551768
ENSDART00000133613.1	1.07298		ENSDART00000122257.2	0.696471
ENSDART00000133799.1	0.833747		ENSDART00000122288.3	0.648442
ENSDART00000133959.2	0.854136		ENSDART00000122352.3	0.695394
ENSDART00000134179.2	0.995265		ENSDART00000122403.2	0.523466
ENSDART00000134228.1	1.11149		ENSDART00000122414.2	1.56565
ENSDART00000134361.1	0.5565		ENSDART00000122564.3	0.545944
ENSDART00000134386.2	0.810556		ENSDART00000122863.2	0.64466
ENSDART00000134400.1	1.1595		ENSDART00000122889.2	0.754856
ENSDART00000134437.1	0.814732		ENSDART00000122959.2	0.89581
ENSDART00000134659.2	1.00205		ENSDART00000123189.3	1.12216
ENSDART00000134661.1	0.721681		ENSDART00000123204.2	0.715211
ENSDART00000134792.1	0.894145		ENSDART00000123330.2	1.54717
ENSDART00000134811.1	0.897517		ENSDART00000123362.2	0.850069
ENSDART00000134860.2	0.843519		ENSDART00000123384.2	1.13288
ENSDART00000134884.1	0.86548		ENSDART00000123529.2	0.555262
ENSDART00000135003.1	0.867063		ENSDART00000123619.3	1.62886
ENSDART00000135026.3	0.649989		ENSDART00000123623.2	0.763915
ENSDART00000135267.2	1.20328		ENSDART00000123788.2	3.97195
ENSDART00000135353.2	0.798641		ENSDART00000123905.2	0.634052
ENSDART00000135389.2	0.774325		ENSDART00000123986.3	0.996167
ENSDART00000135583.2	0.909291		ENSDART00000123988.3	1.00422
ENSDART00000135733.2	0.820061		ENSDART00000124349.2	0.611074
ENSDART00000135816.2	0.977865		ENSDART00000124423.3	0.675672
ENSDART00000135951.2	0.815989		ENSDART00000124432.2	2.08786
ENSDART00000135958.1	1.26892		ENSDART00000124516.2	0.818606
ENSDART00000135988.1	1.30644		ENSDART00000124938.2	4.02641
ENSDART00000136498.1	0.93326		ENSDART00000125092.3	0.954426
ENSDART00000136599.1	1.21442		ENSDART00000125097.2	1.01034
ENSDART00000136665.1	0.645866		ENSDART00000125099.4	0.742385
ENSDART00000136666.1	1.02877		ENSDART00000125198.2	2.69469
ENSDART00000136795.3	0.905941		ENSDART00000125272.2	0.918003
ENSDART00000136990.2	0.788279		ENSDART00000125457.2	1.41015
ENSDART00000137076.2	0.692793		ENSDART00000125653.2	0.705401
ENSDART00000137151.1	0.776455		ENSDART00000125852.3	0.760309
ENSDART00000137154.1	1.06775		ENSDART00000125917.3	1.03901
ENSDART00000137347.1	0.753796		ENSDART00000125963.3	0.638857
ENSDART00000137364.1	1.09081		ENSDART00000126021.2	0.872002
ENSDART00000137525.2	0.583724		ENSDART00000126148.2	1.36371
ENSDART00000137738.2	0.58906		ENSDART00000126598.2	0.851978
ENSDART00000137757.2	0.774037		ENSDART00000126873.3	0.720612
ENSDART00000137787.2	0.701734		ENSDART00000126963.3	2.08786
ENSDART00000137851.1	0.737709		ENSDART00000127270.2	1.49512
ENSDART00000138016.1	0.769345		ENSDART00000127291.3	1.05367
ENSDART00000138096.1	0.612535		ENSDART00000127302.2	0.660955
ENSDART00000138130.1	0.619972		ENSDART00000127325.2	0.786131
ENSDART00000138264.1	0.867372		ENSDART00000127396.2	0.796407
ENSDART00000138360.1	0.767247		ENSDART00000127570.3	0.556933
ENSDART00000138365.1	0.563428		ENSDART00000127688.2	0.909545
ENSDART00000138464.1	0.749497		ENSDART00000127766.2	2.8258
ENSDART00000138475.2	0.888906		ENSDART00000127907.2	0.854691
ENSDART00000138526.1	0.906104		ENSDART00000127965.3	1.08187
ENSDART00000138563.1	0.64633		ENSDART00000128090.3	4.91368
ENSDART00000138710.1	1.0853		ENSDART00000128156.2	0.864289
ENSDART00000139014.2	1.10125		ENSDART00000128223.2	0.821595
ENSDART00000139080.2	0.6733		ENSDART00000128291.2	0.524453
ENSDART00000139141.2	1.36219		ENSDART00000128404.2	2.59224
ENSDART00000139151.3	1.15266		ENSDART00000128618.2	0.628427
ENSDART00000139241.1	0.707227		ENSDART00000128707.2	0.659311
ENSDART00000139368.1	0.530567		ENSDART00000128813.2	0.606399
ENSDART00000139573.1	0.764967		ENSDART00000128888.2	1.15159
ENSDART00000139591.2	0.86408		ENSDART00000128918.2	1.25109
ENSDART00000139620.2	0.822258		ENSDART00000128935.1	0.549564
ENSDART00000139688.3	0.852415		ENSDART00000128959.2	1.38615
ENSDART00000139762.2	0.887952		ENSDART00000128971.1	0.550022
ENSDART00000139852.1	0.73896		ENSDART00000128981.2	1.38796
ENSDART00000139917.2	0.809816		ENSDART00000129044.3	1.89644
ENSDART00000140153.2	1.08174		ENSDART00000129539.2	0.704176
ENSDART00000140171.1	1.09186		ENSDART00000129597.2	0.683229
ENSDART00000140175.2	0.937501		ENSDART00000129631.2	0.62253
ENSDART00000140219.1	0.64319		ENSDART00000129741.2	0.786209
ENSDART00000140270.2	0.801457		ENSDART00000129864.2	2.37402
ENSDART00000140391.2	0.936938		ENSDART00000129970.2	0.591775
ENSDART00000140412.1	1.11261		ENSDART00000130087.2	1.11909
ENSDART00000140557.3	1.17651		ENSDART00000130120.2	0.724338
ENSDART00000140570.2	0.613515		ENSDART00000130131.3	0.514067
ENSDART00000140717.2	0.717371		ENSDART00000130243.3	0.712399
ENSDART00000140827.1	0.624463		ENSDART00000130292.2	3.26416
ENSDART00000140841.1	0.969402		ENSDART00000130400.2	0.963158
ENSDART00000140910.1	0.800574		ENSDART00000130415.2	1.55588
ENSDART00000140933.2	1.133		ENSDART00000130422.2	6.44232
ENSDART00000141114.2	0.852182		ENSDART00000130434.3	0.707524
ENSDART00000141211.1	0.744264		ENSDART00000130493.3	1.01186
ENSDART00000141354.1	0.71435		ENSDART00000130494.2	1.05367
ENSDART00000141387.3	0.893933		ENSDART00000130546.2	0.567806
ENSDART00000141535.1	0.515521		ENSDART00000130799.1	1.05549
ENSDART00000142011.1	1.05502		ENSDART00000130856.3	0.535609
ENSDART00000142377.1	1.19093		ENSDART00000130869.2	1.70534
ENSDART00000142385.1	0.703565		ENSDART00000130876.2	1.02685
ENSDART00000142569.1	0.942603		ENSDART00000130936.2	1.64477
ENSDART00000142645.1	1.21587		ENSDART00000130952.2	0.653823
ENSDART00000142666.3	0.656363		ENSDART00000131072.1	0.710491
ENSDART00000142671.1	0.809092		ENSDART00000131080.2	1.06224
ENSDART00000143044.2	2.90898		ENSDART00000131137.2	0.552938
ENSDART00000143120.1	1.28904		ENSDART00000131339.2	0.68135
ENSDART00000143142.1	0.74235		ENSDART00000131351.1	1.00955
ENSDART00000143276.2	1.00966		ENSDART00000131524.1	0.762918
ENSDART00000143482.1	0.875791		ENSDART00000131558.2	0.822181
ENSDART00000143555.3	0.892515		ENSDART00000131660.1	0.508423
ENSDART00000143741.1	1.09144		ENSDART00000131690.1	0.78987
ENSDART00000143900.2	0.603863		ENSDART00000131758.2	0.792763
ENSDART00000143958.1	0.785537		ENSDART00000131964.2	1.95572
ENSDART00000143974.1	0.71393		ENSDART00000132103.3	1.0301
ENSDART00000144092.2	0.581207		ENSDART00000132118.2	1.54048
ENSDART00000144216.1	1.28581		ENSDART00000132206.2	0.721356
ENSDART00000144272.1	0.784276		ENSDART00000132208.2	1.08311
ENSDART00000144282.1	0.828758		ENSDART00000132363.2	0.608388
ENSDART00000144449.1	0.798881		ENSDART00000132412.1	0.724439
ENSDART00000144471.2	0.834182		ENSDART00000132430.2	0.774442
ENSDART00000144545.1	0.829073		ENSDART00000132434.2	0.585814
ENSDART00000144602.1	2.64045		ENSDART00000132466.4	1.26612
ENSDART00000144660.1	0.77849		ENSDART00000132761.1	0.847387
ENSDART00000144663.1	0.730418		ENSDART00000132806.2	0.800635
ENSDART00000144866.2	1.02336		ENSDART00000132961.2	0.872516
ENSDART00000144870.2	0.687387		ENSDART00000132981.1	1.8443
ENSDART00000145051.1	0.932749		ENSDART00000133032.2	1.44401
ENSDART00000145083.2	0.646772		ENSDART00000133319.2	0.751241
ENSDART00000145114.2	0.599279		ENSDART00000133327.1	0.676961
ENSDART00000145138.1	0.666637		ENSDART00000133574.1	1.73776
ENSDART00000145158.1	0.955526		ENSDART00000133591.1	0.849164
ENSDART00000145286.1	0.552342		ENSDART00000133695.1	1.0927
ENSDART00000145294.2	0.815378		ENSDART00000133740.2	0.955097
ENSDART00000145400.1	0.974939		ENSDART00000133797.1	0.700133
ENSDART00000145583.1	0.69961		ENSDART00000133845.1	0.848369
ENSDART00000145710.2	0.961518		ENSDART00000133858.1	0.949282
ENSDART00000145772.3	0.996711		ENSDART00000133904.1	1.07164
ENSDART00000145886.2	0.778828		ENSDART00000133977.3	1.50809
ENSDART00000145907.2	0.784522		ENSDART00000133989.1	0.744734
ENSDART00000145970.2	1.4958		ENSDART00000134094.2	0.598743
ENSDART00000146018.2	0.659573		ENSDART00000134208.2	0.638184
ENSDART00000146209.2	1.46545		ENSDART00000134255.1	0.815662
ENSDART00000146374.1	1.85452		ENSDART00000134267.2	1.11851
ENSDART00000146431.2	0.783809		ENSDART00000134272.1	0.987681
ENSDART00000146551.1	1.1013		ENSDART00000134292.1	0.539762
ENSDART00000146632.1	0.793812		ENSDART00000134314.1	1.24737
ENSDART00000146737.1	0.786381		ENSDART00000134326.2	1.14592
ENSDART00000146766.2	0.563578		ENSDART00000134484.1	0.65712
ENSDART00000146841.2	1.14918		ENSDART00000134626.2	3.34615
ENSDART00000146859.1	0.690723		ENSDART00000134723.1	0.717774
ENSDART00000146864.1	0.805247		ENSDART00000134893.2	0.746543
ENSDART00000147029.2	0.777625		ENSDART00000134968.1	0.788617
ENSDART00000147192.1	0.922106		ENSDART00000135190.1	0.927354
ENSDART00000147518.1	0.71593		ENSDART00000135318.1	0.712785
ENSDART00000147761.1	0.660347		ENSDART00000135373.1	0.688843
ENSDART00000147854.1	1.05828		ENSDART00000135569.2	0.534535
ENSDART00000148160.2	0.653123		ENSDART00000135619.2	1.36713
ENSDART00000148225.2	0.878988		ENSDART00000135741.1	1.03318
ENSDART00000148258.1	0.662769		ENSDART00000135810.2	0.705183
ENSDART00000148357.2	0.546431		ENSDART00000135820.2	0.629122
ENSDART00000148515.1	0.756621		ENSDART00000135959.2	2.60503
ENSDART00000148562.2	0.769101		ENSDART00000136053.1	0.828095
ENSDART00000148621.1	0.75038		ENSDART00000136059.2	0.780062
ENSDART00000148653.2	0.954774		ENSDART00000136085.1	0.619104
ENSDART00000148689.1	1.03635		ENSDART00000136134.1	0.903536
ENSDART00000148701.2	0.836989		ENSDART00000136142.1	0.59158
ENSDART00000148840.1	0.60916		ENSDART00000136271.2	4.27129
ENSDART00000148892.1	1.00452		ENSDART00000136306.1	2.21812
ENSDART00000148894.1	1.02212		ENSDART00000136314.2	1.29464
ENSDART00000148927.1	1.07501		ENSDART00000136631.1	0.726814
ENSDART00000149062.1	0.856635		ENSDART00000136682.2	0.742032
ENSDART00000149138.2	0.799307		ENSDART00000136775.2	0.753632
ENSDART00000149172.1	0.912807		ENSDART00000136785.1	1.19333
ENSDART00000149235.2	0.838283		ENSDART00000136839.2	0.585536
ENSDART00000149373.2	0.871389		ENSDART00000136855.1	1.41051
ENSDART00000149501.2	0.770839		ENSDART00000136868.1	1.01642
ENSDART00000149534.1	0.932018		ENSDART00000136916.4	1.28735
ENSDART00000149572.1	0.872698		ENSDART00000136965.1	0.601656
ENSDART00000149674.1	1.01438		ENSDART00000136995.1	3.52172
ENSDART00000150188.2	0.938235		ENSDART00000137106.1	2.65669
ENSDART00000150246.1	1.13209		ENSDART00000137132.1	1.43069
ENSDART00000150299.1	0.617502		ENSDART00000137183.1	0.711286
ENSDART00000150424.2	0.549798		ENSDART00000137210.2	0.734945
ENSDART00000150496.1	0.683295		ENSDART00000137266.1	3.91465
ENSDART00000150507.1	1.0927		ENSDART00000137267.3	1.10998
ENSDART00000150621.1	0.930132		ENSDART00000137398.2	1.34592
ENSDART00000150647.1	1.16005		ENSDART00000137564.3	1.14781
ENSDART00000150675.1	1.13036		ENSDART00000137579.1	0.785347
ENSDART00000150799.1	0.900783		ENSDART00000137640.2	1.13522
ENSDART00000150838.1	1.07317		ENSDART00000137661.2	1.02772
ENSDART00000151322.1	0.757761		ENSDART00000137680.2	1.07168
ENSDART00000151324.2	0.58481		ENSDART00000137814.2	2.98889
ENSDART00000151389.1	0.545355		ENSDART00000137881.2	1.44015
ENSDART00000151404.1	0.771859		ENSDART00000137930.1	1.33903
ENSDART00000151426.2	1.03647		ENSDART00000138064.2	1.23739
ENSDART00000151594.1	0.607042		ENSDART00000138113.1	0.981462
ENSDART00000151653.2	1.06862		ENSDART00000138244.2	0.725814
ENSDART00000151766.2	0.779694		ENSDART00000138319.2	0.556101
ENSDART00000151882.1	3.13687		ENSDART00000138324.2	0.731767
ENSDART00000151896.1	1.06334		ENSDART00000138378.2	0.866385
ENSDART00000151943.1	0.599527		ENSDART00000138392.2	1.51747
ENSDART00000152100.1	0.785691		ENSDART00000138460.2	0.791609
ENSDART00000152245.1	0.798594		ENSDART00000138550.1	1.43247
ENSDART00000152253.1	0.767649		ENSDART00000138634.2	0.756936
ENSDART00000152397.2	0.842044		ENSDART00000138701.1	0.546022
ENSDART00000152464.2	1.19016		ENSDART00000138815.1	2.68922
ENSDART00000152509.2	0.918249		ENSDART00000138871.2	1.61017
ENSDART00000152703.1	1.55017		ENSDART00000138911.2	0.675126
ENSDART00000152751.2	0.836494		ENSDART00000138957.1	3.30164
ENSDART00000152844.1	0.837501		ENSDART00000138961.2	0.683579
ENSDART00000152879.2	0.738113		ENSDART00000139019.1	0.927976
ENSDART00000152896.2	1.79448		ENSDART00000139103.1	0.580801
ENSDART00000152907.1	0.892652		ENSDART00000139161.2	0.742007
ENSDART00000153022.2	0.756633		ENSDART00000139175.1	1.01652
ENSDART00000153127.1	0.843794		ENSDART00000139209.2	0.773631
ENSDART00000153151.1	0.602203		ENSDART00000139305.1	1.05207
ENSDART00000153191.1	1.80767		ENSDART00000139324.2	1.68879
ENSDART00000153199.2	0.656433		ENSDART00000139394.1	0.872483
ENSDART00000153282.2	0.558563		ENSDART00000139412.2	0.735826
ENSDART00000153343.1	0.651803		ENSDART00000139454.3	1.06275
ENSDART00000153774.1	1.72837		ENSDART00000139466.3	1.00972
ENSDART00000153815.1	0.735818		ENSDART00000139590.1	1.73667
ENSDART00000153928.2	0.730705		ENSDART00000139600.2	0.611508
ENSDART00000153936.1	1.01043		ENSDART00000139746.3	0.974495
ENSDART00000153950.2	0.956854		ENSDART00000139841.2	1.11431
ENSDART00000154031.1	0.823397		ENSDART00000139865.1	0.544353
ENSDART00000154275.2	0.948003		ENSDART00000139874.1	3.83378
ENSDART00000154291.1	1.16915		ENSDART00000139919.1	0.787104
ENSDART00000154449.1	1.86573		ENSDART00000139999.1	0.89897
ENSDART00000154726.1	0.844992		ENSDART00000140021.2	0.721539
ENSDART00000154797.1	0.933712		ENSDART00000140185.2	0.661962
ENSDART00000154847.2	1.41131		ENSDART00000140188.1	0.734346
ENSDART00000154876.1	0.690193		ENSDART00000140190.1	0.985599
ENSDART00000154925.2	0.80228		ENSDART00000140243.2	0.955097
ENSDART00000155128.2	0.616388		ENSDART00000140272.1	0.905035
ENSDART00000155153.1	1.57978		ENSDART00000140368.1	1.37873
ENSDART00000155184.2	1.02896		ENSDART00000140411.1	0.662105
ENSDART00000155205.1	1.19153		ENSDART00000140540.2	1.52925
ENSDART00000155232.1	1.20421		ENSDART00000140547.1	0.980053
ENSDART00000155293.2	1.11571		ENSDART00000140586.1	0.491158
ENSDART00000155329.1	0.774778		ENSDART00000140676.1	0.640676
ENSDART00000155660.1	1.08142		ENSDART00000140696.2	2.69471
ENSDART00000155813.1	1.19276		ENSDART00000140943.2	2.54945
ENSDART00000155842.1	0.562631		ENSDART00000140969.2	1.20688
ENSDART00000155893.1	0.946904		ENSDART00000141187.1	1.386
ENSDART00000155932.1	0.899611		ENSDART00000141198.2	0.601
ENSDART00000156071.1	1.46096		ENSDART00000141206.1	1.09091
ENSDART00000156334.1	1.27187		ENSDART00000141407.2	0.74173
ENSDART00000156509.1	1.14237		ENSDART00000141418.2	0.794905
ENSDART00000156589.2	1.13847		ENSDART00000141440.1	0.577788
ENSDART00000156632.1	0.804386		ENSDART00000141549.1	0.63474
ENSDART00000156670.1	1.15166		ENSDART00000141643.2	0.916073
ENSDART00000156749.1	0.839016		ENSDART00000141687.1	2.1921
ENSDART00000156766.1	1.9029		ENSDART00000141697.2	1.07172
ENSDART00000156836.1	0.509199		ENSDART00000141769.2	0.99815
ENSDART00000156963.1	0.764265		ENSDART00000141829.1	0.947107
ENSDART00000157045.1	0.676094		ENSDART00000141861.1	2.19329
ENSDART00000157125.2	0.958268		ENSDART00000141904.2	2.24809
ENSDART00000157214.1	1.06545		ENSDART00000142096.2	1.07968
ENSDART00000157233.1	0.533611		ENSDART00000142168.1	0.951454
ENSDART00000157351.2	0.732091		ENSDART00000142190.1	1.23809
ENSDART00000157401.1	0.828025		ENSDART00000142275.1	0.577364
ENSDART00000157481.1	0.757819		ENSDART00000142310.1	1.02199
ENSDART00000157582.1	1.13616		ENSDART00000142375.1	1.09334
ENSDART00000157733.1	1.33625		ENSDART00000142427.1	0.783713
ENSDART00000157826.1	0.610192		ENSDART00000142471.2	0.805426
ENSDART00000157861.1	0.651135		ENSDART00000142600.1	0.690905
ENSDART00000157884.1	0.693796		ENSDART00000142714.2	2.06474
ENSDART00000157892.1	1.12028		ENSDART00000142752.2	0.714113
ENSDART00000158032.1	0.659841		ENSDART00000142915.3	0.879863
ENSDART00000158039.1	0.693673		ENSDART00000142952.1	2.64902
ENSDART00000158162.1	0.974479		ENSDART00000142957.2	4.76352
ENSDART00000158226.1	1.19364		ENSDART00000142979.2	0.782158
ENSDART00000158252.1	0.48203		ENSDART00000143000.3	0.833879
ENSDART00000158311.1	0.794479		ENSDART00000143301.2	1.15461
ENSDART00000158316.1	0.756496		ENSDART00000143312.1	0.655276
ENSDART00000158407.1	0.901061		ENSDART00000143364.1	0.630635
ENSDART00000158474.1	0.60447		ENSDART00000143378.1	4.61236
ENSDART00000158485.1	1.05524		ENSDART00000143449.2	1.05122
ENSDART00000158501.1	0.667908		ENSDART00000143479.1	0.875766
ENSDART00000158650.1	0.672476		ENSDART00000143541.1	0.871912
ENSDART00000158889.1	0.78165		ENSDART00000143619.1	3.51588
ENSDART00000158928.1	0.815454		ENSDART00000143630.1	1.43468
ENSDART00000158936.1	0.673877		ENSDART00000143653.2	0.581768
ENSDART00000158952.1	0.738322		ENSDART00000143753.1	4.63102
ENSDART00000158959.1	1.39607		ENSDART00000143840.2	0.583486
ENSDART00000159020.1	0.799307		ENSDART00000143885.2	0.656334
ENSDART00000159039.1	0.538928		ENSDART00000144030.2	1.35551
ENSDART00000159060.1	0.746102		ENSDART00000144036.1	1.5852
ENSDART00000159077.1	0.850516		ENSDART00000144061.2	3.69442
ENSDART00000159111.1	1.02955		ENSDART00000144084.1	0.825242
ENSDART00000159167.1	1.02676		ENSDART00000144146.1	0.66318
ENSDART00000159289.1	1.09794		ENSDART00000144245.1	0.572777
ENSDART00000159415.1	0.811552		ENSDART00000144280.1	1.75158
ENSDART00000159435.1	0.807393		ENSDART00000144281.1	0.755597
ENSDART00000159502.1	2.38171		ENSDART00000144283.2	1.4316
ENSDART00000159513.1	0.876836		ENSDART00000144305.2	0.767385
ENSDART00000159584.1	1.17623		ENSDART00000144313.1	0.68104
ENSDART00000159632.1	1.06297		ENSDART00000144544.2	0.609567
ENSDART00000159740.1	0.89158		ENSDART00000144585.1	0.851728
ENSDART00000159836.2	0.677587		ENSDART00000144637.2	0.627005
ENSDART00000159855.1	0.618201		ENSDART00000144807.2	0.990805
ENSDART00000159871.1	0.736252		ENSDART00000144932.2	0.593688
ENSDART00000159881.1	1.06999		ENSDART00000145232.1	0.743401
ENSDART00000159943.1	0.597409		ENSDART00000145316.1	2.27612
ENSDART00000159952.1	0.738509		ENSDART00000145353.1	0.973838
ENSDART00000159954.1	0.767096		ENSDART00000145381.2	1.05928
ENSDART00000159978.1	1.53549		ENSDART00000145496.1	0.625626
ENSDART00000160004.1	0.810212		ENSDART00000145538.1	0.676525
ENSDART00000160023.2	0.736071		ENSDART00000145637.1	1.43835
ENSDART00000160044.1	0.57122		ENSDART00000145639.1	1.8429
ENSDART00000160046.1	0.9421		ENSDART00000145648.1	0.769254
ENSDART00000160061.1	0.849921		ENSDART00000145650.1	1.1812
ENSDART00000160214.1	0.842771		ENSDART00000145800.1	1.22286
ENSDART00000160320.1	0.90828		ENSDART00000145852.1	0.672879
ENSDART00000160389.1	0.573403		ENSDART00000145904.2	0.760226
ENSDART00000160444.1	0.765337		ENSDART00000145906.2	1.19721
ENSDART00000160449.1	1.13481		ENSDART00000145954.1	0.697782
ENSDART00000160495.1	0.851989		ENSDART00000145976.1	1.0147
ENSDART00000160512.1	1.08921		ENSDART00000146060.2	1.06
ENSDART00000160523.1	0.828129		ENSDART00000146185.1	1.71118
ENSDART00000160627.1	0.945134		ENSDART00000146194.2	0.958699
ENSDART00000160679.1	0.63645		ENSDART00000146255.1	1.48538
ENSDART00000160716.1	1.23206		ENSDART00000146307.2	4.4131
ENSDART00000160722.1	0.970752		ENSDART00000146471.1	1.67121
ENSDART00000160742.1	0.864422		ENSDART00000146610.2	0.879055
ENSDART00000160817.1	0.749993		ENSDART00000146784.1	1.00535
ENSDART00000160889.1	1.03502		ENSDART00000146830.2	2.09126
ENSDART00000160892.1	0.839637		ENSDART00000146890.2	1.18583
ENSDART00000160922.1	1.13847		ENSDART00000146940.2	1.75409
ENSDART00000160955.1	0.964441		ENSDART00000147066.1	0.86287
ENSDART00000160978.1	1.53549		ENSDART00000147083.1	1.51213
ENSDART00000161026.1	0.832892		ENSDART00000147104.1	1.56282
ENSDART00000161066.1	0.767359		ENSDART00000147146.2	1.54455
ENSDART00000161223.1	0.610609		ENSDART00000147312.1	1.4526
ENSDART00000161307.1	0.615837		ENSDART00000147380.1	1.85834
ENSDART00000161318.1	0.929621		ENSDART00000147404.1	0.789863
ENSDART00000161409.1	1.58279		ENSDART00000147466.1	0.609701
ENSDART00000161545.1	1.53549		ENSDART00000147497.2	1.23551
ENSDART00000161569.1	0.678758		ENSDART00000147507.2	4.85554
ENSDART00000161711.1	0.595232		ENSDART00000147527.1	2.16215
ENSDART00000161745.1	0.791509		ENSDART00000147637.1	0.881428
ENSDART00000161783.1	0.81187		ENSDART00000147662.2	0.941981
ENSDART00000161817.1	0.797552		ENSDART00000147690.2	0.655383
ENSDART00000161889.1	1.24777		ENSDART00000147706.1	0.99873
ENSDART00000161903.1	1.00282		ENSDART00000147795.1	0.901861
ENSDART00000161930.1	1.00627		ENSDART00000147802.1	0.767594
ENSDART00000161936.1	0.826275		ENSDART00000147832.1	5.62343
ENSDART00000162072.1	0.889042		ENSDART00000147890.1	0.764065
ENSDART00000162206.1	1.61974		ENSDART00000147892.1	0.640523
ENSDART00000162215.1	1.15333		ENSDART00000147895.2	0.78863
ENSDART00000162224.1	0.68783		ENSDART00000147897.1	0.756266
ENSDART00000162280.1	0.555312		ENSDART00000147943.1	0.911149
ENSDART00000162292.1	1.68463		ENSDART00000148041.1	2.05371
ENSDART00000162304.1	0.938649		ENSDART00000148067.1	0.74725
ENSDART00000162318.1	0.683692		ENSDART00000148292.1	1.80923
ENSDART00000162340.1	0.927072		ENSDART00000148324.1	0.682622
ENSDART00000162361.1	0.9801		ENSDART00000148444.1	5.50808
ENSDART00000162404.1	0.5285		ENSDART00000148454.2	1.76346
ENSDART00000162459.1	0.685365		ENSDART00000148508.2	0.609574
ENSDART00000162465.1	2.57001		ENSDART00000148603.2	0.577474
ENSDART00000162552.1	1.06313		ENSDART00000148633.1	1.73568
ENSDART00000162968.1	0.700242		ENSDART00000148705.1	0.729685
ENSDART00000162984.1	1.13159		ENSDART00000148726.2	1.21894
ENSDART00000163016.1	1.29488		ENSDART00000148938.3	0.76539
ENSDART00000163026.1	0.519201		ENSDART00000148939.2	0.83624
ENSDART00000163179.1	0.706021		ENSDART00000148944.1	0.710768
ENSDART00000163217.1	0.946736		ENSDART00000148961.1	1.51626
ENSDART00000163238.1	0.750422		ENSDART00000149020.1	0.752333
ENSDART00000163357.1	0.995734		ENSDART00000149053.1	1.49433
ENSDART00000163563.1	0.734981		ENSDART00000149089.2	1.12133
ENSDART00000163657.1	1.01661		ENSDART00000149189.1	1.03875
ENSDART00000163681.1	1.00183		ENSDART00000149192.1	0.781931
ENSDART00000163701.1	0.645664		ENSDART00000149200.1	1.07643
ENSDART00000163742.1	0.920881		ENSDART00000149369.1	0.808075
ENSDART00000163769.1	0.907661		ENSDART00000149399.1	0.847971
ENSDART00000163775.1	1.03214		ENSDART00000149410.2	1.89278
ENSDART00000163834.1	0.653389		ENSDART00000149429.1	1.36384
ENSDART00000163904.1	1.32462		ENSDART00000149499.1	0.714543
ENSDART00000163952.1	0.930307		ENSDART00000149532.2	5.66029
ENSDART00000163957.1	0.642961		ENSDART00000149640.1	1.87195
ENSDART00000163962.1	0.622072		ENSDART00000149698.1	1.13629
ENSDART00000164053.1	0.951064		ENSDART00000149795.1	1.68956
ENSDART00000164258.1	0.936384		ENSDART00000149810.2	0.934302
ENSDART00000164306.1	0.664848		ENSDART00000149823.1	1.0481
ENSDART00000164314.1	1.47117		ENSDART00000149864.2	0.643862
ENSDART00000164406.1	1.12881		ENSDART00000149899.1	0.938216
ENSDART00000164496.1	1.25948		ENSDART00000149920.2	0.787047
ENSDART00000164502.1	0.836502		ENSDART00000150051.1	0.826624
ENSDART00000164508.1	0.528577		ENSDART00000150107.1	0.647143
ENSDART00000164548.1	1.01051		ENSDART00000150112.1	0.849291
ENSDART00000164700.1	0.506086		ENSDART00000150187.2	0.816409
ENSDART00000164738.1	1.06405		ENSDART00000150200.1	0.872094
ENSDART00000164747.1	1.17133		ENSDART00000150416.1	0.946034
ENSDART00000164756.1	1.03752		ENSDART00000150617.1	1.49577
ENSDART00000164776.1	0.631968		ENSDART00000150851.1	1.28471
ENSDART00000164843.1	0.980578		ENSDART00000150996.1	4.96624
ENSDART00000164867.1	1.35341		ENSDART00000151150.1	1.77565
ENSDART00000164902.1	0.692479		ENSDART00000151157.1	0.977398
ENSDART00000165275.1	1.72923		ENSDART00000151245.1	1.35286
ENSDART00000165285.1	0.765604		ENSDART00000151278.1	1.12887
ENSDART00000165420.1	0.637511		ENSDART00000151291.1	0.669309
ENSDART00000165544.1	0.947535		ENSDART00000151326.1	1.51774
ENSDART00000165553.1	0.952623		ENSDART00000151358.2	0.909539
ENSDART00000165654.1	0.563338		ENSDART00000151386.1	0.816679
ENSDART00000165687.1	0.640907		ENSDART00000151398.1	1.52919
ENSDART00000165801.1	0.799145		ENSDART00000151417.1	1.02822
ENSDART00000165821.1	0.98743		ENSDART00000151445.1	2.29411
ENSDART00000165881.1	0.920234		ENSDART00000151496.2	1.07394
ENSDART00000166064.2	0.548145		ENSDART00000151600.1	0.507592
ENSDART00000166213.1	1.03358		ENSDART00000151626.1	1.52638
ENSDART00000166271.1	0.821257		ENSDART00000151644.1	1.17552
ENSDART00000166280.3	0.978438		ENSDART00000151847.3	0.503766
ENSDART00000166398.1	1.17614		ENSDART00000151851.2	1.04824
ENSDART00000166421.1	0.809417		ENSDART00000151934.2	0.612986
ENSDART00000166556.1	0.930832		ENSDART00000152168.1	0.738191
ENSDART00000166574.1	1.55251		ENSDART00000152344.1	1.16723
ENSDART00000166582.1	0.685956		ENSDART00000152365.1	0.918278
ENSDART00000166780.1	1.03823		ENSDART00000152555.1	1.32133
ENSDART00000166786.1	0.653648		ENSDART00000152560.2	1.2361
ENSDART00000166812.1	0.779552		ENSDART00000152870.2	0.538376
ENSDART00000166844.1	0.565457		ENSDART00000152915.2	2.48485
ENSDART00000166895.1	1.09215		ENSDART00000152922.1	1.25439
ENSDART00000166902.1	0.972845		ENSDART00000153007.2	0.943576
ENSDART00000166920.2	0.745611		ENSDART00000153048.2	0.974149
ENSDART00000166936.1	0.749813		ENSDART00000153079.2	1.06804
ENSDART00000167212.1	0.920882		ENSDART00000153229.1	0.776912
ENSDART00000167289.1	0.591352		ENSDART00000153317.2	0.520934
ENSDART00000167394.1	0.632389		ENSDART00000153470.2	1.00456
ENSDART00000167448.1	1.1052		ENSDART00000153585.1	0.79244
ENSDART00000167487.1	0.896584		ENSDART00000153613.1	0.967407
ENSDART00000167547.1	0.694812		ENSDART00000153647.1	0.939936
ENSDART00000167609.1	0.860326		ENSDART00000153656.2	1.09742
ENSDART00000167644.1	1.72923		ENSDART00000153708.2	0.745105
ENSDART00000167657.1	1.08251		ENSDART00000153719.1	1.17134
ENSDART00000167687.1	1.09655		ENSDART00000153794.1	1.10522
ENSDART00000167785.1	1.20076		ENSDART00000153830.1	6.87829
ENSDART00000167811.1	0.797586		ENSDART00000153855.1	1.42546
ENSDART00000167812.1	1.10303		ENSDART00000153868.1	0.881052
ENSDART00000167840.1	1.17974		ENSDART00000153922.1	0.925523
ENSDART00000167846.1	1.24131		ENSDART00000153934.1	1.57203
ENSDART00000168153.1	0.669924		ENSDART00000154064.2	0.967651
ENSDART00000168209.1	0.621469		ENSDART00000154110.1	1.00801
ENSDART00000168490.1	0.844192		ENSDART00000154188.1	0.79122
ENSDART00000168544.1	0.688012		ENSDART00000154226.2	0.9542
ENSDART00000168645.1	1.08914		ENSDART00000154243.2	0.663406
ENSDART00000168706.1	2.17203		ENSDART00000154252.2	0.732094
ENSDART00000168754.1	0.729745		ENSDART00000154276.2	0.76718
ENSDART00000168893.1	1.15948		ENSDART00000154280.1	0.996494
ENSDART00000168925.1	1.02797		ENSDART00000154290.1	2.2129
ENSDART00000168929.1	0.6298		ENSDART00000154307.1	0.686466
ENSDART00000169093.3	1.09261		ENSDART00000154375.1	1.50103
ENSDART00000169120.1	0.970799		ENSDART00000154383.2	1.59913
ENSDART00000169212.1	1.60285		ENSDART00000154417.1	4.84495
ENSDART00000169227.1	0.945965		ENSDART00000154443.1	0.797636
ENSDART00000169265.1	0.731493		ENSDART00000154532.1	1.06442
ENSDART00000169350.1	0.605144		ENSDART00000154555.2	0.812308
ENSDART00000169399.1	1.27827		ENSDART00000154598.2	2.04251
ENSDART00000169452.1	0.79544		ENSDART00000154692.1	0.883313
ENSDART00000169461.1	1.6967		ENSDART00000154718.1	1.06277
ENSDART00000169630.1	1.09345		ENSDART00000154818.2	0.98611
ENSDART00000169660.1	1.32429		ENSDART00000154820.1	0.716497
ENSDART00000169716.1	1.22755		ENSDART00000154878.2	0.702035
ENSDART00000169738.1	0.690446		ENSDART00000154941.1	0.735596
ENSDART00000169749.1	0.639477		ENSDART00000154942.1	0.971379
ENSDART00000169837.1	0.687888		ENSDART00000155017.2	0.89661
ENSDART00000169882.1	0.695481		ENSDART00000155050.1	1.58914
ENSDART00000169909.1	0.824422		ENSDART00000155140.2	1.71471
ENSDART00000169924.1	0.760473		ENSDART00000155197.1	1.68676
ENSDART00000170023.2	0.761436		ENSDART00000155314.1	1.60489
ENSDART00000170358.1	0.973445		ENSDART00000155479.1	3.06526
ENSDART00000170428.1	0.608716		ENSDART00000155490.2	0.570192
ENSDART00000170467.1	0.806227		ENSDART00000155495.1	1.17744
ENSDART00000170483.1	0.659507		ENSDART00000155505.1	1.39766
ENSDART00000170490.1	0.990112		ENSDART00000155517.2	1.77794
ENSDART00000170703.1	1.61764		ENSDART00000155528.2	1.02606
ENSDART00000170790.1	0.839114		ENSDART00000155541.1	4.96552
ENSDART00000170873.1	0.622572		ENSDART00000155557.2	1.45636
ENSDART00000170891.1	0.643028		ENSDART00000155626.1	1.05595
ENSDART00000170965.1	1.86549		ENSDART00000155782.1	0.905387
ENSDART00000170970.1	0.970799		ENSDART00000155898.2	0.991216
ENSDART00000170988.1	0.822685		ENSDART00000155964.2	1.44881
ENSDART00000171032.1	1.4334		ENSDART00000156060.2	0.735036
ENSDART00000171037.1	1.09619		ENSDART00000156069.2	1.17787
ENSDART00000171072.1	0.717433		ENSDART00000156284.2	1.61459
ENSDART00000171171.1	0.864928		ENSDART00000156322.1	1.09333
ENSDART00000171194.1	0.841388		ENSDART00000156353.1	0.839693
ENSDART00000171198.1	0.619794		ENSDART00000156366.1	2.88825
ENSDART00000171249.1	0.822083		ENSDART00000156444.1	2.27939
ENSDART00000171258.2	0.693521		ENSDART00000156445.3	1.03983
ENSDART00000171385.1	0.953289		ENSDART00000156491.2	1.77022
ENSDART00000171430.1	0.941702		ENSDART00000156722.1	0.675971
ENSDART00000171459.1	1.3218		ENSDART00000156866.1	0.631882
ENSDART00000171537.1	0.863666		ENSDART00000156880.1	0.895038
ENSDART00000171618.1	0.841771		ENSDART00000156883.1	3.17275
ENSDART00000171707.1	0.561336		ENSDART00000156934.1	0.956659
ENSDART00000171710.1	1.08212		ENSDART00000157020.2	0.687844
ENSDART00000171797.1	0.87755		ENSDART00000157055.1	1.69524
ENSDART00000171841.1	1.37027		ENSDART00000157098.2	0.95971
ENSDART00000171885.1	0.692458		ENSDART00000157132.1	1.28112
ENSDART00000171935.1	0.667646		ENSDART00000157264.2	0.820545
ENSDART00000171959.1	0.883264		ENSDART00000157396.1	0.876762
ENSDART00000171969.1	0.808503		ENSDART00000157408.1	1.26299
ENSDART00000171973.1	1.14048		ENSDART00000157447.1	1.47773
ENSDART00000172015.1	0.676723		ENSDART00000157517.1	0.640451
ENSDART00000172057.1	1.41629		ENSDART00000157540.1	0.654895
ENSDART00000172101.1	0.723538		ENSDART00000157555.1	1.61999
ENSDART00000172116.1	0.631552		ENSDART00000157639.1	2.22681
ENSDART00000172184.1	1.12256		ENSDART00000157645.1	1.08638
ENSDART00000172185.1	2.10709		ENSDART00000157699.1	0.691628
ENSDART00000172193.1	0.917912		ENSDART00000157726.1	0.715909
ENSDART00000172205.1	0.821592		ENSDART00000157729.1	0.800593
ENSDART00000172255.1	0.732331		ENSDART00000157743.1	1.71719
ENSDART00000172327.1	0.806288		ENSDART00000157790.1	4.37217
ENSDART00000172368.1	0.673946		ENSDART00000157816.1	0.943148
ENSDART00000172377.1	1.2426		ENSDART00000157833.1	0.666651
ENSDART00000172409.1	1.03106		ENSDART00000157845.1	0.690784
ENSDART00000172496.1	0.578842		ENSDART00000157848.1	1.97459
ENSDART00000172882.1	1.14773		ENSDART00000157854.1	0.741326
ENSDART00000172908.1	0.839434		ENSDART00000157871.1	0.668381
ENSDART00000172929.1	0.539203		ENSDART00000157971.1	0.851644
ENSDART00000172949.1	0.672086		ENSDART00000157986.1	0.996598
ENSDART00000172985.1	1.47952		ENSDART00000158011.1	2.19284
ENSDART00000173491.1	1.36975		ENSDART00000158026.1	1.2868
ENSDART00000173684.1	0.665315		ENSDART00000158053.1	0.603917
ENSDART00000173691.1	1.03304		ENSDART00000158058.1	1.38537
ENSDART00000173766.1	0.620234		ENSDART00000158062.1	0.777282
ENSDART00000173937.1	0.62781		ENSDART00000158111.1	2.31269
ENSDART00000174239.1	0.880204		ENSDART00000158117.1	1.2868
ENSDART00000174279.1	1.08708		ENSDART00000158171.1	0.875985
ENSDART00000174291.1	1.17815		ENSDART00000158251.1	0.962817
ENSDART00000174300.1	0.62874		ENSDART00000158313.1	0.563276
			ENSDART00000158340.1	1.02666
			ENSDART00000158356.1	1.06895
			ENSDART00000158365.1	0.958556
			ENSDART00000158472.1	0.905397
			ENSDART00000158515.1	1.60567
			ENSDART00000158519.1	1.06747
			ENSDART00000158552.1	2.05652
			ENSDART00000158586.1	1.00181
			ENSDART00000158607.2	3.5447
			ENSDART00000158668.1	0.884362
			ENSDART00000158710.1	2.94802
			ENSDART00000158749.1	1.03563
			ENSDART00000158810.1	0.525412
			ENSDART00000158828.1	0.598101
			ENSDART00000158856.1	1.96547
			ENSDART00000158938.1	2.97272
			ENSDART00000158980.1	0.958432
			ENSDART00000158981.1	3.4036
			ENSDART00000159070.1	1.33351
			ENSDART00000159072.1	1.03427
			ENSDART00000159169.2	1.06718
			ENSDART00000159178.1	0.526845
			ENSDART00000159264.1	0.613648
			ENSDART00000159295.1	0.660557
			ENSDART00000159320.1	0.731596
			ENSDART00000159382.1	1.42199
			ENSDART00000159444.1	0.608723
			ENSDART00000159469.1	0.985086
			ENSDART00000159531.1	0.856314
			ENSDART00000159541.1	1.12251
			ENSDART00000159570.1	1.85294
			ENSDART00000159588.1	0.789296
			ENSDART00000159592.1	0.534537
			ENSDART00000159598.1	0.568117
			ENSDART00000159626.1	1.17503
			ENSDART00000159711.1	0.591908
			ENSDART00000159768.1	0.69069
			ENSDART00000159780.1	0.581486
			ENSDART00000159784.1	2.73802
			ENSDART00000159843.1	0.803084
			ENSDART00000159848.1	0.982842
			ENSDART00000159886.1	1.07865
			ENSDART00000160047.1	1.21881
			ENSDART00000160070.1	0.981606
			ENSDART00000160090.1	0.898923
			ENSDART00000160098.1	0.863405
			ENSDART00000160110.1	0.924101
			ENSDART00000160130.1	1.11763
			ENSDART00000160153.1	0.532948
			ENSDART00000160197.1	0.80146
			ENSDART00000160242.1	1.23695
			ENSDART00000160299.1	1.55075
			ENSDART00000160306.1	2.08786
			ENSDART00000160352.1	0.746986
			ENSDART00000160489.1	1.55852
			ENSDART00000160542.1	1.06744
			ENSDART00000160608.1	0.949039
			ENSDART00000160690.1	0.750012
			ENSDART00000160750.1	5.0442
			ENSDART00000160821.1	1.08246
			ENSDART00000160824.1	1.3802
			ENSDART00000160845.1	0.630405
			ENSDART00000160847.1	0.627704
			ENSDART00000160868.1	0.650444
			ENSDART00000160942.1	1.54915
			ENSDART00000160970.1	2.38585
			ENSDART00000160988.1	1.84531
			ENSDART00000161011.1	1.86035
			ENSDART00000161043.1	0.996284
			ENSDART00000161054.1	0.733371
			ENSDART00000161063.1	0.54068
			ENSDART00000161090.1	0.801437
			ENSDART00000161099.1	1.55066
			ENSDART00000161110.1	0.5601
			ENSDART00000161159.1	2.48509
			ENSDART00000161218.1	0.599371
			ENSDART00000161228.1	0.706826
			ENSDART00000161233.1	2.50576
			ENSDART00000161262.1	1.07974
			ENSDART00000161309.1	1.11621
			ENSDART00000161346.1	1.47651
			ENSDART00000161361.1	0.80116
			ENSDART00000161441.1	1.14887
			ENSDART00000161472.1	0.957089
			ENSDART00000161512.1	0.639399
			ENSDART00000161531.1	0.774168
			ENSDART00000161568.1	0.908069
			ENSDART00000161579.1	0.552378
			ENSDART00000161631.1	0.519246
			ENSDART00000161635.1	2.79379
			ENSDART00000161661.1	1.15582
			ENSDART00000161696.1	1.52043
			ENSDART00000161764.1	3.00927
			ENSDART00000161769.1	0.6664
			ENSDART00000161773.1	1.20676
			ENSDART00000161996.1	1.22158
			ENSDART00000162005.1	1.36036
			ENSDART00000162123.1	1.44401
			ENSDART00000162124.1	0.635986
			ENSDART00000162132.1	2.9742
			ENSDART00000162138.1	1.07165
			ENSDART00000162256.1	0.826541
			ENSDART00000162289.1	2.06474
			ENSDART00000162379.1	2.661
			ENSDART00000162411.1	0.925713
			ENSDART00000162458.1	0.57582
			ENSDART00000162513.1	1.53488
			ENSDART00000162541.1	1.2868
			ENSDART00000162548.1	0.665746
			ENSDART00000162557.1	0.893356
			ENSDART00000162581.1	3.53397
			ENSDART00000162585.1	2.98563
			ENSDART00000162601.1	1.0095
			ENSDART00000162635.1	0.720609
			ENSDART00000162762.1	1.51126
			ENSDART00000162789.1	1.57407
			ENSDART00000162807.1	0.944014
			ENSDART00000162824.1	3.82382
			ENSDART00000162851.1	0.728287
			ENSDART00000162950.1	0.666741
			ENSDART00000162987.1	2.04803
			ENSDART00000163002.1	0.760596
			ENSDART00000163018.1	2.5702
			ENSDART00000163078.1	0.842889
			ENSDART00000163161.1	1.4927
			ENSDART00000163165.1	1.44289
			ENSDART00000163213.1	0.7296
			ENSDART00000163304.1	1.44339
			ENSDART00000163397.1	0.991191
			ENSDART00000163490.1	3.87727
			ENSDART00000163514.1	0.601128
			ENSDART00000163541.1	1.19633
			ENSDART00000163575.1	0.635739
			ENSDART00000163593.1	0.792786
			ENSDART00000163632.1	0.609574
			ENSDART00000163730.1	1.37514
			ENSDART00000163734.1	0.815576
			ENSDART00000163765.1	0.80142
			ENSDART00000163832.1	0.765082
			ENSDART00000163936.1	0.744455
			ENSDART00000163939.1	1.05998
			ENSDART00000163959.1	1.29279
			ENSDART00000163963.1	0.946581
			ENSDART00000163984.1	1.38481
			ENSDART00000164000.1	4.7627
			ENSDART00000164030.1	0.650236
			ENSDART00000164065.1	1.13147
			ENSDART00000164249.1	0.933177
			ENSDART00000164282.1	0.905295
			ENSDART00000164323.1	0.594819
			ENSDART00000164346.1	0.779412
			ENSDART00000164361.1	0.990394
			ENSDART00000164418.1	1.03542
			ENSDART00000164457.1	1.19131
			ENSDART00000164464.1	0.612745
			ENSDART00000164520.1	0.543114
			ENSDART00000164532.1	0.890071
			ENSDART00000164572.1	0.833457
			ENSDART00000164573.1	1.41253
			ENSDART00000164599.1	0.969714
			ENSDART00000164612.1	1.22815
			ENSDART00000164642.1	0.703006
			ENSDART00000164651.1	1.1776
			ENSDART00000164670.1	0.775978
			ENSDART00000164714.1	3.07036
			ENSDART00000164748.1	0.598085
			ENSDART00000164791.1	0.650226
			ENSDART00000164801.1	1.54277
			ENSDART00000164823.1	0.787792
			ENSDART00000164837.1	0.509033
			ENSDART00000164858.1	0.850002
			ENSDART00000164915.1	1.44391
			ENSDART00000164998.1	0.890071
			ENSDART00000165040.1	1.27821
			ENSDART00000165082.1	0.753407
			ENSDART00000165107.1	2.32247
			ENSDART00000165111.1	1.03099
			ENSDART00000165189.1	0.991325
			ENSDART00000165267.1	0.904634
			ENSDART00000165325.1	0.986329
			ENSDART00000165342.1	0.782728
			ENSDART00000165375.1	0.688939
			ENSDART00000165380.1	0.503847
			ENSDART00000165490.1	1.23739
			ENSDART00000165498.1	0.9138
			ENSDART00000165524.1	1.88851
			ENSDART00000165572.1	0.599658
			ENSDART00000165581.1	1.33222
			ENSDART00000165620.1	1.60201
			ENSDART00000165650.1	0.904579
			ENSDART00000165831.1	1.03819
			ENSDART00000165847.1	0.906505
			ENSDART00000165857.1	0.890071
			ENSDART00000165867.1	0.639781
			ENSDART00000165882.1	0.589537
			ENSDART00000165917.1	2.54044
			ENSDART00000166008.1	2.01329
			ENSDART00000166015.1	1.46601
			ENSDART00000166062.1	2.85434
			ENSDART00000166098.1	0.585723
			ENSDART00000166116.1	1.32623
			ENSDART00000166118.1	1.80523
			ENSDART00000166163.1	0.648177
			ENSDART00000166167.1	1.10831
			ENSDART00000166179.1	0.632537
			ENSDART00000166222.1	1.77931
			ENSDART00000166224.1	0.720609
			ENSDART00000166238.1	0.567654
			ENSDART00000166286.1	1.59018
			ENSDART00000166312.1	0.732515
			ENSDART00000166316.1	1.70623
			ENSDART00000166345.1	1.53972
			ENSDART00000166354.1	0.772104
			ENSDART00000166395.1	0.655178
			ENSDART00000166437.1	0.635675
			ENSDART00000166545.1	0.85569
			ENSDART00000166615.1	1.22414
			ENSDART00000166618.1	0.940896
			ENSDART00000166737.1	1.03542
			ENSDART00000166749.1	2.10506
			ENSDART00000166821.1	0.763209
			ENSDART00000166842.1	1.07521
			ENSDART00000166954.1	0.775465
			ENSDART00000167015.1	1.345
			ENSDART00000167061.1	2.14489
			ENSDART00000167089.1	1.03759
			ENSDART00000167091.1	3.62455
			ENSDART00000167148.1	0.701164
			ENSDART00000167208.1	0.85398
			ENSDART00000167214.1	1.0664
			ENSDART00000167220.1	0.905418
			ENSDART00000167250.1	0.613858
			ENSDART00000167259.1	0.834237
			ENSDART00000167338.1	0.678077
			ENSDART00000167346.1	0.669299
			ENSDART00000167363.1	1.31432
			ENSDART00000167403.1	0.815752
			ENSDART00000167437.1	2.08847
			ENSDART00000167456.1	0.776409
			ENSDART00000167515.1	0.746184
			ENSDART00000167528.1	1.30545
			ENSDART00000167533.1	0.774535
			ENSDART00000167586.1	0.773849
			ENSDART00000167597.1	1.51625
			ENSDART00000167600.1	4.27744
			ENSDART00000167602.1	1.8859
			ENSDART00000167636.1	0.780665
			ENSDART00000167679.1	2.26552
			ENSDART00000167716.1	2.50331
			ENSDART00000167769.1	1.0529
			ENSDART00000167814.1	1.12887
			ENSDART00000167816.1	0.615624
			ENSDART00000167827.1	1.76335
			ENSDART00000167828.2	0.938629
			ENSDART00000167927.1	0.830656
			ENSDART00000167938.1	0.922153
			ENSDART00000167945.1	1.71891
			ENSDART00000167961.1	1.95663
			ENSDART00000168013.1	3.0726
			ENSDART00000168014.1	0.868252
			ENSDART00000168048.1	0.996598
			ENSDART00000168135.1	0.74446
			ENSDART00000168159.1	0.73245
			ENSDART00000168228.1	0.692657
			ENSDART00000168237.1	1.19633
			ENSDART00000168277.1	1.35793
			ENSDART00000168297.1	0.554616
			ENSDART00000168334.1	2.65965
			ENSDART00000168400.1	1.03027
			ENSDART00000168435.1	0.644374
			ENSDART00000168516.1	0.756696
			ENSDART00000168562.1	0.948298
			ENSDART00000168581.1	1.86139
			ENSDART00000168620.1	1.01873
			ENSDART00000168673.1	0.549775
			ENSDART00000168675.1	0.74018
			ENSDART00000168715.1	1.02191
			ENSDART00000168717.1	1.11459
			ENSDART00000168815.1	0.650675
			ENSDART00000168872.1	1.46275
			ENSDART00000168891.1	0.873336
			ENSDART00000168898.1	0.517672
			ENSDART00000168919.1	1.26297
			ENSDART00000168924.1	0.521359
			ENSDART00000169053.1	0.942585
			ENSDART00000169097.1	5.1695
			ENSDART00000169123.1	0.949496
			ENSDART00000169205.1	1.55075
			ENSDART00000169231.1	1.58532
			ENSDART00000169287.1	1.19432
			ENSDART00000169313.1	1.16882
			ENSDART00000169315.1	0.688213
			ENSDART00000169321.1	0.617689
			ENSDART00000169352.1	0.642437
			ENSDART00000169405.1	0.798163
			ENSDART00000169417.1	0.67843
			ENSDART00000169458.1	2.96914
			ENSDART00000169547.1	1.12116
			ENSDART00000169573.1	0.998154
			ENSDART00000169685.1	0.56538
			ENSDART00000169772.1	1.13746
			ENSDART00000169774.1	0.712024
			ENSDART00000169785.1	1.78838
			ENSDART00000169807.1	1.88432
			ENSDART00000169813.1	0.854086
			ENSDART00000170061.1	0.974924
			ENSDART00000170138.1	0.786529
			ENSDART00000170140.1	0.614838
			ENSDART00000170194.1	0.766251
			ENSDART00000170209.1	0.63484
			ENSDART00000170261.1	0.997039
			ENSDART00000170273.1	0.622228
			ENSDART00000170301.1	2.9742
			ENSDART00000170307.1	0.836146
			ENSDART00000170433.1	0.609574
			ENSDART00000170560.1	1.96504
			ENSDART00000170580.1	2.09177
			ENSDART00000170635.1	0.866912
			ENSDART00000170645.1	1.29464
			ENSDART00000170675.1	0.887752
			ENSDART00000170723.1	0.631409
			ENSDART00000170729.1	1.75911
			ENSDART00000170834.1	0.973497
			ENSDART00000170894.1	0.673526
			ENSDART00000170903.1	0.960739
			ENSDART00000170923.1	0.997424
			ENSDART00000170978.1	1.1749
			ENSDART00000171012.1	1.64645
			ENSDART00000171031.1	1.34461
			ENSDART00000171035.1	0.89051
			ENSDART00000171108.1	1.57338
			ENSDART00000171134.1	1.5803
			ENSDART00000171190.1	0.992527
			ENSDART00000171205.1	1.14936
			ENSDART00000171219.1	0.940232
			ENSDART00000171222.1	1.44806
			ENSDART00000171328.1	0.698463
			ENSDART00000171348.1	0.795943
			ENSDART00000171386.1	1.03861
			ENSDART00000171475.1	0.719465
			ENSDART00000171543.1	0.716916
			ENSDART00000171552.1	1.24651
			ENSDART00000171563.1	1.23423
			ENSDART00000171608.1	2.39652
			ENSDART00000171644.1	0.788776
			ENSDART00000171679.1	0.594359
			ENSDART00000171725.1	0.855929
			ENSDART00000171753.1	0.959447
			ENSDART00000171808.1	0.687891
			ENSDART00000171898.1	0.690909
			ENSDART00000171904.1	0.682561
			ENSDART00000171958.1	1.02903
			ENSDART00000171963.1	0.705
			ENSDART00000171972.1	1.38236
			ENSDART00000171988.1	1.28304
			ENSDART00000172050.1	1.13728
			ENSDART00000172053.1	1.01406
			ENSDART00000172173.1	0.847182
			ENSDART00000172278.1	0.645639
			ENSDART00000172284.1	1.46599
			ENSDART00000172300.1	0.686345
			ENSDART00000172383.1	1.82107
			ENSDART00000172396.1	0.701506
			ENSDART00000172450.1	0.567387
			ENSDART00000172548.1	0.792978
			ENSDART00000172569.1	2.41678
			ENSDART00000172584.1	0.802814
			ENSDART00000172595.1	1.55075
			ENSDART00000172619.1	1.56936
			ENSDART00000172631.1	0.521954
			ENSDART00000172758.1	1.30982
			ENSDART00000172772.1	1.13383
			ENSDART00000172845.1	0.495179
			ENSDART00000172894.1	1.36623
			ENSDART00000172921.1	1.00913
			ENSDART00000172942.1	0.967479
			ENSDART00000173009.1	0.667019
			ENSDART00000173070.1	0.654066
			ENSDART00000173076.1	0.618287
			ENSDART00000173150.1	1.04985
			ENSDART00000173209.1	0.509992
			ENSDART00000173305.1	0.514279
			ENSDART00000173352.1	0.579514
			ENSDART00000173390.1	1.65193
			ENSDART00000173530.1	1.23138
			ENSDART00000173557.1	1.00043
			ENSDART00000173628.1	1.21805
			ENSDART00000173675.1	0.981856
			ENSDART00000173679.1	0.952702
			ENSDART00000173705.1	0.655818
			ENSDART00000173865.1	1.31631
			ENSDART00000173890.1	1.73382
			ENSDART00000174043.1	0.913161
			ENSDART00000174118.1	0.646133
			ENSDART00000174203.1	1.14779
			ENSDART00000174294.1	0.923712
			ENSDART00000174325.1	1.25755
			ENSDART00000174383.1	0.973339

## Sheet: Figure 2F
Distance of peaks to the nearest transcription start site (TSS) in bp
Cluster b1	Cluster b2	Cluster b3	Cluster c1	Cluster c2	Cluster c3
2893	65016	55194	687926	443709	3289
58549	194257	904767	754	441974	29213
1090	487529	28855	12911	2892	127213
11918	478513	255949	7182	89126	64228
10899	459186	86537	88464	62279	20220
42	409116	198954	2022	4274	30035
2028	388522	359770	9262	4300	17894
433818	136004	32542	181	55529	398315
433096	157379	35494	55585	107677	23465
412561	164263	216893	82726	8917	87988
411765	217906	67168	4559	12624	147682
761	160330	69798	47827	293	28229
153913	179136	331169	81023	3824	19188
155494	8857	8454	41171	903	119546
4485	54342	15695	20842	121661	112952
13027	57805	607612	403471	68774	101810
17708	60477	76211	65722	5827	12317
1673	20245	123950	8344	143714	11661
49	101544	3305	27626	911	204650
122428	112449	44289	53277	8199	518192
16	4783	120890	89266	20826	505484
1789	6340	154208	28820	4555	317959
114990	168943	5775	361	3807	98148
83558	27428	6589	73941	11880	20182
20013	18961	75330	103661	132128	25483
394	15879	160827	44691	16340	41839
2773	5991	63374	831	54582	207140
7493	169492	37070	14142	40217	2377
17526	176331	51785	136812	46909	161
20119	123651	101873	70104	226782	45856
28755	36626	7511	22138	5116	221628
62666	26174	95297	63753	112170	81996
21789	222561	32126	21237	330415	131619
240	4750	120260	154328	4996	29400
1641	41861	65228	298055	928	37005
16	17333	57574	1602	50118	76754
2093	9181	50335	50598	1224	55278
4094	484026	104117	16097	90648	68766
72762	70188	265605	13333	9530	19630
71628	3878	343924	180620	43739	36415
1304	19328	58	588	165708	62
2438	2586	118200	32880	13459	93440
3847	10802	52417	5534	39517	99668
4442	135106	56	57069	1142	52445
43730	213402	46767	180410	27911	9652
42294	262957	25084	88984	96197	64891
89	257151	25683	84346	57863	180277
3192	253210	15170	286	120751	655654
58961	245922	17221	17724	39550	261891
17930	232367	43020	41706	48160	373843
982	204333	41688	139425	80969	421869
278	201735	58227	419405	133134	25680
419538	172692	145831	35468	18323	58933
69318	167287	181131	34408	4210	28471
218	35912	359134	118685	84249	145057
342365	58038	268281	193301	14834	85438
716	135658	25797	58949	19896	260535
632	133774	54421	927	2281	7929
72	41346	23456	49381	99705	21467
498	116509	136300	44588	48095	358994
110778	126561	13311	119	2245	21783
41203	13260	5207	6055	219397	38934
1107	53509	56	22067	41646	24521
2086	36999	31864	278461	244149	7990
1603	35106	62491	279460	3854	43780
95163	45630	326607	310784	8412	4912
99108	7097	92576	373681	1395	32441
722	126998	114511	1171	54445	20041
33	134135	187320	157159	59113	74626
10817	136025	78988	2553	73990	11019
120	139513	41646	39374	34120	57915
641	145477	243834	47263	3366	47630
371	146482	260319	22841	138998	45105
1639	2006	268553	1667	45491	11862
16945	4285	38861	78073	103795	61293
45893	9524	35086	271329	14786	76652
1816	85156	45262	123195	54462	83965
132329	21749	46811	26056	16998	106490
30062	71457	65448	23870	1868	126265
316872	63204	2025	702	3904	274308
40594	61756	23256	64462	235725	228102
1185	5904	132626	71500	98549	406728
171791	221938	49091	66744	1401	55763
130	86382	122339	585	64524	112460
23006	30530	157314	15853	538216	63327
25135	29082	163213	116	10009	70437
467	20829	169052	57630	181793	134948
1216	123102	198634	861	628303	30862
4110	126209	58316	145	199278	152924
669	16242	66787	5947	22643	78861
47441	278802	133445	44775	4294	66190
49481	276994	181373	19442	11249	14074
37711	97037	62089	85447	12566	192229
4003	75324	37725	3695	3999	301209
342	2341	211010	66524	201841	280886
960	4100	6261	13103	6608	55859
9276	51279	5020	1089	5522	27494
892	68067	96281	34183	78058	58283
3048	667017	106630	199545	597	186093
8063	22878	15564	82183	6440	86388
37757	30648	6377	41311	69956	56174
122907	1462	46238	60968	530502	176332
186343	179898	42134	739	534069	44879
593	54735	79793	302381	79832	143361
3554	55240	62726	228	155914	80565
1684	73706	42549	4459	167619	7451
3437	29881	20967	1969	1549	7045
76	27853	26108	73730	165538	9802
535	22749	578095	27776	3491	30553
392810	4864	498426	22028	32691	41448
42	3627	358279	32912	29712	323119
248	7867	327056	70172	11431	395967
24133	7417	291070	5983	38855	403735
195	4004	71357	29826	48185	30707
36434	3159	43383	8279	269737	86878
128927	6989	429978	1458	304874	193307
3857	4369	430764	301809	84153	20362
14034	44217	61582	500	61975	23375
112249	3533	727290	63337	500364	6038
2705	2804	73542	118548	43433	60931
198802	100083	111217	86874	39133	242697
14249	219718	112320	83974	38149	187804
15021	34021	11970	4531	13351	134655
2177	18041	260073	59646	76471	112662
15794	3182	43322	284	21454	45329
16515	79950	84318	78107	2163	5436
24643	8581	1073	105247	3974	21863
55177	4193	86252	14657	38297	20867
138474	5198	91766	154054	4504	35912
152	11162	40072	5132	29377	103184
135185	14650	205036	51230	37589	28035
136856	16540	94109	59848	3040	19010
42142	23677	171	42704	105369	94159
51412	91199	268756	99751	55429	44275
53713	72507	254296	266543	19602	27559
54419	121856	337661	85449	30192	51659
573840	4129	229	126933	3012	54282
133228	2892	56556	94187	158034	59189
1958	1844	163844	45586	3721	206997
74688	13596	156720	15903	147230	132522
16604	35395	159297	149	51393	80576
17657	51183	49427	30788	6690	37617
136	125774	100302	103225	4156	5077
112	128923	7836	358298	17253	65943
879	147812	113527	1248	97481	68229
17	224104	55957	94773	94999	102112
2917	230049	40116	69949	9698	120572
45164	278466	51254	58995	82559	33250
3709	26367	115299	1374	86859	37664
219275	25123	129343	526697	87843	28348
10232	57093	74468	9051	3388	84339
1872	5165	179558	4535	325657	70261
81	18153	51914	419	14287	66079
1493	14419	8475	61679	4061	48849
25321	43187	218517	59995	13391	35280
48314	29774	215417	336619	15000	389666
149984	35092	194386	359704	29365	274458
146	55552	98139	63994	122601	263696
847	235880	64101	978	228404	253696
41857	48422	45725	36157	2732	88989
60329	12349	31159	35655	754680	109740
63557	57459	27296	128737	35315	168467
38	66108	35140	41026	7631	131830
2787	66825	16983	128248	3212	703914
11675	73446	18556	34048	58820	637060
32863	119956	186460	99203	35714	496050
2176	131541	19859	87352	7008	67131
757	309054	10369	10865	13176	53788
101726	37451	113985	64	3410	33255
198310	244199	116627	405482	8792	13275
190600	89325	133055	809171	273584	19621
189519	331634	36075	711452	58391	56195
187589	70023	17134	431472	39533	300045
33464	69006	5234	22251	10931	98275
18499	64388	35630	32250	4441	62917
30658	39062	1077	25038	2249	55693
1802	42354	40916	1955	248907	76734
528769	61970	33981	19921	3329	7601
1643	285615	45119	164385	31674	3401
769884	133322	79222	9206	1571	13206
88842	114556	80201	15646	120067	50319
14462	120912	48429	148818	181410	5269
216	71453	149080	137	18240	18787
118	186478	719689	17384	56688	179644
154	41336	715563	9413	2062	123889
185729	153931	706335	86539	6160	171915
1347	142736	108437	70727	122384	283867
146402	38934	71127	195	53712	22746
2441	38151	69635	52489	10921	90724
637750	20847	22651	2737	4378	203158
56933	7965	121877	147781	3002	16658
116	8969	366	90550	20623	63170
100785	9657	80337	39461	79765	31591
89	15478	296451	57437	50219	8078
35538	91839	284979	243466	3960	246257
29212	64566	252792	17390	150793	24811
64593	65169	71609	203	8710	247306
1308	157217	58964	306	17816	160312
122	3748	116399	173	174181	90836
1541	59459	4711	265563	26975	9670
93778	83131	70960	83796	8208	41923
110015	13681	35603	84298	10199	43479
3188	26982	121949	896	8351	6319
30028	7839	45537	14	3063	18705
27730	24442	21282	294229	54262	25380
8787	27468	15590	140	73	116305
11618	48867	6287	17612	19902	8652
13021	28912	152205	467	5957	21579
14971	37306	160246	924	4548	6004
8857	57683	102759	1463	20238	89779
26	35126	2158	244580	21311	56055
231	29317	17833	70238	186056	77243
194470	2326	19444	183	57759	6766
50398	14934	17871	15196	10657	45
9126	29758	584766	3391	7090	56915
111519	73288	284853	63438	29517	50755
197	53984	10224	220	5696	96332
1565	227733	147544	10316	135803	2830
22952	185639	48456	45284	4164	142385
1472	30088	66720	7884	20698	119531
756	22520	52437	74490	73156	33641
29	22021	205033	45737	1713	37672
1162	18986	73143	24573	2207	26595
1280	10652	161990	1778	116949	2209
165367	17619	26730	50176	218318	4868
167442	84162	61433	2107	108888	170424
20491	77605	10677	936	3911	69764
168903	76486	52983	676	121804	135
175269	73847	16496	1428	25	9736
162282	31605	18006	50179	4334	22454
158012	13399	153218	30076	27630	96185
61020	2515	52567	30712	279927	65199
40065	19336	5662	244535	5599	60127
146	13652	73627	297733	23598	91113
93	23032	56349	639	185462	47205
211	512889	152712	3471	160589	27208
39	27195	10625	8965	2611	9593
2726	23362	11225	80130	78949	3119
30	19160	879	6141	54035	7335
63	49232	11407	1049	5808	5
2483	51116	142634	51	38831	2164
2207	653630	151098	15224	47878	275653
330767	88302	160716	72172	7044	349606
183705	84083	39401	158872	31851	229008
22032	63277	46651	15337	61710	29277
159	59049	73107	3644	2045	75884
662	22962	77328	22628	68266	63620
62	20435	215485	87	26961	119516
1196	5182	14184	20178	376899	151009
1995	71950	6498	2660	4382	25076
86345	101361	144838	1599	13967	36005
33531	15851	199744	20950	28302	760750
129941	67411	163457	6	18372	361553
10183	19362	15471	22043	25020	7725
2445	22009	14361	226348	137671	14961
1281	45351	17297	82601	17928	2860
3826	284073	66128	45	7461	55564
16529	307717	194364	406	11945	66506
515349	52942	229443	486	14396	174615
512885	11029	17140	2821	8220	6603
512370	11609	5097	2535	4348	39692
73633	111118	50056	24951	7327	4784
23275	112464	538814	121544	36923	8993
21683	31546	2276	15491	3965	31371
47519	25624	6489	60	3251	37631
96659	228265	70256	848	67417	13646
1475	18645	32047	109	16781	266455
148858	2702	45119	36262	1976	72850
5	19636	690	782	178965	9936
682	151887	15783	32153	289023	108869
74	143553	308901	513	53279	71332
386	94830	308082	22932	68101	83835
81	76624	30124	42718	56141	11059
41941	34382	55596	190852	323084	71462
41346	31743	61525	287991	27751	12836
66424	30624	100675	13363	53327	35485
1132	24067	57970	34909	2561	10668
56511	66858	92849	155867	73219	21592
52609	22294	77221	130971	406623	5373
53395	142230	17058	111527	15586	203717
21442	13765	177874	18239	32889	10545
24587	120715	66209	5670	61359	32892
105	9301	69140	163042	63094	67669
12102	5597	124323	734	79568	38666
2767	17496	162585	41298	62410	52014
5754	526781	177864	221	160989	14607
888	16146	26506	7461	213154	9945
811	63274	45143	1809	245963	80830
128929	153828	46692	299	254573	32790
549	107601	56868	65381	2791	65080
148	53631	10685	454	19021	59683
65	22673	145991	35775	101715	10132
71617	90601	82169	95747	50154	16799
104716	5917	64079	26928	5477	22959
128505	162257	3736	96602	15	144904
132253	164741	181041	81840	2014	23844
11402	166869	17620	30688	73585	204
1964	20319	34048	33486	3845	102789
12931	23464	36690	36159	161637	6988
393984	4111	11693	237553	13292	10639
135800	29617	27962	2031	17627	45997
433551	31065	130639	34663	1600	53221
560	183002	207240	2314	4031	11162
563	179710	68993	179053	427959	68830
120740	160094	88612	26356	107028	625458
155410	53789	149840	932	21834	420580
198730	8969	259904	65820	6910	11794
3933	13587	382138	278327	35000	104560
106053	381512	182511	1001	20193	414296
110	169834	48680	181622	51497	311673
1484	169254	109766	33535	7374	8104
170205	32171	57944	987	58084	111616
111	58929	118557	262473	91954	3353
208	35132	155964	24063	43018	81664
1372	90469	163025	408	32426	35925
10621	929638	200738	85	24082	122789
294	955933	8158	49947	104667	127632
11714	959495	45776	221783	4895	75340
32309	993741	15744	13957	159122	26923
31448	297860	145	2652	204873	222076
21189	306655	127327	45	30866	30865
75706	321250	17049	51986	57213	42612
11569	33929	35503	315	38488	26180
12666	44707	137046	8875	228202	28648
13567	37429	72624	4603	99905	132831
52893	1439	30291	2689	124761	90173
60	13181	19344	27832	133808	59568
23363	9718	36847	20328	383898	24541
3647	7046	43798	23851	2532	272660
351	2473	57801	55337	7693	12886
198	1987	36737	64410	27522	44415
609	33275	34445	57984	77587	45971
22533	66047	37597	795	91484	104495
38447	73464	25288	182	149312	703659
1507	76207	66928	154	109839	708815
9895	87187	2924	39280	6241	711867
2709	102249	10379	40189	67913	714714
62	122373	34720	7556	2571	728199
2752	127657	56640	87823	3362	733692
399	128562	10708	141626	1755	738347
300	8006	198425	243	216497	235109
23919	4622	218342	6416	60893	276649
24652	2043	85400	160750	10866	82131
1466	940	23995	715878	4430	50638
145	102293	29877	9490	190249	9010
1241	3006	45795	35141	86056	14591
2126	505765	9	64331	82594	98435
278215	110565	133952	135964	111839	7366
271688	109935	170989	135132	24610	9932
259643	29709	96228	12552	4599	152719
257364	28035	20472	205831	148140	10406
256530	27089	100504	120205	241032	487166
86571	2741	120669	74251	50651	158345
88152	22681	175507	10176	13096	18421
87903	119978	187376	756	223272	2340
67971	31487	16981	180106	84267	120114
362	186811	194278	249110	137189	63607
7	131169	193733	98198	139671	90525
45	131862	41470	54019	1969	19068
2467	23029	19874	327	3727	48603
2193	16250	112944	178100	5795	375577
143	34986	497659	103760	74405	121852
743	130616	21293	113281	93263	117840
89	62217	15909	158402	3950	39419
29034	105054	20512	22	22634	135489
324469	111977	562	479	114762	17726
3469	215136	206756	86	9443	19072
805	21942	311831	77964	3063	162258
93	18403	313149	341532	38740	35697
)1139	10187	317250	1186	8656	21280
363307	15721	23598	84	681472	27979
44687	9476	100303	198071	2122	10817
160	58726	107862	391806	4680	37018
8579	69445	141565	458514	282083	15655
39213	101919	80618	506480	58559	45050
30222	103091	795	176	3350	2693
620194	119351	140663	67018	14925	18614
76301	210557	293823	203766	91092	5074
78045	213107	327869	149862	60951	34538
51760	215144	333049	20735	3956	9245
170373	5790	335487	54141	73562	52791
67498	19462	285516	49624	80602	47480
48833	137053	45385	12398	179815	68698
47029	536715	17843	2637	2086	115323
77	53976	64001	2042	10536	199360
1046	73774	35323	88035	36312	145836
47134	4312	42120	125261	2587	117013
126984	177753	182893	110090	61876	91983
3284	89319	100272	41708	130440	6683
909	82041	64347	49189	93910	14002
85	153003	30237	19007	48159	60855
4847	192367	132020	4383	16264	668371
42	197732	151356	13573	1864	156846
310422	107820	217792	8192	4076	78406
311401	30390	271320	14218	79896	20151
72	124285	29322	202333	4020	2025
10334	125261	2158	1662	1200	13636
28052	757038	35579	22332	95695	15979
875	750115	66304	70	3421	7059
130	3299	72432	23	172453	198527
2217	7951	73532	36738	3122	159946
905	14591	93333	98	78881	262809
85	4958	111827	809	15650	1733
3021	48142	138630	92951	22582	31774
97040	48670	32811	42980	93104	136268
98625	10169	87	285307	2265	243
169005	337538	90951	2406	2523	122115
365590	5029	93530	4090	23491	13093
2839	7585	205237	4276	9991	330639
13642	12504	62378	30710	21843	441363
1089	141449	87794	93432	33117	458608
3538	156027	778	79	106082	531785
142	160225	118555	41204	127374	16623
959	124620	114036	6839	1470	118249
75104	43894	104808	66806	245657	99239
39723	33951	100682	55942	801982	10667
112022	32263	11237	357405	16859	39702
23263	9411	218357	99	3558	77168
50246	32445	14061	266789	42712	31127
9592	17114	22442	604430	104671	65921
145	70320	100874	189	2216	59588
739	17512	170165	122	291389	215405
23741	16073	24730	614	17633	205673
50027	57742	517622	23012	2035	5158
76824	63585	317876	72894	47076	579096
81166	466181	52851	223	40428	612808
1218	107202	175933	13603	46618	54532
44	88813	162029	212432	20403	102306
22	72223	43495	23171	17882	271725
3497	11458	29116	86926	3474	525509
1764	22556	30179	78789	2106	821227
55	45084	210961	30984	83585	840967
834	5158	57318	20418	104980	11516
47	69786	54728	144839	102248	36084
169351	81404	53480	12234	243710	37821
777	284349	295978	1642	255285	56555
71	142845	9941	47640	11320	23246
5866	65499	32747	88799	43907	80041
211	20242	19487	428	4473	66907
326273	9820	20288	877	3124	108486
327134	140841	1434	81710	70396	213819
9	128255	36350	31222	67945	35430
206	258849	198772	26625	28087	199352
3095	324253	45056	14774	3956	141617
67	327847	20706	4350	26964	124926
173	343261	186824	20635	62101	57946
1673	389465	18205	133702	38303	202590
3086	391747	131	610277	160146	432305
144	394061	342818	37040	30	460208
6710	31561	88477	86721	311	342988
8	138981	387995	91637	1239	346337
31	138113	8187	34	127	353198
3778	137539	169317	53595	372803	439702
472	151	43596	6080	359706	173971
8531	7945	8506	34833	5231	11944
3001	10088	6119	437	47964	3992
10019	144301	59220	79590	106714	22734
6840	142827	60034	242818	158862	102849
395	10668	9308	69043	210091	42426
2636	10168	209385	270957	348389	118161
113	13059	79894	119735	46652	261500
904	16816	78818	32923	105682	250108
197	54263	186429	4044	3685	125570
1915	20862	7096	4372	31603	29070
24691	68159	108500	150441	120662	73642
24157	35515	100846	122	4015	37232
5651	37215	15851	43567	3088	146475
6185	16814	27763	178570	78207	216713
1235	3751	75995	1712	17242	209909
125	908328	44750	14009	46392	351070
3719	55140	25771	9093	107357	192085
132654	37587	133178	47907	3667	120374
2903	1131	8629	5618	53538	16624
577	16498	702	2760	70532	915
802	26550	2477	465	190397	252422
339	263534	30096	23111	2569	11700
4005	325025	27988	136111	183027	716210
1053	90	543942	144009	73597	739301
9973	42097	76129	11417	74022	14067
177465	44692	90173	17179	165880	10330
64788	59608	39698	7301	18919	24838
208	52227	45373	28020	73936	49815
2406	46578	20330	81245	52868	54784
1643	44481	21210	9298	100543	89208
104	26398	14428	33083	247386	24669
2303	269755	45798	41355	2835	103467
3294	250665	51354	7435	3703	23551
1667	159535	25598	364	33977	16924
107	9255	31105	33616	149375	50688
7690	24159	34363	12279	10641	47829
48	77802	69729	42693	7757	39101
844	84686	35638	155301	2221	87181
242	106061	23647	112104	152543	77836
2122	43513	39693	10934	18278	70991
63	65374	10040	330	3867	43364
2916	66202	9440	22910	71685	536139
3702	5224	14791	39363	35497	591858
3411	38314	14246	88689	1425	623798
1765	39084	16514	3481	55291	125590
13878	119344	89607	65295	23727	2076
627	113939	92479	232087	1347	201848
3924	84896	3234	42288	10581	69512
32229	82298	906876	8139	150572	59258
21991	54264	912842	29232	104860	115
86942	40709	430590	30349	195	15698
88810	33421	429973	12331	70148	27518
7554	29480	377106	6921	3247	257147
4806	23674	263886	125927	11412	11724
4504	19839	32218	135126	186731	89671
53214	19236	136038	286804	2958	12297
43712	33431	5460	60728	3102	55787
4169	9787	74095	22773	407613	202130
938	68192	25022	45674	46382	142646
28	44056	5749	133385	53370	513624
853109	9631	116494	2566	40519	63617
64	5317	94272	35	115544	295725
985	48888	13099	16734	3645	165989
33	30062	60245	24871	21735	10960
45	283595	110404	117	148999	52869
11	25151	103552	28678	112945	60970
984	78523	127108	37	12966	329091
1205	117493	153994	11732	2085	70695
2492	137014	87274	184193	2211	11159
3545	85896	88060	57045	12471	62317
20	63622	113621	61141	78523	27058
25586	66448	99998	99823	120754	157535
772	69125	24606	224088	294400	9389
281	72535	14400	1070	285633	86130
98016	191456	23684	60865	51299	96096
122	32625	3528	123762	75854	106071
1940	56513	6851	155086	4609	432124
266716	166793	3022	156085	635023	143731
260463	167445	2536	117953	212758	284324
2548	36255	3227	8005	15459	423812
178662	25414	21	130348	1393	17940
4916	44324	4847	873681	3084	97032
20111	759	92916	28496	4313	76403
12319	13483	53246	64602	19506	126890
109342	196697	63133	27989	355927	87384
69321	8321	12103	79011	4460	73156
70682	42452	6065	38842	2774	45630
50141	53872	18860	44509	6641	66231
139581	297955	10769	69770	3495	126727
316	300708	5133	98510	2748	22424
24079	16863	1	146253	11304	7823
180819	14110	86225	3275	2487	198751
1353	8042	746355	74622	5839	50163
36465	12721	73586	84621	35040	95104
133826	83256	17373	32681	98924	123666
135411	5463	79458	22361	32315	55673
229430	8789	106739	47	52829	21779
62839	5666	9910	812	84046	78492
64070	4364	15086	24768	46879	16789
24958	118744	98626	26	468257	216817
100	114607	317048	39517	78681	81613
142	80825	323928	100753	113603	16340
44	77557	20282	109266	66610	15437
147	28194	6140	201685	176106	12387
1806	27583	223	2623	4068	14683
69	5511	46028	77961	48223	3312
2462	12742	67175	37936	226575	4162
61163	88259	121020	100440	25948	29826
226451	82822	66673	20542	176051	17907
162	52135	26708	5277	178935	53873
543	49410	35669	1449	46927	54874
631	2089	147376	84644	96649	163845
964	35150	149955	57419	351097	65008
36	47146	31284	11410	69999	121242
2952	50230	453812	156288	7508	32439
2950	161701	21046	82372	40490	11029
2277	177162	28170	17	48707	125977
3965	235495	23889	40806	158752	111645
46676	96774	53438	60463	51467	6192
18208	29773	35738	1198	8322	146356
4770	28948	39748	207670	3781	98252
2106	178379	98561	1007	91988	62942
60	216313	23380	231780	8432	6727
3734	32141	20040	79	51823	4649
133	28333	168777	154	130576	39
677728	5284	158764	2358	187568	81640
36717	51374	1509	807	1703	94419
63566	49776	109	30207	18625	187987
550	73380	2788	56841	15117	458818
222869	99598	146589	492294	2632	59621
89450	175709	224758	65786	19562	33728
288982	82863	243141	394464	120816	20202
472	77327	280287	902	3823	69641
4218	51841	294654	28000	78085	4677
94741	58496	177706	18891	120896	63404
133	28361	93104	49213	193264	84155
4646	41208	30305	5	68958	578818
588	41858	149869	9	39212	7561
1132	42544	85230	174135	100502	7123
51254	163951	4737	199167	5088	139729
63989	64202	478580	137555	2544	120788
58	4210	476136	21967		148342
36438	11432	475184	90336		97917
82	47700	473545	38090		57582
31994	3559	467238	1085		48242
33312	101724	51833	375423		209167
27559	102453	54277	34399		241419
178	358167	55229	31359		88852
1374	91883	56868	5563		42493
1568	65857	63175	23215		491921
2374	17176	79660	31		383234
366585	132	69611	622		376673
71250	5941	115432	141569		302919
71972	158234	30863	140		291060
92507	177000	113233	35		72236
93303	5203	31829	39522		32049
19775	11086	89513	54628		82712
59718	19136	6253	33329		24528
893	19095	69600	323332		12434
106	17210	33913	115548		52892
61185	11247	77774	124241		187415
70	13132	481	432267		160537
212	110664	58490	76211		135322
1659	105436	14775	46149		102951
97421	47294	408154	976		5662
190176	7340	65573	43849		68596
191464	14878	60531	299		104557
256366	14433	348457	56732		5778
286060	55187	57285	55896		116822
291075	50508	13012	49236		11492
196	14199	96920	67681		303745
1954	122804	95817	9203		206706
9664	179359	95083	70061		75067
10745	40904	24361	95998		146784
12675	62933	113479	73388		94002
248	60397	251803	855		81178
6751	36778	31446	136994		79471
7672	97725	29141	736		65788
2216	12547	50905	27493		336580
54028	45442	88792	2469		72689
2411	44447	89480	91953		55875
22	6831	33845	9512		133335
2581	24860	105877	223335		6003
3668	12885	37209	223971		125879
18498	5717	11607	104334		20761
16	14621	811	306		15981
148	20863	38081	168602		16813
221544	23893	77231	9253		75387
2	26888	83160	13009		537920
2414	254962	108632	23571		466562
22681	252289	20718	15957		44523
156	251559	51747	154550		30738
9810	244877	7514	15697		36802
107	199563	283560	4460		156817
69223	190426	78885	131011		91004
128105	163700	12800	18211		99559
83244	23283	12811	24267		445662
81440	20163	161881	85304		450967
3459	10248	15526	774942		444318
164920	14378	132096	774110		83702
53	32854	137539	13766		73641
4	34076	210833	73001		194239
644	1302	225863	68469		227053
3970	16266	63393	61247		110716
145193	19365	78291	65539		91839
30795	27262	52464	62048		44661
106	163986	36467	40685		72521
69073	141676	98370	15442		2920
80995	133880	30711	218785		10257
37517	129553	74583	834		132858
164531	24959	75636			100435
54512	14824	13528			85489
118192	66673	87406			248623
11733	38322	50937			28082
15678	36528	45247			81
53847	22228	785686			53183
62669	314271	93173			71297
150	36610	89244			30175
708	95707	30320			110707
27	90603	239474			97771
20837	88575	207252			126705
25179	44750	205082			330341
51976	420497	174937			319979
7975	870377	10091			30564
35098	870827	6998			23637
108163	2918	3354			69798
107622	32328	500966			29018
107023	3628	518180			61830
30105	5756	155760			87249
31466	8240	149632			180240
7668	164580	148532			73377
133646	88012	128731			199846
156	9174	110237			242756
15220	1813	83434			362166
10351	116244	82843			387585
72585	37406	240516			10733
106	145793	36716			184973
1604	11619	32346			105057
1534	9275	28072			21020
2023	3866	109			19555
1319	1316	141525			10122
71	39915	155582			49406
246177	282805	6722			9682
246861	275422	85920			32854
6208	11794	35812			32330
74339	2412	33847			170504
1080	346355	56081			213416
33120	103213	6764			132326
31	67823	12320			28778
108870	212511	92644			2892
19382	181182	42396			553831
36966	132672	21824			360073
35553	113548	27183			83991
13	109539	2756			80923
754	34718	62598			142689
3958	30733	150000			2779
38097	31426	253804			6468
722	632700	334280			34676
27049	810213	39220			122575
19508	821798	172016			16225
307601	868308	221955			16345
308387	874929	272872			55505
52872	875646	278447			60873
144	28083	286364			463479
207194	51755	11112			420567
205154	51400	11771			7158
69685	160116	8070			162032
90	171311	53891			7699
45844	52181	36510			47127
88	18458	84630			81580
321	17647	88415			415121
942	16688	38256			433873
225201	62352	343144			490704
201628	55289	672555			386208
26765	70750	293471			193696
25390	182221	466124			43330
40626	185305	570451			67846
2901	197301	66279			4387
244	40140	265161			19813
26	55923	19772			61580
1002	11324	121			19500
1132	166937	45255			42138
2762	5091	2063			57129
274	6058	24503			73652
193411	56612	19310			82949
195861	31449	9566			85987
123	3902	105706			92613
42428	2960	5174			161
95599	5330	14528			133165
145	19810	2053			46334
86	22401	34639			11814
85741	42365	33189			65
85165	43073	30740			77324
985	44175	4896			97401
182629	46560	21672			25427
1450	22107	52			377589
6454	381255	57726			163948
82504	1934	30453			16518
47429	4983	25327			28777
101449	31201	107220			81266
1645	54805	179926			39910
95	98738	444187			344948
148	98127	219771			76107
70570	48764	127446			862485
72213	45496	122891			129061
153724	11714	117215			568140
36353	7577	91066			810333
34761	153927	26043			225794
62655	1588	96932			63728
333673	9384	76914			69246
1822	13711	153926			219636
77860	71887	108186			27270
131	4868	121501			1498
71	6078	80832			66280
73	3525	150904			75449
21	22229	33157			180159
285	38832	89534			15110
19402	49744	122			251184
46	52433	65789			119545
26603	56103	96017			22506
16244	74007	1154			41157
2283	84837	79975			84669
38776	75304	124084			246263
224	2676	185047			352530
78560	25400	52269			400040
760	22293	15927			99647
1332	156529	64916			101286
13993	70015	14222			184236
20	26895	374573			230442
19017	474223	85153			517611
19803	58891	135900			16770
126728	165171	187663			169189
22772	67940	135724			20138
188	66146	22228			25995
2563	7035	3238			24135
35035	52548	79340			15035
206	51069	78287			4498
69825	41565	5718			1962
3138	52096	106710			120251
244	36794	45266			38005
3497	36028	8518			21544
481	29603	31104			8102
2283	5275	89811			119664
3514	2048	11870			175898
59	27258	113164			10874
62155	214041	5006			41630
68927	40502	128057			1583
1156	1634	249026			163356
42033	112441	118124			241176
149632	17539	198267			257695
108067	26555	218677			46071
77	45882	233503			132200
298	95952	24682			68585
8906	116546	529204			29846
196371	75203	136913			41375
161093	42576	47760			23104
52598	41804	102606			59473
87	5004	112081			41202
282456	7720	4851			3256
54056	8285	199			50824
100	122592	19050			30733
74990	18672	15526			15979
77440	17326	42552			356186
211780	66504	96913			598379
20172	134145	4253			13782
5	131498	47			61545
9212	108156	88447			53551
512	11598	5748			177302
1851	30574	33454			159697
106	15657	34695			11476
1760	64074	237662			51161
279	70019	273784			70814
81322	146311	209949			2487
505734	165200	214368			3197
8382	168349	43871			20472
837	242940	293122			26499
23688	258728	222948			77575
52	280527	116107			5898
17228	14625	43510			45010
96905	170176	12218			20841
6855	177744	42187			46
6171	178243	47883			53167
418	141107	108600			3228
34989	7079	152778			94385
31241	3517	186196			20909
51827	22659	42392			54820
37	26878	573903			161920
9499	47684	18564			242046
8578	51912	152905			255160
3311	87999	52506			40584
5490	90526	7074			75008
8718	242688	359042			35591
9901	52955	95309			80530
48189	652152	106282			13192
53066	15968	182038			28567
4008	109116	11048			13071
3013	139803	180295			41433
1648	142528	200			93632
12685	15416	56395			78372
6330	22797	92228			97124
6	28446	25928			175236
16433	93846	1616			16639
369	52353	13431			29264
20584	54126	26789			84049
38	34268	304304			146969
1504	12407	26629			17574
1382	11579	76469			155263
192	20689	96210			226621
19629	65758	74983			71601
80254	69367	30124			20633
54	93895	30938			32299
284	102047	14489			97930
13616	73430	16367			110834
93317	5031	975			1297
7875	4549	81204			111945
5040	74968	68767			22177
468	152314	5620			20774
35413	197571	15743			26052
13736	207993	45188			90076
14277	57549	89773			69383
14876	117776	303464			11555
44018	6380	448064			54905
23038	23992	30380			414252
22305	24581	99663			40816
57462	29483	104876			70185
29684	5617	122623			15348
2973	26110	5198			37810
5048	42475	16014			257063
356651	46673	42274			150701
148911	61251	81097			105529
211245	32482	84281			251
56252	31637	97086			347916
29183	306595	100652			64869
485491	4505	24896			80583
112747	51218	126910			51986
907	70726	16467			8717
42	21444	725179			34142
1226	73153	1440			117996
1269	229829	142979			12632
21	233743	141665			114830
115453	148572	110103			125804
176770	109602	118020			1872
9837	90081	123595			121870
9322	55572	174512			77257
6858	47574	224451			1717
3743	57366	357247			4373
70	66889	18421			88346
19486	34257	71296			195760
3035	116208	391904			197743
46	45869	47571			108096
263	140803	4076			116612
109	43507	11416			10917
85301	50162	27357			21995
85790	18605	63217			83665
316	13271	49548			40154
1416	113660	58099			89508
380	116045	144079			237551
52871	117147	144273			257326
131	117855	19461			279851
246249	137819	61305			287164
278	140410	109384			302523
3272	154890	70283			132047
65055	112461	62642			19566
20	24468	83006			40176
4807	29802	133114			42179
20	18178	161961			54682
7043	12497	45492			12331
5727	11907	30098			276313
11	4890	20242			30535
5296	10229	44660			7988
6612	11684	58948			57777
87	15957	787			10458
29	23707	12584			181470
2643	29072	27865			180067
69	68436	63307			90299
25	50962	26219			7576
1629	95595	3315			286449
1736	105946	121232			83148
132	78349	146941			16699
1380	59201	31842			92518
1187	67098	37758			20287
62655	70197	46454			18553
608767	89326	364014			99495
28963	81741	230155			179101
27536	9695	247855			161429
677	30937	119463			250891
72181	13236	183598			39267
396498	19337	186906			1831
394754	38689	48023			23179
19410	32846	73850			20644
8062	26855	316			40589
7276	14150	34144			66775
6673	236898	29316			408060
8851	44343	245			142094
899	10113	62327			67977
40780	11477	16371			8281
3601	37094	80089			58929
51401	150702	77879			13127
774	18543	176			82530
364	17069	225			39607
28802	143933	40157			29844
345	76532	18775			48997
14356	85524	295112			35875
15062	265798	344433			9255
17363	262678	6962			22752
26633	122261	9475			127003
90232	95535	20744			106896
82358	86398	22948			182119
96670	41084	20829			31728
397474	34402	203335			242641
396871	33672	289547			121231
396085	30999	74976			28641
112687	91138	43684			296399
92	844227	9120			109726
18076	19188	10776			32790
2409	380873	53651			110587
49102	36363	64081			26207
24708	107921	345656			38714
58985	106473	250865			186812
7422	37168	112833			233463
883	128821	257433			542545
12147	124619	471124			88966
115770	78200	515709			48151
39200	44887	545154			269716
5490	62219	1858			11873
8720	12780	73441			77557
76587	78326	11495			48013
21970	178075	9209			23926
2082	114806	103882			18771
59852	122914	101550			57965
15216	127597	24901			32602
17084	104688	46601			111149
576	100774	79749			22246
132	141884	35923			609093
1071	154552	119178			108049
1927	34917	54504			104808
37	2572	259398			100006
7156	85161	65508			62096
1804	139159	31171			18968
53655	214676	123413			30596
1706	221907	182172			21660
284562	264926	406389			47118
179054	190105	16155			48149
254	186096	32770			366867
91963	166972	668366			355009
61279	118462	5781			24458
139373	87133	2576			117937
25112	22123	78973			90358
154204	145207	47362			174236
47664	152420	57157			17344
46830	13027	50635			221609
44551	143625	119861			83739
32506	72164	67376			47978
25979	39052	55286			51761
919	6782	53626			102125
35651	17612	62662			26095
31722	35516	1373			218761
33945	39186	416280			28007
108648	41875	353333			123465
28482	18683	373339			260016
18437	20791	387258			29870
15450	47598	388474			31667
673	55220	389068			22726
1513	89466	46181			5009
113531	93028	6636			351847
112759	119323	7667			356277
68358	58611	79914			140961
1582	83577	14880			425463
27	118937	114371			620222
721	4726	1437			721443
2169	672570	18210			225487
626	21878	55413			33865
588	59812	117410			143468
114	566904	75770			255544
1405	377171	21386			2205
106	86328	27843			28004
169	89721	72276			21758
24066	261940	93340			29251
5741	258132	95632			8111
101678	58260	8174			30320
99925	113684	43962			134378
14725	132606	3843			3233
5326	135201	13098			12830
36	33756	89973			60644
170688	180000	35782			116447
169000	143581	213281			115927
42033	144803	104867			100034
1893	23686	48626			11219
23	70169	6			11003
1310	31181	645384			10996
3632	234695	34136			87395
1056	237777	16807			86187
3149	491619	58987			73218
715	493512	91033			16906
1658	20701	80			57260
242	52840	3675			172551
89906	54915	11149			478245
27476	55628	8116			161594
88622	60995	318883			55272
31939	64221	309673			28520
983	47149	18544			15425
79390	14365	98726			111917
1316	32479	198633			52204
4624	8794	354980			104162
137	46181	48063			32145
5681	2825	45495			73510
21595	55041	145626			55854
63	21951	235090			94367
36145	21181	255008			5502
311	76453	421489			65393
860	44263	423826			212088
32115	92677	518267			324
1508	93947	644774			47598
75048	313286	786566			29625
57948	327128	812840			26606
29874	328398	813910			46864
15562	20809	856819			51307
1052	21831	851043			272387
2987	82049	844818			121729
2385	414247	381511			160874
128323	102548	16282			163886
421269	5418	176585			23096
421863	175084	13716			141673
82	6844	53558			547582
111	54990	22473			17537
5769	73365	20151			26348
2444	80533	24770			14050
255873	150060	19448			11232
150031	77656	305658			2199
33204	95209	310226			464
34223	12471	143433			1091
30835	10203	210723			84751
1179	75202	101573			58736
35658	71709	21003			17
101	7685	41051			25933
29	8190	68829			168362
146175	27126	205334			170444
150445	5600	211747			82655
18947	143	229453			5969
63466	3397	122327			7291
143	43635	127427			217852
1204	23688	83492			93061
3832	12565	112647			11885
1574	148658	238			38792
64	148006	10768			47443
6949	52604	142021			49378
75966	60654	19945			38195
77284	66537	289647			31277
48458	423570	223944			74442
4015	10650	214372			787539
1713	11518	205738			125841
90457	12092	129222			178031
88786	10430	41800			71491
16	26213	210495			272130
2041	48408	75850			300775
261	29870	23956			301364
1286	6268	141527			42528
281	230212	624100			26754
1051	4852	118115			14902
916	25819	165854			80061
1154	130034	6018			194325
30	92568	13058			30450
2182	68833	86770			12006
4561	4080	86276			61959
2551	1961	34837			32545
31700	11897	47976			7151
108473	289558	19858			10064
51	172451	438042			31501
2118	3232	8522			86653
220	171932	10842			29124
5182	27939	93214			60421
445	145773	176935			34577
203	7318	196852			96505
4374	4225	384569			321155
3715	7683	40809			352703
191530	23750	92746			9189
22525	28978	74363			134981
262770	87120	37217			52733
30019	30822	22850			30119
7419	5262	19134			135974
66067	3118	254032			104786
64769	14471	1364			88184
63758	17164	5058			13265
33865	4752	16860			96637
18900	322355	16580			188314
754	314380	430438			199215
7215	152350	431243			234638
36168	77608	489890			622785
159	87400	23			44909
52315	439244	941			3934
2284	22028	40175			115077
94	4326	108542			295012
15879	144688	26485			13044
36182	150369	37105			22292
4179	150959	89137			116676
106482	16134	98787			88903
103211	39209	128240			116931
159708	38233	76195			159169
485384	41452	20408			220317
80462	12733	35428			248090
147	125	55393			34608
108989	16010	72079			197687
144064	23774	78790			148319
20006	24530	3950			151552
111	20138	137071			9954
115030	9679	238148			93310
680	10789	30588			165767
1332	66721	79909			239198
72865	63304	356246			113253
47657	38736	57893			26422
138634	9325	107			51938
197	105584	15794			164372
256319	557289	93821			14413
3394	24011	106626			44808
4513	65193	3393			28964
5801	6917	91474			160582
335859	7619	105027			113906
32579	144492	603624			324
28729	95394	602823			146852
84764	99644	49038			108588
4433	81090	125435			8540
3836	27039	7567			16890
69989	30897	33100			100130
69395	75245	6086			105268
184	98352	63291			24159
240	163168	25083			81506
1643	186275	139276			63756
3559	89273	30661			40546
1304	97248	659			387228
115	259278	33855			138258
33563	5367	18014			107809
341344	1950	236447			40563
1263	37817	41487			17735
384908	259695	32866			177661
128	200780	165091			231680
1612	29277	170738			141472
46268	254280	35457			121001
36	41754	15237			234646
1358	25164	40873			38622
53	6775	74043			19468
858	11939	52481			399323
559	22970	121764			33965
49	40113	46752			87238
1055	141130	38931			33337
188	70467	118127			33553
684616	39042	123864			404888
1373	33279	163903			38583
1158	30379	132629			84943
245	889594	144888			27428
1270	16587	194237			122316
2106	71921	8934			495386
10752	159286	41403			497208
9655	22429	16099			136249
8754	278143	351158			34280
67	278872	91638			28854
29550	377037	207094			259047
14	51554	253066			3435
106	137156	107724			87139
955	29292	61752			106804
24522	6297	240			101666
54642	29616	97922			94163
453	35707	288487			85622
1711	38313	77829			44237
12076	16442	22443			130721
67	787	66413			32256
172832	46473	49105			56626
280679	33545	65264			36847
3014	47161	51414			57052
10	66863	27655			4850
96	76211	53703			44095
1854	2730	6038			54770
572365	31938	162398			37619
571789	94026	173219			85330
92050	26555	221641			92247
171896	799815	61536			53107
45022	79054	5972			28859
47245	3945	40756			208870
615	3959	19548			314094
14	74	9496			4685
14651	7	2527			173144
617822	4345	18661			192270
630225	86	65921			49098
45	1187	17479			47427
115	2759	9600			62359
1025	945	39135			136451
31490	136909	156837			273002
92060	9732	123776			368460
1290	13125	589099			39037
448572	4687	46653			181895
449870	222588	15872			230775
450881	221755	14992			50059
480774	8661	166549			40319
2226	7052	160844			267892
171506	7863	150561			86978
363787	64919	51225			20789
1463	266518	10993			191044
382	41513	223438			19597
274480	17124	165037			76198
59225	44085	187197			4920
87739	88469	225518			73788
19302	409177	261553			21193
21600	406351	51179			163531
34942	403674	57878			141763
38983	400264	414887			143271
40386	281343	182597			145466
43217	10794	1326			22981
96223	253700	146109			60877
1119	233617	199096			64118
86	434179	37206			68920
24847	38329	603			106830
16171	49360	153344			202085
174894	2383	119571			216085
183782	35318	9153			65532
2852	142038	69724			255769
4291	4283	166157			34900
205221	87387	171802			10560
204462	55962	116718			134213
23315	214426	204417			25817
22556	54165	119263			36142
28538	27439	33267			116599
899	78551	22750			10335
26872	84315	82514			2339
860	89650	47001			2572
201741	99945	27222			5001
392615	393353	33073			90596
405018	67048	7453			31574
1313	252367	42896			232769
21937	113883	91078			252860
96372	210676	6			267614
42924	8031	88931			8840
1028	57726	168907			26512
1837	61641	189617			62022
116428	2253	6060			19142
1179	204579	124			23639
41	209481	696870			1468
7315	210070	434772			16726
34005	227682	32091			41843
621061	80693	22056			49889
254537	3927	18661			54980
121173	29718	212265			2838
122609	31028	47112			75022
19914	52696	6906			27353
488023	51586	7314			41100
13046	20495	9494			237535
199	17998	3545			129561
2058	10588	1792			43705
19	25183	189			18339
10351	33978	4189			20873
1749	6258	6369			3684
146468	5393	182031			10744
172008	150	158316			20064
10817	6622	148496			92803
4435	51138	105160			67454
338	96039	90525			113223
185381	82423	58120			166747
54434	62721	44740			195570
53059	53373	29362			220600
72526	121873	12251			77150
66273	4103	71958			191203
203	3187	121059			54531
195	15521	128104			76298
15125	45524	148901			86164
100952	56622	180629			133668
49882	22323	308407			7117
84552	5776	316867			18300
8718	1859	357567			25218
6	372001	50216			287145
18084	328817	14402			229129
63	328289	125596			207572
25	75385	24520			165861
60	16970	68243			160682
1798	101942	47			14649
	112847	372374			111513
	203445	118693			18783
	179913	7538			71442
	133419	46			207221
	132465	24419			49815
	294939	129868			6599
	144659	21272			534474
	53529	12703			21651
	34439	73199			153207
	120060	106873			329037
	680866	31063			27692
	34814	4753			135960
	34622	161139			120132
	11728	215548			63689
	130517	10543			65511
	140460	212918			8990
	142148	295973			27814
	147	21646			86186
	27850	144246			175998
	27067	494301			77510
	35090	477347			58034
	52692	464106			65455
	5866	22708			12106
	71907	25644			146712
	2147	90409			117162
	15242	144818			8995
	32571	21907			5616
	4016	246196			30264
	11463	152019			194144
	12308	97057			339648
	31270	57302			389684
	35424	22437			413803
	60175	23911			16001
	73696	14505			25662
	68378	76820			128806
	47918	96827			114153
	2746	8299			305506
	126802	188853			3495
	9551	308709			18373
	1597	99638			14539
	55	37588			22721
	46470	381280			52487
	122156	153638			112583
	26304	264962			87884
	75402	8258			75387
	4710	155112			796345
	102912	330326			748571
	3726	315296			579152
	136450	130167			325368
	135504	31000			29650
	133830	11212			9910
	53604	65838			284417
	52974	32272			4034
	114822	15550			66007
	94542	53553			139853
	16493	673753			24479
	9110	592689			38811
	36224	165106			16698
	203644	117084			42545
	202872	45340			65877
	170245	90092			76429
	8376	73160			441399
	7845	24371			191034
	3774	52445			42122
	19389	40545			77344
	28236	21604			43195
	60880	213334			70167
	49020	111222			57643
	9172	15863			157175
	22582	202629			84173
	12287	136905			27861
	8102	119710			14892
	9346	38059			136848
	2553	318			157176
	111450	540061			482802
	107957	9451			574767
	44	79055			106252
	82218	291169			13849
	98631	105476			52375
	33480	198047			116088
	1701	249939			11206
	16917	265035			24731
	13887	436256			1433
	10892	437255			14811
	44490	23383			17124
	58308	36028			47500
	60467	8320			135195
	67085	39528			136283
	84016	833125			86368
	7674	188697			21054
	567638	264188			87211
	2653	178107			108402
	25210	127903			219833
	31019	167335			23646
	41025	254678			112526
	1918	51973			20978
	74284	48365			119558
	28867	252254			56158
	56351	314304			51208
	60505	526648			191469
	19446	19605			202879
	12233	20681			201430
	20839	4515			40356
	44371	272			5161
	90865	65560			22568
	91819	43152			39329
	153067	42174			38456
	7157	30110			9919
	7921	36266			92467
	178754	76582			57434
	3561	104809			150225
	4466	120798			22093
	9750	460698			735583
	29874	9590			37046
	44936	150788			97890
	55916	240856			26073
	58659	87502			29332
	66076	27899			35686
	55035	1292			26903
	105345	338749			274250
	146776	302763			60846
	163918	271540			37143
	170793	131393			8807
	27263	51724			305422
	26545	101790			36891
	192359	92222			27132
	98203	1392			78285
	85356	13335			200739
	84706	6053			24748
	20447	82121			23635
	25302	5325			1293
	29695	6865			49900
	31503	68548			806319
	98808	134821			55050
	203211	152585			76127
	197447	44127			89621
	7894	14471			144636
	17057	12022			15622
	86002	10572			178189
	109527	176			11060
	117029	12682			335991
	131844	207794			100909
	261934	28968			251887
	403257	3205			90813
	56486	129705			21292
	23514	71825			200035
	16622	13807			394082
	248778	59118			71259
	136943	325			71796
	250117	1838			15605
	456625	1542			12129
	34394	98022			43694
	28303	72007			54595
	25697	1688			102521
	226455	240970			19283
	224111	276121			296867
	831	52576			160087
	105412	159357			23587
	107726	19573			146585
	110008	26285			8748
	156212	67611			6926
	171626	731302			39726
	175220	732184			118180
	240624	127239			342225
	31937	8235			59914
	102863	21520			94115
	108397	193049			33100
	86877	289960			2659
	3437	83415			153823
	61857	365843			191665
	28474	202996			261877
	71034	17836			28890
	101507	111437			19959
	120421	261751			5200
	25693	637371			6940
	7918	359501			152289
	8729	174508			78693
	45445	444095			116270
	37409	828810			32497
	27654	149176			40265
	309951	150181			113113
	286216	83451			34708
	14072	95363			104270
	538156	287526			17517
	112335	278905			47427
	160798	83945			71221
	147916	48898			81903
	2851	11277			9667
	48017	12343			257509
	317465	28100			146043
	102837	31967			87557
	58263	117194			64931
	94332	36694			597385
	97906	157852			1
	111237	138114			115551
	50769	152018			61549
	5014	183			42014
	4410	102618			85930
	78	476976			92335
	2373	68569			30461
	3934	56594			101614
	29617	65547			109762
	1908	560891			214405
	4909	508997			27342
	26777	374352			26813
	5696	79977			90745
	30727	67414			92258
	5473	41803			135389
	8691	139506			115410
	13374	107244			338657
	21482	71085			20498
	3441	102380			38284
	4135	154594			25157
	159811	90408			49190
	162783	89284			71231
	6359	76802			183459
	11850	92227			55719
	28781	106279			44207
	35399	105			185368
	37558	98091			296595
	51376	273046			262684
	75547	175736			155584
	1341	13520			75458
	60404	221044			62344
	9144	88681			11093
	89950	74658			54611
	105252	59402			26178
	106018	55574			397513
	112443	50194			34665
	136771	44806			88022
	14232	171003			441979
	7778	169755			78758
	35131	167165			10295
	35956	13522			10947
	3994	97436			93494
	59418	32941			185707
	15350	85928			282698
	30165	105972			37369
	37667	145			36449
	61192	101			27192
	63402	335354			132350
	44345	169288			31842
	3940	205898			3740
	119276	207630			8265
	552787	106765			95722
	553802	3495			72931
	561502	8813			63381
	622878	7794			65749
	3085	4221			30522
	115914	21372			250513
	22802	137			210629
	155704	286			3117
	43757	11568			23165
	169945	63			14660
	458153	9146			451181
	491125	38728			179842
	17991	44567			22351
	15019	50466			5029
	8438	85441			767212
	2134	3535			777574
	55053	44896			88980
	5016	24468			93978
	360908	12358			27064
	103474	53719			45199
	53104	45128			896
	132283	55852			219829
	229857	109708			241353
	9646	112760			288857
	211933	55905			298723
	207078	2184			320490
	116692	26361			58889
	158574	38158			43755
	49952	20411			25912
	78171	395063			245887
	114240	401772			86487
	282	29306			31273
	17784	17408			103768
	23706	15897			24614
	6304	215295			53069
	2582	66779			132543
	44181	22067			489776
	20562	81831			30165
	18026	232849			89124
	40055	202020			65091
	39291	31047			93783
	113281	208546			118702
	156811	79668			99048
	171635	25736			120125
	71919	77744			43274
	112844	114021			111727
	41567	102046			27014
	107688	72682			4691
	18470	11865			282914
	117951	47709			162222
	4125	40539			40601
	137390	9966			142776
	399962	121163			14262
	461338	40687			47506
	469038	91524			91618
	470053	64117			101547
	45702	27138			139986
	40363	126485			179698
	38908	467139			87756
	34635	451455			97
	123362	47338			182575
	4924	54395			112337
	131728	110786			25336
	67857	14			46767
	68852	10391			34055
	106468	627357			7542
	10520	75859			25225
	34687	832			66755
	90498	4369			34236
	196778	46237			19886
	54145	2809			69648
	793820	119653			8963
	41070	69015			15895
	125316	6584			104553
	118094	39205			65427
	167539	216964			122175
	156820	147329			166143
	124346	39055			108949
	123174	53512			9251
	106914	148343			168826
	15708	111737			528961
	13158	148024			262995
	11121	38737			86488
	525	51549			152636
	487817	85466			135057
	20753	86266			51251
	62044	30425			21989
	166595	12859			147466
	165893	58652			166630
	35148	126670			23664
	35981	438			28551
	141963	6808			452320
	19003	61219			27641
	5474	38287			94309
	4978	91732			22294
	4399	4290			66787
	87096	9169			106741
	90853	31755			120183
	93744	26625			125459
	129048	23114			28249
	84664	165215			44715
	11423	134386			17752
	9647	116902			17743
	149318	2566			5765
	106758	529518			109055
	76285	898110			102453
	57371	20269			70371
	4859	8932			7532
	136009	820465			10703
	136765	25623			15381
	144529	20224			88766
	129049	295478			101670
	78739	237807			39853
	37308	450975			244116
	20166	255900			215165
	13291	253584			99653
	5513	202199			219338
	16513	181364			63352
	13390	172154			263322
	38835	194923			68184
	50308	62350			49250
	47592	26370			153535
	47027	110463			118225
		76584			70121
		1615			74180
		51529			61952
		10338			87648
		52574			88980
		32814			41666
		99453			128472
		60497			8140
		107869			13840
		160846			30725
		184779			12395
		3093			7027
		28802			3790
		6703			207948
		210			300714
		132242			43683
		39052			15856
		38494			48200
		27310			67481
		8028			23700
		5221			78333
		22009			58440
		10140			13644
		205384			59488
		282259			19122
		82134			14744
		39097			85361
		60138			9514
		39603			7737
		117240			16906
		472608			972639
		207448			70347
		96823			138977
		5848			266338
		117172			682891
		28074			147218
		62151			40691
		81245			40266
		54789			554406
		50568			113088
		201280			196862
		3240			14653
		223983			21755
		79055			253103
		33634			541700
		11073			88489
		87215			31093
		418763			140828
		402774			9692
		62874			112231
		114316			198735
		9578			205596
		43302			208945
		161948			93194
		188470			118689
		403204			23219
		665511			8951
		336326			42749
		283534			44656
		204345			47865
		173899			97405
		171524			68703
		19313			20459
		20238			81737
		12630			19045
		28024			91124
		37880			226227
		116056			347046
		46005			45284
		42588			63321
		41769			4644
		614407			255734
		327087			39674
		312086			41625
		1070			167377
		31423			278273
		28589			482214
		95877			37235
		91569			32237
		15846			1304
		68297			40868
		53405			131144
		9009			113564
		25260			85870
		30074			210894
		6066			51494
		32140			29584
		97157			168
		68922			57313
		32299			73497
		100594			2420
		172806			29996
		93385			75284
		131098			57681
		138159			11243
		175566			78997
		86643			171524
		100266			333728
		175658			337616
		49344			762048
		45616			68144
		67684			65002
		85513			69047
		108138			57189
		153227			58320
		63385			16703
		57156			144514
		52156			29130
		62169			13138
		13735			417488
		81958			565899
		70015			101656
		58			46499
		39932			3393
		24619			190156
		23145			7891
		21232			10279
		22964			457213
		59574			31728
		305186			5773
		120122			85247
		3227			113702
		97046			129453
		42286			151010
		18724			192721
		19827			25257
		20561			28326
		2038			95090
		30586			10841
		7981			27443
		15322			94544
		24797			32729
		17988			97984
		129433			8078
		84248			23954
		79884			584940
		341049			575405
		16592			282289
		23080			237746
		11741			115170
		21559			94907
		70937			169305
		65			33283
		237407			97699
		323470			49939
		113			15195
		42944			27271
		29805			68216
		9971			19111
		20298			79105
		25099			73305
		31435			23895
		48502			12159
		68679			44893
		7590			83160
		98631			99964
		52119			70062
		56230			20121
		21378			53226
		289216			151827
		11346			170768
		3944			70670
		65170			34025
		49503			5974
		2074			11241
		18711			98658
		16988			202546
		10014			72221
		113931			13135
		116263			202411
		589			625175
		39464			15945
		22979			307187
		14745			42242
		22315			50931
		196031			47808
		174610			100082
		183239			206120
		2134			105112
		7059			148337
		2573			96062
		83289			19211
		11545			67966
		62873			61890
		36551			27727
		44352			20393
		87			74713
		11490			4002
		4183			358545
		32331			134380
		112083			12371
		26090			20751
		390125			50391
		139449			26591
		458807			19951
		159830			71109
		156355			29371
		2380			68784
		4926			23094
		139			30654
		1845			152366
		22300			35713
		50730			375041
		74531			341146
		21460			324273
		68720			310970
		8053			298293
		77747			109660
		16602			174347
		6164			146766
		122392			34941
		104489			24210
		96311			90802
		52608			93528
		86			166748
		318217			483382
		154643			56904
		18210			102388
		36			154742
		39212			6018
		40191			90782
		74294			82284
		85432			29936
		81903			123069
		68139			9045
		59320			57793
		5401			11755
		83216			862649
		198352			496875
		234472			327211
		25652			291661
		18571			186004
		111890			131685
		38071			75912
		64374			87786
		12533			4277
		150212			9946
		61679			47493
		64631			83624
		126210			197004
		9814			135229
		229638			118865
		2650			57952
		8092			54301
		20409			17253
		118970			182753
		5401			76486
		252899			28976
		945948			184535
		61771			259943
		58468			29923
		248398			5733
		14008			120380
		6767			119654
		26045			51939
		47460			112133
		50512			27929
		104368			432227
		121606			181876
		52711			64534
		72499			266683
		178466			65757
		181175			63753
		210953			47829
		181421			21341
		51889			317145
		3144			419241
		40883			994177
		19517			1043
		12291			439782
		28451			599998
		23587			721518
		289178			36844
		270802			19032
		236764			217138
		140517			19973
		119486			17995
		116386			35411
		17880			159
		124280			144522
		116436			66383
		123635			25485
		166790			52306
		54191			891
		766			31766
		75272			160280
		49419			49364
		7665			66974
		85857			37334
		110756			132694
		163992			162417
		43179			8475
		391327			85056
		19036			47058
		281343			209873
		1678			721398
		74			78716
		266425			92463
		128253			49020
		64589			43675
		58673			134926
		49977			23795
		222460			45409
		39029			49198
		103585			55660
[truncated: 3,693 more rows]

## Sheet: Figure 4C
Replicate	RNAseq normalized counts
WT_rep1	10156.3
WT_rep2	8204.39
WT_rep3	8615.72
mut_rep1	7781.23
mut_rep2	7950.9
mut_rep3	6652.17

## Sheet: Figure 4D
TOTAL			No Change			Upregulated			Downregulated
Ensembl Transcript ID	Log2FoldChange		Ensembl Transcript ID	Log2FoldChange		Ensembl Transcript ID	Log2FoldChange		Ensembl Transcript ID	Log2FoldChange
ENSDART00000000087.9	0.695819		ENSDART00000111475.2	-0.753782		ENSDART00000111475.2	-0.753782		ENSDART00000163593.1	-0.792786
ENSDART00000000221.8	-1.20989		ENSDART00000007206.6	-0.703602		ENSDART00000007206.6	-0.703602		ENSDART00000004423.9	-0.792786
ENSDART00000001148.8	0.808067		ENSDART00000122257.2	-0.696471		ENSDART00000122257.2	-0.696471		ENSDART00000165342.1	-0.782728
ENSDART00000002770.7	-1.94445		ENSDART00000163593.1	-0.792786		ENSDART00000112853.3	0.822478		ENSDART00000166222.1	-1.77931
ENSDART00000002778.9	-0.591051		ENSDART00000004423.9	-0.792786		ENSDART00000063478.6	0.76336		ENSDART00000161011.1	-1.86035
ENSDART00000002866.7	-0.898284		ENSDART00000168490.1	0.844192		ENSDART00000114981.2	-0.70525		ENSDART00000152922.1	-1.25439
ENSDART00000003035.5	0.987689		ENSDART00000160214.1	0.842771		ENSDART00000163734.1	-0.815576		ENSDART00000150851.1	-1.28471
ENSDART00000003210.7	0.905038		ENSDART00000053106.2	0.847529		ENSDART00000170988.1	0.822685		ENSDART00000164599.1	-0.969714
ENSDART00000003503.10	-0.926117		ENSDART00000112853.3	0.822478		ENSDART00000168620.1	-1.01873		ENSDART00000164867.1	1.35341
ENSDART00000003518.8	-1.02923		ENSDART00000167456.1	-0.776409		ENSDART00000171958.1	-1.02903		ENSDART00000039448.4	-2.73194
ENSDART00000003665.7	-0.765454		ENSDART00000158062.1	-0.777282		ENSDART00000133036.1	0.650426		ENSDART00000161635.1	-2.79379
ENSDART00000003666.7	0.558536		ENSDART00000167586.1	-0.773849		ENSDART00000043156.5	-0.710835		ENSDART00000127965.3	-1.08187
ENSDART00000003670.7	-0.661823		ENSDART00000082245.5	-1.36114		ENSDART00000039448.4	-2.73194		ENSDART00000065137.2	-1.20506
ENSDART00000003939.6	0.664239		ENSDART00000112242.2	-0.646652		ENSDART00000161635.1	-2.79379		ENSDART00000123189.3	-1.12216
ENSDART00000004286.7	-1.14991		ENSDART00000061633.4	0.653736		ENSDART00000148840.1	0.60916		ENSDART00000065135.4	-1.20208
ENSDART00000004392.7	-0.622476		ENSDART00000067544.6	-0.870509		ENSDART00000018150.8	-0.79712		ENSDART00000130799.1	-1.05549
ENSDART00000004423.9	-0.792786		ENSDART00000158117.1	-1.2868		ENSDART00000111135.3	-0.79712		ENSDART00000168237.1	-1.19633
ENSDART00000004716.9	-0.821718		ENSDART00000158026.1	-1.2868		ENSDART00000174203.1	-1.14779		ENSDART00000163541.1	-1.19633
ENSDART00000004756.11	-0.784288		ENSDART00000063478.6	0.76336		ENSDART00000080665.7	-0.983054		ENSDART00000131820.1	1.09118
ENSDART00000004812.9	-1.51776		ENSDART00000113066.3	0.68082		ENSDART00000128557.2	0.899903		ENSDART00000161318.1	0.929621
ENSDART00000004964.7	0.483192		ENSDART00000114981.2	-0.70525		ENSDART00000044000.6	0.81576		ENSDART00000025414.6	0.981741
ENSDART00000005072.6	0.99349		ENSDART00000112441.3	-1.1175		ENSDART00000079699.5	0.853268		ENSDART00000144030.2	-1.35551
ENSDART00000005090.8	-0.656852		ENSDART00000168872.1	-1.46275		ENSDART00000077185.4	-0.848882		ENSDART00000160821.1	-1.08246
ENSDART00000005345.8	-0.791686		ENSDART00000007202.8	-1.56039		ENSDART00000147890.1	-0.764065		ENSDART00000126937.2	0.809184
ENSDART00000005676.5	0.638688		ENSDART00000171072.1	0.717433		ENSDART00000098831.2	0.940176		ENSDART00000064789.2	0.579006
ENSDART00000005801.7	0.774037		ENSDART00000034802.6	-1.07506		ENSDART00000126135.2	0.891575		ENSDART00000134361.1	0.5565
ENSDART00000005901.8	0.594532		ENSDART00000081347.4	-1.20299		ENSDART00000109107.4	0.651171		ENSDART00000135389.2	0.774325
ENSDART00000006079.9	0.719351		ENSDART00000172584.1	-0.802814		ENSDART00000158952.1	0.738322		ENSDART00000162513.1	-1.53488
ENSDART00000006449.7	-0.802314		ENSDART00000100516.4	-0.810945		ENSDART00000056082.4	0.723046		ENSDART00000166345.1	-1.53972
ENSDART00000006724.11	0.645586		ENSDART00000163734.1	-0.815576		ENSDART00000136665.1	0.645866		ENSDART00000009393.7	-0.574296
ENSDART00000006870.7	-0.800595		ENSDART00000170988.1	0.822685		ENSDART00000114415.3	-1.04079		ENSDART00000140586.1	-0.491158
ENSDART00000007058.9	-0.7087		ENSDART00000165342.1	-0.782728		ENSDART00000140153.2	1.08174		ENSDART00000047010.5	-0.48217
ENSDART00000007074.8	-0.661209		ENSDART00000059117.6	0.775421		ENSDART00000137757.2	0.774037		ENSDART00000172985.1	1.47952
ENSDART00000007202.8	-1.56039		ENSDART00000025358.9	-3.65344		ENSDART00000152397.2	0.842044		ENSDART00000087976.5	1.45786
ENSDART00000007206.6	-0.703602		ENSDART00000161817.1	0.797552		ENSDART00000152751.2	0.836494		ENSDART00000129597.2	-0.683229
ENSDART00000007640.9	0.738175		ENSDART00000158928.1	0.815454		ENSDART00000125220.1	0.774013		ENSDART00000166437.1	-0.635675
ENSDART00000007732.7	-0.757248		ENSDART00000135733.2	0.820061		ENSDART00000005801.7	0.774037		ENSDART00000031135.6	-0.645412
ENSDART00000007770.9	-1.05112		ENSDART00000123608.2	0.529316		ENSDART00000048073.6	-1.17304		ENSDART00000172300.1	-0.686345
ENSDART00000007827.7	0.760247		ENSDART00000163834.1	0.653389		ENSDART00000145232.1	-0.743401		ENSDART00000136059.2	-0.780062
ENSDART00000007856.7	-2.77376		ENSDART00000168620.1	-1.01873		ENSDART00000131857.2	0.980355		ENSDART00000146766.2	0.563578
ENSDART00000008424.9	-0.799617		ENSDART00000171958.1	-1.02903		ENSDART00000145083.2	0.646772		ENSDART00000079419.6	-0.557688
ENSDART00000009182.4	-1.7415		ENSDART00000097964.2	0.987705		ENSDART00000054987.6	-0.827139		ENSDART00000128935.1	-0.549564
ENSDART00000009393.7	-0.574296		ENSDART00000172396.1	-0.701506		ENSDART00000133319.2	-0.751241		ENSDART00000082143.5	-0.871468
ENSDART00000010246.8	-0.772421		ENSDART00000092180.4	0.680998		ENSDART00000141407.2	-0.74173		ENSDART00000110441.3	-1.04779
ENSDART00000010329.8	-0.672746		ENSDART00000163952.1	0.930307		ENSDART00000148067.1	-0.74725		ENSDART00000065500.4	0.741012
ENSDART00000010373.8	-1.01496		ENSDART00000079745.3	0.771846		ENSDART00000138324.2	-0.731767		ENSDART00000062311.6	0.838886
ENSDART00000010786.5	-0.824166		ENSDART00000166222.1	-1.77931		ENSDART00000135318.1	-0.712785		ENSDART00000124166.2	0.827674
ENSDART00000010881.6	-0.829202		ENSDART00000161011.1	-1.86035		ENSDART00000149062.1	0.856635		ENSDART00000073778.5	-2.38215
ENSDART00000011146.5	-0.631214		ENSDART00000039235.7	-1.25245		ENSDART00000113797.4	0.706889		ENSDART00000160970.1	-2.38585
ENSDART00000011397.6	-1.5495		ENSDART00000098031.4	-0.677234		ENSDART00000043658.6	1.02255		ENSDART00000146940.2	-1.75409
ENSDART00000011399.4	0.860912		ENSDART00000139014.2	1.10125		ENSDART00000086165.6	0.748474		ENSDART00000024046.7	-1.75409
ENSDART00000011724.6	-0.818173		ENSDART00000168925.1	1.02797		ENSDART00000025107.8	-0.724987		ENSDART00000133574.1	-1.73776
ENSDART00000011967.6	-1.05915		ENSDART00000133036.1	0.650426		ENSDART00000162513.1	-1.53488		ENSDART00000149640.1	-1.87195
ENSDART00000012552.8	0.910161		ENSDART00000033819.4	-1.12706		ENSDART00000166345.1	-1.53972		ENSDART00000102459.4	-0.67907
ENSDART00000012637.8	-6.45723		ENSDART00000041388.6	0.846331		ENSDART00000051552.3	-0.635145		ENSDART00000049464.7	1.02152
ENSDART00000012644.6	-1.01382		ENSDART00000164791.1	-0.650226		ENSDART00000081170.5	0.868931		ENSDART00000046716.5	-0.731754
ENSDART00000012686.8	-0.91552		ENSDART00000158810.1	-0.525412		ENSDART00000034534.5	0.542555		ENSDART00000138360.1	0.767247
ENSDART00000012694.8	-1.44401		ENSDART00000172631.1	-0.521954		ENSDART00000101479.4	1.48243		ENSDART00000137851.1	0.737709
ENSDART00000012994.9	-0.705577		ENSDART00000168924.1	-0.521359		ENSDART00000044652.6	1.60285		ENSDART00000105809.4	0.537026
ENSDART00000013021.8	1.03521		ENSDART00000161631.1	-0.519246		ENSDART00000169212.1	1.60285		ENSDART00000155660.1	1.08142
ENSDART00000013079.8	0.585048		ENSDART00000055710.5	0.581234		ENSDART00000143364.1	-0.630635		ENSDART00000113669.3	1.08709
ENSDART00000013209.7	-0.879378		ENSDART00000032603.4	-0.508803		ENSDART00000009393.7	-0.574296		ENSDART00000011967.6	-1.05915
ENSDART00000014149.10	-0.614584		ENSDART00000103757.3	-1.64823		ENSDART00000140586.1	-0.491158		ENSDART00000058965.5	-0.548753
ENSDART00000014182.8	1.70675		ENSDART00000164406.1	1.12881		ENSDART00000047010.5	-0.48217		ENSDART00000142666.3	0.656363
ENSDART00000014685.6	-0.775676		ENSDART00000099727.5	-1.85318		ENSDART00000131660.1	-0.508423		ENSDART00000142385.1	0.703565
ENSDART00000014806.4	1.32434		ENSDART00000152922.1	-1.25439		ENSDART00000109023.3	0.640605		ENSDART00000169837.1	0.687888
ENSDART00000015016.9	-0.816409		ENSDART00000035096.5	-0.972104		ENSDART00000005676.5	0.638688		ENSDART00000151358.2	-0.909539
ENSDART00000015092.8	-0.81363		ENSDART00000133845.1	-0.848369		ENSDART00000127937.2	0.748181		ENSDART00000114215.4	0.737875
ENSDART00000015240.8	-0.682238		ENSDART00000145976.1	-1.0147		ENSDART00000165111.1	-1.03099		ENSDART00000147192.1	0.922106
ENSDART00000015773.9	0.540375		ENSDART00000152365.1	-0.918278		ENSDART00000143044.2	2.90898		ENSDART00000144663.1	0.730418
ENSDART00000016702.7	-0.57259		ENSDART00000170261.1	-0.997039		ENSDART00000151882.1	3.13687		ENSDART00000148701.2	0.836989
ENSDART00000016728.8	-0.680578		ENSDART00000115032.1	-0.975111		ENSDART00000103350.4	0.575716		ENSDART00000134255.1	-0.815662
ENSDART00000016960.8	0.997079		ENSDART00000150851.1	-1.28471		ENSDART00000017329.7	0.933815		ENSDART00000140933.2	1.133
ENSDART00000017185.7	0.876136		ENSDART00000164599.1	-0.969714		ENSDART00000011399.4	0.860912		ENSDART00000171973.1	1.14048
ENSDART00000017329.7	0.933815		ENSDART00000111639.3	0.789201		ENSDART00000021634.7	0.878312		ENSDART00000064801.5	-0.842461
ENSDART00000017436.8	-1.16667		ENSDART00000164867.1	1.35341		ENSDART00000146841.2	1.14918
ENSDART00000017869.9	0.744758		ENSDART00000150675.1	1.13036		ENSDART00000166780.1	1.03823
ENSDART00000018120.7	-0.97269		ENSDART00000158365.1	-0.958556		ENSDART00000160889.1	1.03502
ENSDART00000018150.8	-0.79712		ENSDART00000125092.3	-0.954426		ENSDART00000114059.3	0.691367
ENSDART00000018155.6	0.667588		ENSDART00000158980.1	-0.958432		ENSDART00000121432.2	0.622726
ENSDART00000018501.8	0.887263		ENSDART00000012644.6	-1.01382		ENSDART00000132162.1	0.91724
ENSDART00000018502.8	-1.06447		ENSDART00000101556.3	-0.801673		ENSDART00000152168.1	-0.738191
ENSDART00000019004.8	-1.04421		ENSDART00000149501.2	0.770839		ENSDART00000092492.5	-0.697781
ENSDART00000019236.5	0.950142		ENSDART00000164306.1	0.664848		ENSDART00000147497.2	-1.23551
ENSDART00000019392.6	-0.842445		ENSDART00000132208.2	-1.08311		ENSDART00000153343.1	0.651803
ENSDART00000019705.6	0.647957		ENSDART00000113064.2	-1.09007		ENSDART00000006724.11	0.645586
ENSDART00000019770.7	0.646214		ENSDART00000075782.6	-0.673381		ENSDART00000174300.1	0.62874
ENSDART00000019785.7	1.55518		ENSDART00000098285.4	0.691527		ENSDART00000027803.8	0.572323
ENSDART00000019939.8	-0.720946		ENSDART00000003939.6	0.664239		ENSDART00000045410.6	-1.75226
ENSDART00000020167.10	0.95465		ENSDART00000078428.4	0.749387		ENSDART00000127270.2	-1.49512
ENSDART00000020168.9	-0.54572		ENSDART00000043156.5	-0.710835		ENSDART00000171171.1	0.864928
ENSDART00000020266.7	0.651443		ENSDART00000132118.2	-1.54048		ENSDART00000041236.7	0.867771
ENSDART00000020412.7	0.789902		ENSDART00000039448.4	-2.73194		ENSDART00000136795.3	0.905941
ENSDART00000020456.6	0.780629		ENSDART00000161635.1	-2.79379		ENSDART00000105566.4	0.91373
ENSDART00000020529.8	0.769666		ENSDART00000127965.3	-1.08187		ENSDART00000158501.1	0.667908
ENSDART00000020637.5	-1.07874		ENSDART00000065137.2	-1.20506		ENSDART00000135026.3	0.649989
ENSDART00000020824.7	0.740005		ENSDART00000123189.3	-1.12216		ENSDART00000171618.1	0.841771
ENSDART00000021062.8	-0.575369		ENSDART00000065135.4	-1.20208		ENSDART00000167609.1	0.860326
ENSDART00000021194.8	0.715834		ENSDART00000130799.1	-1.05549		ENSDART00000146766.2	0.563578
ENSDART00000021340.8	-1.51086		ENSDART00000168237.1	-1.19633		ENSDART00000161569.1	0.678758
ENSDART00000021604.5	-0.67965		ENSDART00000163541.1	-1.19633		ENSDART00000045126.6	-0.543703
ENSDART00000021634.7	0.878312		ENSDART00000157729.1	-0.800593		ENSDART00000079419.6	-0.557688
ENSDART00000021947.8	0.989139		ENSDART00000058147.4	0.85545		ENSDART00000128935.1	-0.549564
ENSDART00000021981.9	-1.85228		ENSDART00000039717.5	-0.818524		ENSDART00000142275.1	-0.577364
ENSDART00000022044.7	0.66766		ENSDART00000141418.2	-0.794905		ENSDART00000025853.6	0.872229
ENSDART00000022074.7	-0.825248		ENSDART00000145648.1	-0.769254		ENSDART00000082143.5	-0.871468
ENSDART00000022625.9	0.709174		ENSDART00000133591.1	-0.849164		ENSDART00000110441.3	-1.04779
ENSDART00000022688.6	-0.593001		ENSDART00000159843.1	-0.803084		ENSDART00000152907.1	0.892652
ENSDART00000022840.7	-0.54023		ENSDART00000056621.5	-0.785482		ENSDART00000132411.1	0.885114
ENSDART00000023101.6	-0.793229		ENSDART00000172015.1	0.676723		ENSDART00000114518.3	0.882139
ENSDART00000023537.4	-1.0047		ENSDART00000148840.1	0.60916		ENSDART00000143974.1	0.71393
ENSDART00000023547.8	-0.791102		ENSDART00000018150.8	-0.79712		ENSDART00000141354.1	0.71435
ENSDART00000023550.10	-0.623058		ENSDART00000111135.3	-0.79712		ENSDART00000037904.6	0.860985
ENSDART00000023677.9	-0.689797		ENSDART00000174203.1	-1.14779		ENSDART00000153127.1	0.843794
ENSDART00000023894.10	0.849108		ENSDART00000080665.7	-0.983054		ENSDART00000147795.1	-0.901861
ENSDART00000024046.7	-1.75409		ENSDART00000004756.11	-0.784288		ENSDART00000103330.4	-0.514158
ENSDART00000024137.7	-0.636326		ENSDART00000170138.1	-0.786529		ENSDART00000037808.8	-3.3714
ENSDART00000024616.8	0.892769		ENSDART00000169352.1	-0.642437		ENSDART00000164323.1	-0.594819
ENSDART00000024629.5	1.0124		ENSDART00000157833.1	-0.666651		ENSDART00000161218.1	-0.599371
ENSDART00000024847.5	-1.05407		ENSDART00000128557.2	0.899903		ENSDART00000054367.4	-0.55618
ENSDART00000025107.8	-0.724987		ENSDART00000167769.1	-1.0529		ENSDART00000093277.3	-0.594054
ENSDART00000025358.9	-3.65344		ENSDART00000103240.4	-0.835912		ENSDART00000146940.2	-1.75409
ENSDART00000025414.6	0.981741		ENSDART00000109829.3	-0.835345		ENSDART00000024046.7	-1.75409
ENSDART00000025691.8	-0.615646		ENSDART00000021194.8	0.715834		ENSDART00000133574.1	-1.73776
ENSDART00000025724.6	0.563895		ENSDART00000044000.6	0.81576		ENSDART00000129197.2	0.743658
ENSDART00000025853.6	0.872229		ENSDART00000079699.5	0.853268		ENSDART00000149640.1	-1.87195
ENSDART00000025875.7	0.578302		ENSDART00000148892.1	1.00452		ENSDART00000152245.1	0.798594
ENSDART00000026000.8	-1.40206		ENSDART00000087815.3	-1.20279		ENSDART00000145138.1	0.666637
ENSDART00000026280.5	1.0761		ENSDART00000164573.1	-1.41253		ENSDART00000125715.2	0.68866
ENSDART00000026316.6	1.03871		ENSDART00000044314.7	-0.560563		ENSDART00000162224.1	0.68783
ENSDART00000026464.7	-1.7127		ENSDART00000131820.1	1.09118		ENSDART00000166582.1	0.685956
ENSDART00000026666.10	0.715239		ENSDART00000161318.1	0.929621		ENSDART00000128607.2	0.802487
ENSDART00000026879.9	-0.72147		ENSDART00000136666.1	1.02877		ENSDART00000172949.1	0.672086
ENSDART00000026903.10	0.80737		ENSDART00000171808.1	-0.687891		ENSDART00000062003.7	0.801334
ENSDART00000027034.9	-1.00794		ENSDART00000141114.2	0.852182		ENSDART00000065239.5	-0.655756
ENSDART00000027171.7	0.635986		ENSDART00000133799.1	0.833747		ENSDART00000031499.8	1.10292
ENSDART00000027392.8	0.694877		ENSDART00000146610.2	-0.879055		ENSDART00000151896.1	1.06334
ENSDART00000027482.9	0.733369		ENSDART00000077185.4	-0.848882		ENSDART00000104999.4	1.12394
ENSDART00000027661.7	-0.592131		ENSDART00000147890.1	-0.764065		ENSDART00000022625.9	0.709174
ENSDART00000027701.10	-1.02916		ENSDART00000099272.3	0.766158		ENSDART00000045951.6	1.0131
ENSDART00000027803.8	0.572323		ENSDART00000025414.6	0.981741		ENSDART00000109546.3	0.69824
ENSDART00000027848.6	-1.03288		ENSDART00000042368.6	-0.603686		ENSDART00000132486.2	0.609562
ENSDART00000028260.9	0.683301		ENSDART00000103340.4	-0.641464		ENSDART00000097433.5	0.700974
ENSDART00000029720.6	1.37887		ENSDART00000139620.2	0.822258		ENSDART00000131309.2	0.678449
ENSDART00000029781.7	-0.585814		ENSDART00000111899.2	0.805404		ENSDART00000027392.8	0.694877
ENSDART00000029843.8	0.938426		ENSDART00000110996.2	0.803353		ENSDART00000099134.4	0.683848
ENSDART00000029946.8	0.711502		ENSDART00000145904.2	-0.760226		ENSDART00000039551.6	0.683848
ENSDART00000030282.8	-0.591146		ENSDART00000131758.2	-0.792763		ENSDART00000018155.6	0.667588
ENSDART00000030738.7	-0.693114		ENSDART00000122288.3	-0.648442		ENSDART00000143276.2	1.00966
ENSDART00000030934.7	0.831686		ENSDART00000141198.2	-0.601		ENSDART00000166902.1	0.972845
ENSDART00000031135.6	-0.645412		ENSDART00000136965.1	-0.601656		ENSDART00000110560.3	1.10365
ENSDART00000031499.8	1.10292		ENSDART00000128813.2	-0.606399		ENSDART00000139999.1	-0.89897
ENSDART00000031665.8	-0.996366		ENSDART00000098831.2	0.940176		ENSDART00000158171.1	-0.875985
ENSDART00000031858.6	1.30401		ENSDART00000126135.2	0.891575		ENSDART00000077296.6	0.767857
ENSDART00000032151.6	-1.26107		ENSDART00000129044.3	-1.89644		ENSDART00000162256.1	-0.826541
ENSDART00000032290.8	0.751525		ENSDART00000144280.1	-1.75158		ENSDART00000015773.9	0.540375
ENSDART00000032547.7	-0.657433		ENSDART00000146185.1	-1.71118		ENSDART00000064197.3	0.855813
ENSDART00000032603.4	-0.508803		ENSDART00000081223.5	-1.80218		ENSDART00000011967.6	-1.05915
ENSDART00000033479.7	-1.05321		ENSDART00000164464.1	-0.612745		ENSDART00000123635.3	0.729352
ENSDART00000033514.6	-0.645095		ENSDART00000167338.1	-0.678077		ENSDART00000051491.4	0.808098
ENSDART00000033819.4	-1.12706		ENSDART00000167250.1	-0.613858		ENSDART00000139591.2	0.86408
ENSDART00000034373.5	-0.615261		ENSDART00000170140.1	-0.614838		ENSDART00000132129.2	0.818399
ENSDART00000034534.5	0.542555		ENSDART00000168435.1	-0.644374		ENSDART00000049180.4	0.847924
ENSDART00000034544.8	-1.09012		ENSDART00000161512.1	-0.639399		ENSDART00000112290.3	0.959235
ENSDART00000034740.6	-1.08688		ENSDART00000163026.1	0.519201		ENSDART00000062740.3	0.958548
ENSDART00000034802.6	-1.07506		ENSDART00000098925.3	-1.07907		ENSDART00000059339.5	0.726043
ENSDART00000034914.6	-0.779057		ENSDART00000142310.1	-1.02199		ENSDART00000130780.2	0.571803
ENSDART00000035096.5	-0.972104		ENSDART00000019939.8	-0.720946		ENSDART00000005901.8	0.594532
ENSDART00000035676.4	1.01654		ENSDART00000109107.4	0.651171		ENSDART00000106488.1	0.593073
ENSDART00000035737.7	-0.509564		ENSDART00000158952.1	0.738322		ENSDART00000130888.3	0.70947
ENSDART00000035939.7	-0.690784		ENSDART00000056082.4	0.723046		ENSDART00000050855.3	0.714856
ENSDART00000036680.7	-1.12083		ENSDART00000092050.5	0.677585		ENSDART00000128969.2	0.928296
ENSDART00000036856.5	-2.23894		ENSDART00000166064.2	0.548145		ENSDART00000066080.5	0.878585
ENSDART00000037119.5	0.913374		ENSDART00000086044.5	0.886697		ENSDART00000137347.1	0.753796
ENSDART00000037694.6	-1.51698		ENSDART00000167487.1	0.896584		ENSDART00000167811.1	0.797586
ENSDART00000037797.6	-0.796836		ENSDART00000136665.1	0.645866		ENSDART00000171969.1	0.808503
ENSDART00000037808.8	-3.3714		ENSDART00000144092.2	0.581207		ENSDART00000146737.1	0.786381
ENSDART00000037819.8	-1.09591		ENSDART00000109899.3	0.521502		ENSDART00000099994.4	-0.529057
ENSDART00000037904.6	0.860985		ENSDART00000140219.1	0.64319		ENSDART00000141549.1	-0.63474
ENSDART00000037906.5	-0.598214		ENSDART00000169097.1	-5.1695		ENSDART00000159178.1	-0.526845
ENSDART00000038196.6	-0.874681		ENSDART00000058569.5	-5.1688		ENSDART00000168898.1	-0.517672
ENSDART00000038790.8	0.891441		ENSDART00000162552.1	1.06313		ENSDART00000134811.1	0.897517
ENSDART00000038990.7	-0.609349		ENSDART00000158749.1	-1.03563		ENSDART00000142666.3	0.656363
ENSDART00000039235.7	-1.25245		ENSDART00000172383.1	-1.82107		ENSDART00000142385.1	0.703565
ENSDART00000039267.6	-1.08295		ENSDART00000169785.1	-1.78838		ENSDART00000169837.1	0.687888
ENSDART00000039280.5	-1.0827		ENSDART00000157401.1	0.828025		ENSDART00000140270.2	0.801457
ENSDART00000039399.6	-0.748043		ENSDART00000128618.2	-0.628427		ENSDART00000058870.5	-0.965902
ENSDART00000039448.4	-2.73194		ENSDART00000114415.3	-1.04079		ENSDART00000134723.1	-0.717774
ENSDART00000039551.6	0.683848		ENSDART00000144030.2	-1.35551		ENSDART00000030934.7	0.831686
ENSDART00000039640.5	-1.02641		ENSDART00000160821.1	-1.08246		ENSDART00000152253.1	0.767649
ENSDART00000039700.6	0.663946		ENSDART00000152464.2	1.19016		ENSDART00000048722.7	-0.679731
ENSDART00000039717.5	-0.818524		ENSDART00000128979.2	0.930002		ENSDART00000149235.2	0.838283
ENSDART00000041215.6	0.899677		ENSDART00000141211.1	0.744264		ENSDART00000020529.8	0.769666
ENSDART00000041229.4	-1.70491		ENSDART00000162548.1	-0.665746		ENSDART00000140910.1	0.800574
ENSDART00000041236.7	0.867771		ENSDART00000078734.5	0.681196		ENSDART00000077304.5	0.725226
ENSDART00000041388.6	0.846331		ENSDART00000157481.1	0.757819		ENSDART00000127291.3	-1.05367
ENSDART00000041468.7	0.903501		ENSDART00000140153.2	1.08174		ENSDART00000130494.2	-1.05367
ENSDART00000041861.4	0.667078		ENSDART00000167840.1	1.17974		ENSDART00000167394.1	0.632389
ENSDART00000042049.4	-0.600474		ENSDART00000159584.1	1.17623		ENSDART00000148258.1	0.662769
ENSDART00000042061.8	-1.94157		ENSDART00000157733.1	1.33625		ENSDART00000007640.9	0.738175
ENSDART00000042065.8	-0.887592		ENSDART00000078221.5	0.860103		ENSDART00000165325.1	-0.986329
ENSDART00000042368.6	-0.603686		ENSDART00000126937.2	0.809184		ENSDART00000135820.2	-0.629122
ENSDART00000042421.8	0.932965		ENSDART00000103748.5	-0.931657		ENSDART00000144281.1	-0.755597
ENSDART00000042473.4	-0.687655		ENSDART00000169123.1	-0.949496		ENSDART00000160061.1	0.849921
ENSDART00000042820.6	-0.746026		ENSDART00000150424.2	0.549798		ENSDART00000148701.2	0.836989
ENSDART00000042990.4	-0.60875		ENSDART00000131339.2	-0.68135		ENSDART00000007732.7	-0.757248
ENSDART00000043156.5	-0.710835		ENSDART00000144932.2	-0.593688		ENSDART00000172255.1	0.732331
ENSDART00000043292.5	0.918977		ENSDART00000141440.1	-0.577788		ENSDART00000134255.1	-0.815662
ENSDART00000043431.7	-0.580405		ENSDART00000015240.8	-0.682238		ENSDART00000125439.2	0.693305
ENSDART00000043452.7	0.731281		ENSDART00000125653.2	-0.705401		ENSDART00000139080.2	0.6733
ENSDART00000043658.6	1.02255		ENSDART00000140676.1	-0.640676		ENSDART00000131977.2	0.660703
ENSDART00000043887.7	-0.574507		ENSDART00000105597.4	-1.02867		ENSDART00000110922.3	0.894697
ENSDART00000044000.6	0.81576		ENSDART00000033479.7	-1.05321		ENSDART00000140827.1	0.624463
ENSDART00000044314.7	-0.560563		ENSDART00000061523.6	-0.974199		ENSDART00000147507.2	-4.85554
ENSDART00000044519.5	-2.42444		ENSDART00000137757.2	0.774037		ENSDART00000135959.2	-2.60503
ENSDART00000044652.6	1.60285		ENSDART00000152397.2	0.842044		ENSDART00000136271.2	-4.27129
ENSDART00000044683.4	-0.56302		ENSDART00000152751.2	0.836494		ENSDART00000146307.2	-4.4131
ENSDART00000044971.5	-0.722134		ENSDART00000125220.1	0.774013		ENSDART00000143378.1	-4.61236
ENSDART00000045086.8	-1.61867		ENSDART00000005801.7	0.774037		ENSDART00000145800.1	-1.22286
ENSDART00000045126.6	-0.543703		ENSDART00000087604.4	0.700311		ENSDART00000160750.1	-5.0442
ENSDART00000045182.6	-0.793597		ENSDART00000151594.1	0.607042		ENSDART00000083070.3	-4.80451
ENSDART00000045232.6	0.82626		ENSDART00000149429.1	-1.36384		ENSDART00000020266.7	0.651443
ENSDART00000045410.6	-1.75226		ENSDART00000168277.1	-1.35793
ENSDART00000045423.8	1.29575		ENSDART00000132323.2	1.12976
ENSDART00000045669.7	-0.746386		ENSDART00000174291.1	1.17815
ENSDART00000045809.7	1.11419		ENSDART00000151600.1	-0.507592
ENSDART00000045951.6	1.0131		ENSDART00000139919.1	-0.787104
ENSDART00000046182.6	-2.21075		ENSDART00000144870.2	0.687387
ENSDART00000046253.4	1.96201		ENSDART00000134208.2	-0.638184
ENSDART00000046716.5	-0.731754		ENSDART00000034373.5	-0.615261
ENSDART00000046802.6	-0.997171		ENSDART00000090669.6	-0.543311
ENSDART00000047008.6	-0.495198		ENSDART00000090679.6	-0.533206
ENSDART00000047010.5	-0.48217		ENSDART00000160153.1	-0.532948
ENSDART00000047069.6	-0.605512		ENSDART00000048073.6	-1.17304
ENSDART00000047110.6	-1.2432		ENSDART00000145232.1	-0.743401
ENSDART00000047191.5	-1.62706		ENSDART00000131857.2	0.980355
ENSDART00000047418.7	0.966628		ENSDART00000139141.2	1.36219
ENSDART00000047769.7	-1.43079		ENSDART00000134228.1	1.11149
ENSDART00000047844.7	-1.06551		ENSDART00000142645.1	1.21587
ENSDART00000048073.6	-1.17304		ENSDART00000132498.2	1.54562
ENSDART00000048218.5	1.15008		ENSDART00000145400.1	0.974939
ENSDART00000048391.9	0.792412		ENSDART00000146209.2	1.46545
ENSDART00000048399.7	0.850449		ENSDART00000141861.1	-2.19329
ENSDART00000048440.7	0.962122		ENSDART00000080286.5	-2.69964
ENSDART00000048548.5	-0.663504		ENSDART00000053545.5	-1.75535
ENSDART00000048722.7	-0.679731		ENSDART00000139590.1	-1.73667
ENSDART00000049180.4	0.847924		ENSDART00000149823.1	-1.0481
ENSDART00000049464.7	1.02152		ENSDART00000149899.1	-0.938216
ENSDART00000049672.6	-1.0421		ENSDART00000105232.4	-1.04747
ENSDART00000049684.4	1.00829		ENSDART00000042421.8	0.932965
ENSDART00000049716.6	0.919983		ENSDART00000161568.1	-0.908069
ENSDART00000049900.6	-0.747516		ENSDART00000137210.2	-0.734945
ENSDART00000050000.2	-1.06224		ENSDART00000102934.3	-0.728154
ENSDART00000050236.6	-1.35196		ENSDART00000018501.8	0.887263
ENSDART00000050542.7	-1.11741		ENSDART00000145083.2	0.646772
ENSDART00000050644.7	0.728068		ENSDART00000129378.1	1.01479
ENSDART00000050855.3	0.714856		ENSDART00000140696.2	-2.69471
ENSDART00000050934.4	0.750954		ENSDART00000138815.1	-2.68922
ENSDART00000051361.5	-0.720762		ENSDART00000125198.2	-2.69469
ENSDART00000051362.6	-1.03901		ENSDART00000142952.1	-2.64902
ENSDART00000051491.4	0.808098		ENSDART00000137106.1	-2.65669
ENSDART00000051552.3	-0.635145		ENSDART00000111589.3	0.918518
ENSDART00000051723.5	1.11079		ENSDART00000010373.8	-1.01496
ENSDART00000051731.5	0.912566		ENSDART00000098834.4	0.653253
ENSDART00000052029.6	1.21686		ENSDART00000131126.4	0.612647
ENSDART00000052355.5	0.509371		ENSDART00000164823.1	-0.787792
ENSDART00000052552.6	-2.98563		ENSDART00000161228.1	-0.706826
ENSDART00000052620.4	4.0556		ENSDART00000012994.9	-0.705577
ENSDART00000052638.5	-0.949112		ENSDART00000003503.10	-0.926117
ENSDART00000052942.7	-0.71942		ENSDART00000042065.8	-0.887592
ENSDART00000052971.5	-1.06257		ENSDART00000170675.1	-0.887752
ENSDART00000053078.5	-1.83922		ENSDART00000158668.1	-0.884362
ENSDART00000053106.2	0.847529		ENSDART00000054987.6	-0.827139
ENSDART00000053304.5	-0.708871		ENSDART00000133319.2	-0.751241
ENSDART00000053399.4	-0.870706		ENSDART00000141407.2	-0.74173
ENSDART00000053545.5	-1.75535		ENSDART00000148067.1	-0.74725
ENSDART00000053860.6	0.950422		ENSDART00000138324.2	-0.731767
ENSDART00000053888.6	1.11299		ENSDART00000135318.1	-0.712785
ENSDART00000053921.5	1.42346		ENSDART00000037119.5	0.913374
ENSDART00000054228.5	-2.13856		ENSDART00000153151.1	0.602203
ENSDART00000054367.4	-0.55618		ENSDART00000064789.2	0.579006
ENSDART00000054987.6	-0.827139		ENSDART00000134361.1	0.5565
ENSDART00000055140.3	0.998851		ENSDART00000132670.2	0.829922
ENSDART00000055407.3	-1.62839		ENSDART00000104504.4	0.682736
ENSDART00000055623.5	-0.64523		ENSDART00000149062.1	0.856635
ENSDART00000055710.5	0.581234		ENSDART00000103484.4	0.660951
ENSDART00000055779.3	-2.27194		ENSDART00000135389.2	0.774325
ENSDART00000055921.6	-1.16301		ENSDART00000138244.2	-0.725814
ENSDART00000056082.4	0.723046		ENSDART00000101953.3	-0.722514
ENSDART00000056169.5	0.942551		ENSDART00000113797.4	0.706889
ENSDART00000056252.6	-1.27844		ENSDART00000056169.5	0.942551
ENSDART00000056376.4	0.640218		ENSDART00000043658.6	1.02255
ENSDART00000056533.3	0.88736		ENSDART00000086165.6	0.748474
ENSDART00000056621.5	-0.785482		ENSDART00000137364.1	1.09081
ENSDART00000056686.6	0.945349		ENSDART00000025107.8	-0.724987
ENSDART00000056764.4	0.772168		ENSDART00000148961.1	-1.51626
ENSDART00000056869.6	-1.01785		ENSDART00000149053.1	-1.49433
ENSDART00000056990.7	-0.946034		ENSDART00000037694.6	-1.51698
ENSDART00000057101.4	-0.990243		ENSDART00000101004.4	-4.76352
ENSDART00000057179.6	-1.22106		ENSDART00000164000.1	-4.7627
ENSDART00000057224.6	-3.66744		ENSDART00000142957.2	-4.76352
ENSDART00000057377.4	0.668649		ENSDART00000162513.1	-1.53488
ENSDART00000057553.3	-0.616506		ENSDART00000166345.1	-1.53972
ENSDART00000057613.4	0.788554		ENSDART00000105004.6	-1.43655
ENSDART00000057640.6	0.550731		ENSDART00000151326.1	-1.51774
ENSDART00000057819.7	-0.552378		ENSDART00000146890.2	-1.18583
ENSDART00000058147.4	0.85545		ENSDART00000151644.1	-1.17552
ENSDART00000058324.5	0.964019		ENSDART00000000221.8	-1.20989
ENSDART00000058336.4	1.01467		ENSDART00000131237.2	0.826827
ENSDART00000058400.6	-1.54717		ENSDART00000105764.4	0.827059
ENSDART00000058504.6	-1.73208		ENSDART00000109471.4	-1.31101
ENSDART00000058569.5	-5.1688		ENSDART00000108861.3	-1.47527
ENSDART00000058647.6	-4.65892		ENSDART00000056252.6	-1.27844
ENSDART00000058775.5	-0.796429		ENSDART00000027848.6	-1.03288
ENSDART00000058858.5	-0.699941		ENSDART00000123623.2	-0.763915
ENSDART00000058870.5	-0.965902		ENSDART00000051552.3	-0.635145
ENSDART00000058965.5	-0.548753		ENSDART00000105036.6	-1.06834
ENSDART00000059012.6	-1.43719		ENSDART00000142096.2	-1.07968
ENSDART00000059014.6	-3.00927		ENSDART00000105034.5	-1.13262
ENSDART00000059117.6	0.775421		ENSDART00000158519.1	-1.06747
ENSDART00000059226.4	0.74987		ENSDART00000166842.1	-1.07521
ENSDART00000059245.5	1.11571		ENSDART00000171205.1	-1.14936
ENSDART00000059339.5	0.726043		ENSDART00000139746.3	-0.974495
ENSDART00000059609.5	-0.767438		ENSDART00000165189.1	-0.991325
ENSDART00000059712.5	-1.16375		ENSDART00000124749.3	0.929887
ENSDART00000060593.8	-0.876872		ENSDART00000171885.1	0.692458
ENSDART00000060765.5	1.22833		ENSDART00000159167.1	1.02676
ENSDART00000061170.5	-2.29208		ENSDART00000163775.1	1.03214
ENSDART00000061523.6	-0.974199		ENSDART00000103278.3	1.23642
ENSDART00000061633.4	0.653736		ENSDART00000019770.7	0.646214
ENSDART00000061735.4	0.889409		ENSDART00000101911.3	0.725305
ENSDART00000062003.7	0.801334		ENSDART00000171841.1	1.37027
ENSDART00000062311.6	0.838886		ENSDART00000134659.2	1.00205
ENSDART00000062619.4	-1.06804		ENSDART00000022074.7	-0.825248
ENSDART00000062740.3	0.958548		ENSDART00000076696.5	0.625545
ENSDART00000062795.3	0.608232		ENSDART00000076687.3	0.731186
ENSDART00000062931.4	-0.609371		ENSDART00000044683.4	-0.56302
ENSDART00000063081.6	0.558226		ENSDART00000101789.5	-0.550085
ENSDART00000063420.6	-0.940711		ENSDART00000173070.1	-0.654066
ENSDART00000063438.6	-1.67662		ENSDART00000173009.1	-0.667019
ENSDART00000063478.6	0.76336		ENSDART00000102293.5	-0.664061
ENSDART00000063533.3	-0.851897		ENSDART00000173352.1	-0.579514
ENSDART00000063876.4	-1.30059		ENSDART00000036680.7	-1.12083
ENSDART00000064114.4	-2.51147		ENSDART00000141769.2	-0.99815
ENSDART00000064163.5	-0.780054		ENSDART00000137661.2	-1.02772
ENSDART00000064197.3	0.855813		ENSDART00000146784.1	-1.00535
ENSDART00000064335.5	0.938062		ENSDART00000143555.3	0.892515
ENSDART00000064412.6	-0.550087		ENSDART00000110854.3	0.857221
ENSDART00000064596.4	-1.1813		ENSDART00000173937.1	0.62781
ENSDART00000064597.7	-1.64349		ENSDART00000013021.8	1.03521
ENSDART00000064672.5	0.935918		ENSDART00000140411.1	-0.662105
ENSDART00000064789.2	0.579006		ENSDART00000145496.1	-0.625626
ENSDART00000064801.5	-0.842461		ENSDART00000077635.2	-0.986611
ENSDART00000064842.5	-2.83091		ENSDART00000081170.5	0.868931
ENSDART00000065135.4	-1.20208		ENSDART00000101328.4	0.667329
ENSDART00000065137.2	-1.20506		ENSDART00000034534.5	0.542555
ENSDART00000065239.5	-0.655756		ENSDART00000138961.2	-0.683579
ENSDART00000065500.4	0.741012		ENSDART00000144146.1	-0.66318
ENSDART00000066080.5	0.878585		ENSDART00000135373.1	-0.688843
ENSDART00000066307.5	-0.705506		ENSDART00000157540.1	-0.654895
ENSDART00000066383.5	-0.658923		ENSDART00000143653.2	-0.581768
ENSDART00000066384.4	-0.897396		ENSDART00000164651.1	-1.1776
ENSDART00000066620.7	-1.61568		ENSDART00000138550.1	-1.43247
ENSDART00000066943.6	0.816039		ENSDART00000047110.6	-1.2432
ENSDART00000067190.4	0.63219		ENSDART00000143630.1	-1.43468
ENSDART00000067288.6	0.713076		ENSDART00000131284.1	0.951342
ENSDART00000067447.5	-5.06578		ENSDART00000164776.1	0.631968
ENSDART00000067513.4	0.697172		ENSDART00000157125.2	0.958268
ENSDART00000067544.6	-0.870509		ENSDART00000144807.2	-0.990805
ENSDART00000067854.5	-1.46712		ENSDART00000088040.5	-0.990805
ENSDART00000073397.6	-0.591302		ENSDART00000101479.4	1.48243
ENSDART00000073440.5	-0.960202		ENSDART00000044652.6	1.60285
ENSDART00000073488.4	-1.57582		ENSDART00000169212.1	1.60285
ENSDART00000073594.4	-0.498813		ENSDART00000019236.5	0.950142
ENSDART00000073684.5	0.666302		ENSDART00000143364.1	-0.630635
ENSDART00000073742.3	-1.02587		ENSDART00000131524.1	-0.762918
ENSDART00000073778.5	-2.38215		ENSDART00000161531.1	-0.774168
ENSDART00000074043.4	1.05429		ENSDART00000009393.7	-0.574296
ENSDART00000074231.2	0.728823		ENSDART00000140586.1	-0.491158
ENSDART00000074284.4	0.821449		ENSDART00000047010.5	-0.48217
ENSDART00000074327.4	-0.816297		ENSDART00000131660.1	-0.508423
ENSDART00000074546.5	-0.773515		ENSDART00000152870.2	-0.538376
ENSDART00000074620.4	0.962759		ENSDART00000145852.1	-0.672879
ENSDART00000074854.2	-1.33183		ENSDART00000010329.8	-0.672746
ENSDART00000074901.4	-1.33593		ENSDART00000109023.3	0.640605
ENSDART00000075172.2	1.13816		ENSDART00000104768.2	1.01967
ENSDART00000075320.5	0.71679		ENSDART00000149572.1	0.872698
ENSDART00000075381.3	-1.32397		ENSDART00000127570.3	-0.556933
ENSDART00000075430.5	2.33395		ENSDART00000125963.3	-0.638857
ENSDART00000075514.5	-1.21224		ENSDART00000088901.5	-0.556933
ENSDART00000075721.6	-0.786503		ENSDART00000152896.2	1.79448
ENSDART00000075744.6	-0.605913		ENSDART00000153191.1	1.80767
ENSDART00000075782.6	-0.673381		ENSDART00000078497.5	0.844575
ENSDART00000075926.5	-0.659292		ENSDART00000148689.1	1.03635
ENSDART00000075975.3	0.651946		ENSDART00000155293.2	1.11571
ENSDART00000076012.4	1.2199		ENSDART00000059245.5	1.11571
ENSDART00000076035.5	0.977046		ENSDART00000053888.6	1.11299
ENSDART00000076040.6	1.00651		ENSDART00000171959.1	0.883264
ENSDART00000076321.4	-1.52745		ENSDART00000157884.1	0.693796
ENSDART00000076542.4	-1.35677		ENSDART00000140540.2	-1.52925
ENSDART00000076600.5	-1.39504		ENSDART00000142190.1	-1.23809
ENSDART00000076687.3	0.731186		ENSDART00000169231.1	-1.58532
ENSDART00000076696.5	0.625545		ENSDART00000161099.1	-1.55066
ENSDART00000076712.2	-3.55975		ENSDART00000005676.5	0.638688
ENSDART00000076786.5	0.815998		ENSDART00000127937.2	0.748181
ENSDART00000076850.5	-7.12568		ENSDART00000081633.7	-0.691454
ENSDART00000077185.4	-0.848882		ENSDART00000023677.9	-0.689797
ENSDART00000077221.5	-2.2482		ENSDART00000142600.1	-0.690905
ENSDART00000077296.6	0.767857		ENSDART00000145954.1	-0.697782
ENSDART00000077304.5	0.725226		ENSDART00000150496.1	0.683295
ENSDART00000077581.4	-2.3956		ENSDART00000159855.1	0.618201
ENSDART00000077600.5	-0.928116		ENSDART00000144272.1	0.784276
ENSDART00000077635.2	-0.986611		ENSDART00000169924.1	0.760473
ENSDART00000077751.4	0.73896		ENSDART00000165111.1	-1.03099
ENSDART00000077861.4	1.16569		ENSDART00000142471.2	-0.805426
ENSDART00000077910.6	-0.836094		ENSDART00000147662.2	-0.941981
ENSDART00000077958.6	-1.05702		ENSDART00000136053.1	-0.828095
ENSDART00000077978.4	0.573029		ENSDART00000157816.1	-0.943148
ENSDART00000078216.5	-0.866385		ENSDART00000168754.1	0.729745
ENSDART00000078221.5	0.860103		ENSDART00000160449.1	1.13481
ENSDART00000078311.5	0.906669		ENSDART00000167687.1	1.09655
ENSDART00000078352.4	0.62429		ENSDART00000171037.1	1.09619
ENSDART00000078428.4	0.749387		ENSDART00000167657.1	1.08251
ENSDART00000078497.5	0.844575		ENSDART00000160512.1	1.08921
ENSDART00000078523.3	-1.17292		ENSDART00000168645.1	1.08914
ENSDART00000078594.3	0.559767		ENSDART00000171710.1	1.08212
ENSDART00000078647.4	0.716475		ENSDART00000162984.1	1.13159
ENSDART00000078734.5	0.681196		ENSDART00000013209.7	-0.879378
ENSDART00000079030.5	-0.970214		ENSDART00000039640.5	-1.02641
ENSDART00000079046.4	-0.628935		ENSDART00000139209.2	-0.773631
ENSDART00000079419.6	-0.557688		ENSDART00000130876.2	-1.02685
ENSDART00000079487.5	0.90911		ENSDART00000151324.2	0.58481
ENSDART00000079521.5	-1.54906		ENSDART00000042049.4	-0.600474
ENSDART00000079699.5	0.853268		ENSDART00000149795.1	-1.68956
ENSDART00000079745.3	0.771846		ENSDART00000172985.1	1.47952
ENSDART00000079930.5	-0.619215		ENSDART00000087976.5	1.45786
ENSDART00000079969.5	-0.928658		ENSDART00000122863.2	-0.64466
ENSDART00000080029.5	0.919248		ENSDART00000143301.2	-1.15461
ENSDART00000080143.4	0.642506		ENSDART00000017436.8	-1.16667
ENSDART00000080286.5	-2.69964		ENSDART00000128888.2	-1.15159
ENSDART00000080348.6	0.771615		ENSDART00000164902.1	0.692479
ENSDART00000080536.6	0.943283		ENSDART00000143044.2	2.90898
ENSDART00000080549.3	-0.565551		ENSDART00000151882.1	3.13687
ENSDART00000080589.4	-0.80761		ENSDART00000075926.5	-0.659292
ENSDART00000080625.5	1.72542		ENSDART00000147943.1	-0.911149
ENSDART00000080665.7	-0.983054		ENSDART00000048548.5	-0.663504
ENSDART00000080925.3	-0.917436		ENSDART00000103350.4	0.575716
ENSDART00000080975.5	0.909828		ENSDART00000017329.7	0.933815
ENSDART00000081170.5	0.868931		ENSDART00000012694.8	-1.44401
ENSDART00000081223.5	-1.80218		ENSDART00000162123.1	-1.44401
ENSDART00000081347.4	-1.20299		ENSDART00000011399.4	0.860912
ENSDART00000081463.5	-0.734044		ENSDART00000139688.3	0.852415
ENSDART00000081581.4	-1.19487		ENSDART00000034914.6	-0.779057
ENSDART00000081633.7	-0.691454		ENSDART00000142427.1	-0.783713
ENSDART00000081652.5	-2.23665		ENSDART00000026666.10	0.715239
ENSDART00000081659.4	0.970799		ENSDART00000021634.7	0.878312
ENSDART00000081832.6	-1.69093		ENSDART00000043292.5	0.918977
ENSDART00000082026.5	-1.57205		ENSDART00000075744.6	-0.605913
ENSDART00000082034.5	-4.11759		ENSDART00000139865.1	-0.544353
ENSDART00000082143.5	-0.871468		ENSDART00000132363.2	-0.608388
ENSDART00000082235.4	-0.788172		ENSDART00000138319.2	-0.556101
ENSDART00000082245.5	-1.36114		ENSDART00000139103.1	-0.580801
ENSDART00000082250.4	-3.41924		ENSDART00000027661.7	-0.592131
ENSDART00000082604.4	-1.11667		ENSDART00000030738.7	-0.693114
ENSDART00000082622.5	0.808741		ENSDART00000139454.3	-1.06275
ENSDART00000082830.5	0.952665		ENSDART00000104292.4	-1.10188
ENSDART00000083070.3	-4.80451		ENSDART00000163397.1	-0.991191
ENSDART00000083126.5	-0.714526		ENSDART00000160495.1	0.851989
ENSDART00000083213.5	-0.922821		ENSDART00000112004.3	0.842936
ENSDART00000083351.6	-1.38236		ENSDART00000121506.3	-1.09175
ENSDART00000083880.5	1.09408		ENSDART00000020637.5	-1.07874
ENSDART00000083898.5	0.734582		ENSDART00000129597.2	-0.683229
ENSDART00000084081.5	0.763487		ENSDART00000006870.7	-0.800595
ENSDART00000084186.4	-0.742928		ENSDART00000150051.1	-0.826624
ENSDART00000084512.5	0.777666		ENSDART00000102474.4	0.894649
ENSDART00000085136.6	-2.10367		ENSDART00000057553.3	-0.616506
ENSDART00000085388.4	0.761949		ENSDART00000146841.2	1.14918
ENSDART00000085763.6	-1.01077		ENSDART00000166780.1	1.03823
ENSDART00000085764.6	-0.512561		ENSDART00000160889.1	1.03502
ENSDART00000086044.5	0.886697		ENSDART00000150617.1	-1.49577
ENSDART00000086047.5	0.886697		ENSDART00000139852.1	0.73896
ENSDART00000086165.6	0.748474		ENSDART00000077751.4	0.73896
ENSDART00000086334.5	-0.799468		ENSDART00000076040.6	1.00651
ENSDART00000086717.5	-0.550522		ENSDART00000076035.5	0.977046
ENSDART00000086734.5	0.680843		ENSDART00000164548.1	1.01051
ENSDART00000087026.5	0.738811		ENSDART00000147146.2	-1.54455
ENSDART00000087204.5	0.837182		ENSDART00000166437.1	-0.635675
ENSDART00000087418.4	0.781004		ENSDART00000031135.6	-0.645412
ENSDART00000087604.4	0.700311		ENSDART00000172300.1	-0.686345
ENSDART00000087699.5	0.929611		ENSDART00000034740.6	-1.08688
ENSDART00000087815.3	-1.20279		ENSDART00000049900.6	-0.747516
ENSDART00000087976.5	1.45786		ENSDART00000161054.1	-0.733371
ENSDART00000088040.5	-0.990805		ENSDART00000080143.4	0.642506
ENSDART00000088168.5	0.827885		ENSDART00000058400.6	-1.54717
ENSDART00000088185.4	-1.14973		ENSDART00000123330.2	-1.54717
ENSDART00000088247.5	-0.572398		ENSDART00000164801.1	-1.54277
ENSDART00000088697.5	0.871413		ENSDART00000114059.3	0.691367
ENSDART00000088890.4	0.866688		ENSDART00000121432.2	0.622726
ENSDART00000088901.5	-0.556933		ENSDART00000123986.3	-0.996167
ENSDART00000088904.5	0.64102		ENSDART00000031665.8	-0.996366
ENSDART00000089076.5	0.834704		ENSDART00000136868.1	-1.01642
ENSDART00000089211.5	-1.05774		ENSDART00000145353.1	-0.973838
ENSDART00000089546.4	-0.83132		ENSDART00000146194.2	-0.958699
ENSDART00000089596.5	1.06686		ENSDART00000136134.1	-0.903536
ENSDART00000089616.4	0.910482		ENSDART00000161043.1	-0.996284
ENSDART00000090059.5	0.955206		ENSDART00000149089.2	-1.12133
ENSDART00000090226.5	0.82372		ENSDART00000149200.1	-1.07643
ENSDART00000090669.6	-0.543311		ENSDART00000023547.8	-0.791102
ENSDART00000090679.6	-0.533206		ENSDART00000132162.1	0.91724
ENSDART00000090709.4	-0.644982		ENSDART00000152168.1	-0.738191
ENSDART00000091132.5	-0.971928		ENSDART00000092492.5	-0.697781
ENSDART00000091158.4	1.20286		ENSDART00000045423.8	1.29575
ENSDART00000091852.5	0.85412		ENSDART00000053921.5	1.42346
ENSDART00000091868.5	-1.11878		ENSDART00000032547.7	-0.657433
ENSDART00000091932.5	-0.781458		ENSDART00000147497.2	-1.23551
ENSDART00000092050.5	0.677585		ENSDART00000123096.4	0.85859
ENSDART00000092078.5	0.907661		ENSDART00000146859.1	0.690723
ENSDART00000092180.4	0.680998		ENSDART00000127396.2	-0.796407
ENSDART00000092250.6	-0.795368		ENSDART00000153343.1	0.651803
ENSDART00000092257.5	1.0502		ENSDART00000006724.11	0.645586
ENSDART00000092319.5	-2.88176		ENSDART00000174300.1	0.62874
ENSDART00000092492.5	-0.697781		ENSDART00000027803.8	0.572323
ENSDART00000092884.5	0.569243		ENSDART00000064114.4	-2.51147
ENSDART00000093028.5	-0.932783		ENSDART00000143885.2	-0.656334
ENSDART00000093160.5	-1.30363		ENSDART00000136059.2	-0.780062
ENSDART00000093277.3	-0.594054		ENSDART00000138460.2	-0.791609
ENSDART00000093611.3	0.73275		ENSDART00000171904.1	-0.682561
ENSDART00000093612.3	0.499391		ENSDART00000003665.7	-0.765454
ENSDART00000093617.3	0.724196		ENSDART00000164346.1	-0.779412
ENSDART00000097163.2	-0.735247		ENSDART00000021062.8	-0.575369
ENSDART00000097221.4	-0.697098		ENSDART00000016702.7	-0.57259
ENSDART00000097295.5	-0.708866		ENSDART00000158856.1	-1.96547
ENSDART00000097433.5	0.700974		ENSDART00000003670.7	-0.661823
ENSDART00000097770.4	0.778034		ENSDART00000135583.2	0.909291
ENSDART00000097964.2	0.987705		ENSDART00000168717.1	-1.11459
ENSDART00000098031.4	-0.677234		ENSDART00000142915.3	-0.879863
ENSDART00000098285.4	0.691527		ENSDART00000137267.3	-1.10998
ENSDART00000098417.2	-1.16236		ENSDART00000045410.6	-1.75226
ENSDART00000098604.3	-1.66579		ENSDART00000127270.2	-1.49512
ENSDART00000098636.4	-1.04209		ENSDART00000153007.2	-0.943576
ENSDART00000098831.2	0.940176		ENSDART00000027034.9	-1.00794
ENSDART00000098834.4	0.653253		ENSDART00000123988.3	-1.00422
ENSDART00000098865.4	-0.667541		ENSDART00000105564.3	0.873747
ENSDART00000098884.4	-0.609574		ENSDART00000171171.1	0.864928
ENSDART00000098925.3	-1.07907		ENSDART00000041236.7	0.867771
ENSDART00000098980.4	-0.903542		ENSDART00000026464.7	-1.7127
ENSDART00000099021.4	-0.631585		ENSDART00000105218.4	0.934469
ENSDART00000099030.4	-1.56349		ENSDART00000048440.7	0.962122
ENSDART00000099031.4	-1.37554		ENSDART00000154797.1	0.933712
ENSDART00000099033.2	-2.06474		ENSDART00000160722.1	0.970752
ENSDART00000099134.4	0.683848		ENSDART00000149532.2	-5.66029
ENSDART00000099272.3	0.766158		ENSDART00000102883.5	-5.67747
ENSDART00000099285.3	0.783809		ENSDART00000148444.1	-5.50808
ENSDART00000099570.4	-0.614155		ENSDART00000150996.1	-4.96624
ENSDART00000099727.5	-1.85318		ENSDART00000148225.2	0.878988
ENSDART00000099835.6	-0.877039		ENSDART00000138378.2	-0.866385
ENSDART00000099841.3	-0.788542		ENSDART00000137881.2	-1.44015
ENSDART00000099943.4	-1.2285		ENSDART00000078216.5	-0.866385
ENSDART00000099978.4	1.06967		ENSDART00000166062.1	-2.85434
ENSDART00000099994.4	-0.529057		ENSDART00000158938.1	-2.97272
ENSDART00000100217.4	-0.955375		ENSDART00000136795.3	0.905941
ENSDART00000100222.4	0.616892		ENSDART00000105566.4	0.91373
ENSDART00000100351.4	0.717136		ENSDART00000158501.1	0.667908
ENSDART00000100516.4	-0.810945		ENSDART00000148508.2	-0.609574
ENSDART00000100714.4	0.845919		ENSDART00000149192.1	-0.781931
ENSDART00000100717.4	0.858273		ENSDART00000148705.1	-0.729685
ENSDART00000100737.4	0.788725		ENSDART00000170433.1	-0.609574
ENSDART00000100769.4	0.673775		ENSDART00000098884.4	-0.609574
ENSDART00000100889.3	-1.51524		ENSDART00000169227.1	0.945965
ENSDART00000100954.4	-0.742987		ENSDART00000084081.5	0.763487
ENSDART00000101000.4	0.683692		ENSDART00000129661.2	0.859932
ENSDART00000101004.4	-4.76352		ENSDART00000159060.1	0.746102
ENSDART00000101082.5	-1.62451		ENSDART00000114824.3	0.575351
ENSDART00000101147.4	-1.30545		ENSDART00000135026.3	0.649989
ENSDART00000101328.4	0.667329		ENSDART00000171618.1	0.841771
ENSDART00000101450.3	-0.780054		ENSDART00000167609.1	0.860326
ENSDART00000101479.4	1.48243		ENSDART00000041229.4	-1.70491
ENSDART00000101556.3	-0.801673		ENSDART00000133904.1	-1.07164
ENSDART00000101578.3	1.15752		ENSDART00000146766.2	0.563578
ENSDART00000101658.5	-0.845508		ENSDART00000148938.3	-0.76539
ENSDART00000101661.5	1.10704		ENSDART00000150107.1	-0.647143
ENSDART00000101789.5	-0.550085		ENSDART00000161569.1	0.678758
ENSDART00000101911.3	0.725305		ENSDART00000148562.2	0.769101
ENSDART00000101953.3	-0.722514		ENSDART00000003035.5	0.987689
ENSDART00000101956.4	0.805464		ENSDART00000045126.6	-0.543703
ENSDART00000102141.4	-1.34263		ENSDART00000099978.4	1.06967
ENSDART00000102202.5	-0.544187		ENSDART00000138710.1	1.0853
ENSDART00000102257.3	-1.35825		ENSDART00000127131.2	1.20706
ENSDART00000102293.5	-0.664061		ENSDART00000137154.1	1.06775
ENSDART00000102348.4	-0.634307		ENSDART00000091158.4	1.20286
ENSDART00000102441.4	-3.7219		ENSDART00000142011.1	1.05502
ENSDART00000102448.4	-0.623756		ENSDART00000082250.4	-3.41924
ENSDART00000102459.4	-0.67907		ENSDART00000147832.1	-5.62343
ENSDART00000102474.4	0.894649		ENSDART00000139600.2	-0.611508
ENSDART00000102498.4	1.11753		ENSDART00000136085.1	-0.619104
ENSDART00000102600.4	0.955651		ENSDART00000122217.2	-0.551768
ENSDART00000102606.4	-0.835624		ENSDART00000052620.4	4.0556
ENSDART00000102629.3	-1.23024		ENSDART00000132393.2	0.808487
ENSDART00000102876.4	1.21502		ENSDART00000081652.5	-2.23665
ENSDART00000102883.5	-5.67747		ENSDART00000004964.7	0.483192
ENSDART00000102934.3	-0.728154		ENSDART00000156491.2	-1.77022
ENSDART00000103190.4	-0.947368		ENSDART00000101082.5	-1.62451
ENSDART00000103228.4	-0.587529		ENSDART00000151943.1	0.599527
ENSDART00000103236.4	-0.992587		ENSDART00000037906.5	-0.598214
ENSDART00000103240.4	-0.835912		ENSDART00000158828.1	-0.598101
ENSDART00000103272.3	-1.64379		ENSDART00000047008.6	-0.495198
ENSDART00000103278.3	1.23642		ENSDART00000123505.2	0.717452
ENSDART00000103330.4	-0.514158		ENSDART00000125344.2	0.750494
ENSDART00000103340.4	-0.641464		ENSDART00000078594.3	0.559767
ENSDART00000103341.4	0.783293		ENSDART00000079419.6	-0.557688
ENSDART00000103350.4	0.575716		ENSDART00000128935.1	-0.549564
ENSDART00000103399.5	0.808682		ENSDART00000142275.1	-0.577364
ENSDART00000103484.4	0.660951		ENSDART00000137814.2	-2.98889
ENSDART00000103570.4	0.730979		ENSDART00000162585.1	-2.98563
ENSDART00000103588.4	-1.00067		ENSDART00000139917.2	0.809816
ENSDART00000103748.5	-0.931657		ENSDART00000147706.1	-0.99873
ENSDART00000103757.3	-1.64823		ENSDART00000140547.1	-0.980053
ENSDART00000103784.5	-0.925753		ENSDART00000125917.3	-1.03901
ENSDART00000103785.4	-1.735		ENSDART00000051362.6	-1.03901
ENSDART00000103795.4	-1.18969		ENSDART00000143120.1	1.28904
ENSDART00000103850.3	-0.571653		ENSDART00000162292.1	1.68463
ENSDART00000103878.4	-0.832381		ENSDART00000080625.5	1.72542
ENSDART00000104033.4	-1.63749		ENSDART00000143741.1	1.09144
ENSDART00000104074.3	-4.26857		ENSDART00000025853.6	0.872229
ENSDART00000104083.3	-0.774576		ENSDART00000169093.3	1.09261
ENSDART00000104292.4	-1.10188		ENSDART00000173491.1	1.36975
ENSDART00000104475.2	-0.93505		ENSDART00000169399.1	1.27827
ENSDART00000104504.4	0.682736		ENSDART00000122352.3	-0.695394
ENSDART00000104546.5	-0.959457		ENSDART00000160845.1	-0.630405
ENSDART00000104650.3	0.891122		ENSDART00000024137.7	-0.636326
ENSDART00000104671.3	0.906186		ENSDART00000159711.1	-0.591908
ENSDART00000104768.2	1.01967		ENSDART00000009182.4	-1.7415
ENSDART00000104891.3	0.804904		ENSDART00000082143.5	-0.871468
ENSDART00000104906.3	0.619818		ENSDART00000046802.6	-0.997171
ENSDART00000104999.4	1.12394		ENSDART00000152100.1	0.785691
ENSDART00000105004.6	-1.43655		ENSDART00000110441.3	-1.04779
ENSDART00000105024.4	-1.06853		ENSDART00000152907.1	0.892652
ENSDART00000105034.5	-1.13262		ENSDART00000132411.1	0.885114
ENSDART00000105036.6	-1.06834		ENSDART00000114518.3	0.882139
ENSDART00000105040.3	-1.02899		ENSDART00000134272.1	-0.987681
ENSDART00000105101.4	-1.05702		ENSDART00000167214.1	-1.0664
ENSDART00000105174.5	0.562693		ENSDART00000143974.1	0.71393
ENSDART00000105218.4	0.934469		ENSDART00000141354.1	0.71435
ENSDART00000105232.4	-1.04747		ENSDART00000145381.2	-1.05928
ENSDART00000105272.2	-2.05701		ENSDART00000065500.4	0.741012
ENSDART00000105305.4	0.98442		ENSDART00000143619.1	-3.51588
ENSDART00000105442.3	0.631711		ENSDART00000058647.6	-4.65892
ENSDART00000105564.3	0.873747		ENSDART00000137266.1	-3.91465
ENSDART00000105566.4	0.91373		ENSDART00000138634.2	-0.756936
ENSDART00000105574.3	-1.18942		ENSDART00000145583.1	0.69961
ENSDART00000105597.4	-1.02867		ENSDART00000077978.4	0.573029
ENSDART00000105764.4	0.827059		ENSDART00000138130.1	0.619972
ENSDART00000105806.4	-1.4916		ENSDART00000064163.5	-0.780054
ENSDART00000105809.4	0.537026		ENSDART00000101450.3	-0.780054
ENSDART00000105874.4	-1.18257		ENSDART00000165380.1	-0.503847
ENSDART00000106057.4	-1.19245		ENSDART00000102876.4	1.21502
ENSDART00000106058.4	-1.2705		ENSDART00000136599.1	1.21442
ENSDART00000106336.4	0.901881		ENSDART00000076012.4	1.2199
ENSDART00000106374.2	0.804998		ENSDART00000166895.1	1.09215
ENSDART00000106488.1	0.593073		ENSDART00000092884.5	0.569243
ENSDART00000106490.3	-0.940389		ENSDART00000032151.6	-1.26107
ENSDART00000106590.4	0.759001		ENSDART00000003210.7	0.905038
ENSDART00000106606.4	0.834377		ENSDART00000037904.6	0.860985
ENSDART00000106690.3	0.804028		ENSDART00000153127.1	0.843794
ENSDART00000106691.3	0.820446		ENSDART00000105305.4	0.98442
ENSDART00000108535.3	-1.12141		ENSDART00000062311.6	0.838886
ENSDART00000108590.3	-0.537411		ENSDART00000124166.2	0.827674
ENSDART00000108641.3	-2.97396		ENSDART00000136314.2	-1.29464
ENSDART00000108721.3	0.639211		ENSDART00000158356.1	-1.06895
ENSDART00000108737.5	-1.69959		ENSDART00000170645.1	-1.29464
ENSDART00000108775.3	1.13224		ENSDART00000171035.1	-0.89051
ENSDART00000108861.3	-1.47527		ENSDART00000145158.1	0.955526
ENSDART00000108900.5	0.915133		ENSDART00000134179.2	0.995265
ENSDART00000108990.3	1.51232		ENSDART00000016728.8	-0.680578
ENSDART00000109023.3	0.640605		ENSDART00000151150.1	-1.77565
ENSDART00000109107.4	0.651171		ENSDART00000151626.1	-1.52638
ENSDART00000109135.3	0.931974		ENSDART00000147795.1	-0.901861
ENSDART00000109138.3	-0.605681		ENSDART00000170723.1	-0.631409
ENSDART00000109315.3	0.757315		ENSDART00000038790.8	0.891441
ENSDART00000109450.3	0.639112		ENSDART00000159740.1	0.89158
ENSDART00000109471.4	-1.31101		ENSDART00000127182.2	0.612304
ENSDART00000109546.3	0.69824		ENSDART00000134860.2	0.843519
ENSDART00000109634.3	0.653381		ENSDART00000102600.4	0.955651
ENSDART00000109705.3	0.822406		ENSDART00000166213.1	1.03358
ENSDART00000109779.3	1.31664		ENSDART00000155184.2	1.02896
ENSDART00000109829.3	-0.835345		ENSDART00000135569.2	-0.534535
ENSDART00000109899.3	0.521502		ENSDART00000136142.1	-0.59158
ENSDART00000110066.2	-1.63234		ENSDART00000124621.2	0.760052
ENSDART00000110112.3	0.788847		ENSDART00000171608.1	-2.39652
ENSDART00000110373.3	-0.603875		ENSDART00000162987.1	-2.04803
ENSDART00000110424.3	1.05804		ENSDART00000151278.1	-1.12887
ENSDART00000110432.3	0.580954		ENSDART00000053399.4	-0.870706
ENSDART00000110441.3	-1.04779		ENSDART00000085388.4	0.761949
ENSDART00000110509.4	0.731493		ENSDART00000048391.9	0.792412
ENSDART00000110560.3	1.10365		ENSDART00000023894.10	0.849108
ENSDART00000110577.2	-1.39303		ENSDART00000134314.1	-1.24737
ENSDART00000110582.3	0.782742		ENSDART00000141643.2	-0.916073
ENSDART00000110623.2	0.652061		ENSDART00000007770.9	-1.05112
ENSDART00000110763.4	0.956102		ENSDART00000169315.1	-0.688213
ENSDART00000110789.3	-0.660592		ENSDART00000161309.1	-1.11621
ENSDART00000110818.3	0.767877		ENSDART00000167533.1	-0.774535
ENSDART00000110848.2	-1.18524		ENSDART00000171543.1	-0.716916
ENSDART00000110854.3	0.857221		ENSDART00000166224.1	-0.720609
ENSDART00000110897.3	-1.31983		ENSDART00000162635.1	-0.720609
ENSDART00000110922.3	0.894697		ENSDART00000091868.5	-1.11878
ENSDART00000110996.2	0.803353		ENSDART00000134267.2	-1.11851
ENSDART00000111002.4	-0.723506		ENSDART00000136631.1	-0.726814
ENSDART00000111074.4	0.749562		ENSDART00000130087.2	-1.11909
ENSDART00000111126.3	-2.31271		ENSDART00000126963.3	-2.08786
ENSDART00000111135.3	-0.79712		ENSDART00000124432.2	-2.08786
ENSDART00000111259.3	0.991286		ENSDART00000135619.2	-1.36713
ENSDART00000111266.4	-1.08602		ENSDART00000087699.5	0.929611
ENSDART00000111335.2	0.792119		ENSDART00000103330.4	-0.514158
ENSDART00000111397.3	-0.964735		ENSDART00000035939.7	-0.690784
ENSDART00000111454.4	0.593807		ENSDART00000157845.1	-0.690784
ENSDART00000111475.2	-0.753782		ENSDART00000148454.2	-1.76346
ENSDART00000111531.3	0.744998		ENSDART00000148633.1	-1.73568
ENSDART00000111589.3	0.918518		ENSDART00000169807.1	-1.88432
ENSDART00000111598.4	1.11214		ENSDART00000112758.2	-2.46713
ENSDART00000111639.3	0.789201		ENSDART00000037808.8	-3.3714
ENSDART00000111671.1	1.06685		ENSDART00000148160.2	0.653123
ENSDART00000111679.3	0.682699		ENSDART00000075975.3	0.651946
ENSDART00000111880.3	1.03374		ENSDART00000148653.2	0.954774
ENSDART00000111882.3	-1.97556		ENSDART00000020412.7	0.789902
ENSDART00000111899.2	0.805404		ENSDART00000149373.2	0.871389
ENSDART00000112004.3	0.842936		ENSDART00000164502.1	0.836502
ENSDART00000112075.3	0.660578		ENSDART00000039280.5	-1.0827
ENSDART00000112227.3	-1.03231		ENSDART00000135810.2	-0.705183
ENSDART00000112238.3	1.28003		ENSDART00000132412.1	-0.724439
ENSDART00000112242.2	-0.646652		ENSDART00000142752.2	-0.714113
ENSDART00000112246.3	-1.89431		ENSDART00000004716.9	-0.821718
ENSDART00000112290.3	0.959235		ENSDART00000140021.2	-0.721539
ENSDART00000112381.3	-1.08681		ENSDART00000139161.2	-0.742007
ENSDART00000112382.3	-1.01404		ENSDART00000088247.5	-0.572398
ENSDART00000112407.3	0.808425		ENSDART00000159588.1	-0.789296
ENSDART00000112414.3	-1.12304		ENSDART00000079930.5	-0.619215
ENSDART00000112441.3	-1.1175		ENSDART00000052355.5	0.509371
ENSDART00000112445.3	1.19206		ENSDART00000057179.6	-1.22106
ENSDART00000112497.3	3.71987		ENSDART00000171563.1	-1.23423
ENSDART00000112565.2	-1.08406		ENSDART00000049684.4	1.00829
ENSDART00000112599.3	-0.964108		ENSDART00000153282.2	0.558563
ENSDART00000112653.3	-0.999225		ENSDART00000063081.6	0.558226
ENSDART00000112711.3	-0.767229		ENSDART00000122351.1	0.558226
ENSDART00000112758.2	-2.46713		ENSDART00000003666.7	0.558536
ENSDART00000112847.2	0.938062		ENSDART00000167061.1	-2.14489
ENSDART00000112853.3	0.822478		ENSDART00000162206.1	1.61974
ENSDART00000113064.2	-1.09007		ENSDART00000169461.1	1.6967
ENSDART00000113066.3	0.68082		ENSDART00000170703.1	1.61764
ENSDART00000113098.4	-1.81482		ENSDART00000160978.1	1.53549
ENSDART00000113174.2	-0.924639		ENSDART00000166574.1	1.55251
ENSDART00000113232.3	0.666412		ENSDART00000161545.1	1.53549
ENSDART00000113301.2	-0.958558		ENSDART00000159978.1	1.53549
ENSDART00000113309.2	1.06587		ENSDART00000170580.1	-2.09177
ENSDART00000113314.3	1.44273		ENSDART00000158011.1	-2.19284
ENSDART00000113392.3	0.792516		ENSDART00000139151.3	1.15266
ENSDART00000113473.3	0.640739		ENSDART00000051723.5	1.11079
ENSDART00000113486.3	0.596407		ENSDART00000146830.2	-2.09126
ENSDART00000113582.4	0.612247		ENSDART00000021981.9	-1.85228
ENSDART00000113643.3	-0.704284		ENSDART00000166936.1	0.749813
ENSDART00000113669.3	1.08709		ENSDART00000126873.3	-0.720612
ENSDART00000113673.3	1.31843		ENSDART00000051361.5	-0.720762
ENSDART00000113748.2	0.815354		ENSDART00000158316.1	0.756496
ENSDART00000113757.3	0.942073		ENSDART00000163179.1	0.706021
ENSDART00000113797.4	0.706889		ENSDART00000140943.2	-2.54945
ENSDART00000113811.3	1.62093		ENSDART00000064842.5	-2.83091
ENSDART00000113883.3	-0.856827		ENSDART00000127766.2	-2.8258
ENSDART00000113901.3	1.14094		ENSDART00000145637.1	-1.43835
ENSDART00000113993.4	-0.644181		ENSDART00000137738.2	0.58906
ENSDART00000114059.3	0.691367		ENSDART00000138365.1	0.563428
ENSDART00000114097.3	-0.667959		ENSDART00000158981.1	-3.4036
ENSDART00000114190.3	0.786156		ENSDART00000044971.5	-0.722134
ENSDART00000114204.3	-2.52271		ENSDART00000100769.4	0.673775
ENSDART00000114215.4	0.737875		ENSDART00000104891.3	0.804904
ENSDART00000114230.3	0.908512		ENSDART00000001148.8	0.808067
ENSDART00000114383.2	0.725909		ENSDART00000164323.1	-0.594819
ENSDART00000114415.3	-1.04079		ENSDART00000161218.1	-0.599371
ENSDART00000114495.3	0.533619		ENSDART00000111074.4	0.749562
ENSDART00000114518.3	0.882139		ENSDART00000162132.1	-2.9742
ENSDART00000114549.2	-1.51625		ENSDART00000170301.1	-2.9742
ENSDART00000114676.2	-1.1445		ENSDART00000005345.8	-0.791686
ENSDART00000114811.2	-0.712264		ENSDART00000133989.1	-0.744734
ENSDART00000114824.3	0.575351		ENSDART00000167403.1	-0.815752
ENSDART00000114944.4	-0.876762		ENSDART00000161233.1	-2.50576
ENSDART00000114981.2	-0.70525		ENSDART00000165917.1	-2.54044
ENSDART00000115032.1	-0.975111		ENSDART00000171108.1	-1.57338
ENSDART00000115121.3	-0.662317		ENSDART00000017185.7	0.876136
ENSDART00000115178.3	-1.63175		ENSDART00000054367.4	-0.55618
ENSDART00000115233.3	-1.16965		ENSDART00000076542.4	-1.35677
ENSDART00000115297.3	-0.782542		ENSDART00000047069.6	-0.605512
ENSDART00000115303.3	-0.964654		ENSDART00000132257.1	0.82197
ENSDART00000116317.1	-1.11573		ENSDART00000035676.4	1.01654
ENSDART00000117474.3	-0.544002		ENSDART00000063420.6	-0.940711
ENSDART00000118495.1	0.90719		ENSDART00000149399.1	-0.847971
ENSDART00000118661.1	-0.949485		ENSDART00000063533.3	-0.851897
ENSDART00000118697.3	0.524917		ENSDART00000082235.4	-0.788172
ENSDART00000121385.2	-1.00068		ENSDART00000161063.1	-0.54068
ENSDART00000121432.2	0.622726		ENSDART00000162807.1	-0.944014
ENSDART00000121506.3	-1.09175		ENSDART00000162601.1	-1.0095
ENSDART00000121602.2	-0.956762		ENSDART00000080975.5	0.909828
ENSDART00000121686.2	-1.59296		ENSDART00000093277.3	-0.594054
ENSDART00000121758.2	0.81337		ENSDART00000151766.2	0.779694
ENSDART00000121837.2	0.667738		ENSDART00000017869.9	0.744758
ENSDART00000121959.3	-0.641112		ENSDART00000170790.1	0.839114
ENSDART00000121989.2	0.917499		ENSDART00000020167.10	0.95465
ENSDART00000121994.1	-0.612355		ENSDART00000157892.1	1.12028
ENSDART00000122093.2	-2.77789		ENSDART00000125462.1	1.0087
ENSDART00000122217.2	-0.551768		ENSDART00000075721.6	-0.786503
ENSDART00000122238.1	0.613906		ENSDART00000073778.5	-2.38215
ENSDART00000122257.2	-0.696471		ENSDART00000160970.1	-2.38585
ENSDART00000122288.3	-0.648442		ENSDART00000140570.2	0.613515
ENSDART00000122298.2	0.954121		ENSDART00000145286.1	0.552342
ENSDART00000122351.1	0.558226		ENSDART00000162404.1	0.5285
ENSDART00000122352.3	-0.695394		ENSDART00000162968.1	0.700242
ENSDART00000122359.2	0.627078		ENSDART00000146940.2	-1.75409
ENSDART00000122403.2	-0.523466		ENSDART00000024046.7	-1.75409
ENSDART00000122414.2	-1.56565		ENSDART00000133574.1	-1.73776
ENSDART00000122498.2	0.989946		ENSDART00000082604.4	-1.11667
ENSDART00000122564.3	-0.545944		ENSDART00000129197.2	0.743658
ENSDART00000122863.2	-0.64466		ENSDART00000149640.1	-1.87195
ENSDART00000122889.2	-0.754856		ENSDART00000134484.1	-0.65712
ENSDART00000122959.2	-0.89581		ENSDART00000102348.4	-0.634307
ENSDART00000123096.4	0.85859		ENSDART00000167938.1	-0.922153
ENSDART00000123189.3	-1.12216		ENSDART00000171219.1	-0.940232
ENSDART00000123204.2	-0.715211		ENSDART00000091932.5	-0.781458
ENSDART00000123207.2	1.2057		ENSDART00000080029.5	0.919248
ENSDART00000123330.2	-1.54717		ENSDART00000076850.5	-7.12568
ENSDART00000123362.2	-0.850069		ENSDART00000130422.2	-6.44232
ENSDART00000123384.2	-1.13288		ENSDART00000123680.2	1.59062
ENSDART00000123505.2	0.717452		ENSDART00000046253.4	1.96201
ENSDART00000123529.2	-0.555262		ENSDART00000135816.2	0.977865
ENSDART00000123608.2	0.529316		ENSDART00000147854.1	1.05828
ENSDART00000123619.3	-1.62886		ENSDART00000146551.1	1.1013
ENSDART00000123623.2	-0.763915		ENSDART00000152245.1	0.798594
ENSDART00000123635.3	0.729352		ENSDART00000011397.6	-1.5495
ENSDART00000123680.2	1.59062		ENSDART00000145138.1	0.666637
ENSDART00000123788.2	-3.97195		ENSDART00000125715.2	0.68866
ENSDART00000123905.2	-0.634052		ENSDART00000162224.1	0.68783
ENSDART00000123937.3	0.874927		ENSDART00000166582.1	0.685956
ENSDART00000123986.3	-0.996167		ENSDART00000029946.8	0.711502
ENSDART00000123988.3	-1.00422		ENSDART00000161026.1	0.832892
ENSDART00000124072.2	0.822191		ENSDART00000016960.8	0.997079
ENSDART00000124115.2	2.44546		ENSDART00000151404.1	0.771859
ENSDART00000124166.2	0.827674		ENSDART00000045086.8	-1.61867
ENSDART00000124197.2	1.22755		ENSDART00000099031.4	-1.37554
ENSDART00000124283.2	0.710295		ENSDART00000059012.6	-1.43719
ENSDART00000124308.2	0.879503		ENSDART00000125032.2	0.773798
ENSDART00000124349.2	-0.611074		ENSDART00000064335.5	0.938062
ENSDART00000124423.3	-0.675672		ENSDART00000112847.2	0.938062
ENSDART00000124432.2	-2.08786		ENSDART00000052638.5	-0.949112
ENSDART00000124516.2	-0.818606		ENSDART00000150112.1	-0.849291
ENSDART00000124621.2	0.760052		ENSDART00000149810.2	-0.934302
ENSDART00000124749.3	0.929887		ENSDART00000102459.4	-0.67907
ENSDART00000124810.2	0.61345		ENSDART00000048399.7	0.850449
ENSDART00000124811.2	1.05099		ENSDART00000128607.2	0.802487
ENSDART00000124843.3	0.839241		ENSDART00000108900.5	0.915133
ENSDART00000124855.2	0.834888		ENSDART00000061170.5	-2.29208
ENSDART00000124938.2	-4.02641		ENSDART00000148927.1	1.07501
ENSDART00000124982.2	0.832884		ENSDART00000167259.1	-0.834237
ENSDART00000125032.2	0.773798		ENSDART00000005090.8	-0.656852
ENSDART00000125092.3	-0.954426		ENSDART00000166098.1	-0.585723
ENSDART00000125097.2	-1.01034		ENSDART00000172949.1	0.672086
ENSDART00000125099.4	-0.742385		ENSDART00000004286.7	-1.14991
ENSDART00000125198.2	-2.69469		ENSDART00000164065.1	-1.13147
ENSDART00000125220.1	0.774013		ENSDART00000172450.1	-0.567387
ENSDART00000125272.2	-0.918003		ENSDART00000159598.1	-0.568117
ENSDART00000125344.2	0.750494		ENSDART00000058324.5	0.964019
ENSDART00000125439.2	0.693305		ENSDART00000062003.7	0.801334
ENSDART00000125457.2	-1.41015		ENSDART00000057819.7	-0.552378
ENSDART00000125462.1	1.0087		ENSDART00000161579.1	-0.552378
ENSDART00000125590.3	0.744153		ENSDART00000007827.7	0.760247
ENSDART00000125653.2	-0.705401		ENSDART00000147761.1	0.660347
ENSDART00000125715.2	0.68866		ENSDART00000164998.1	-0.890071
ENSDART00000125852.3	-0.760309		ENSDART00000164532.1	-0.890071
ENSDART00000125917.3	-1.03901		ENSDART00000165857.1	-0.890071
ENSDART00000125963.3	-0.638857		ENSDART00000127436.2	0.977463
ENSDART00000126021.2	-0.872002		ENSDART00000026280.5	1.0761
ENSDART00000126045.3	0.701024		ENSDART00000113582.4	0.612247
ENSDART00000126065.2	0.999172		ENSDART00000062795.3	0.608232
ENSDART00000126135.2	0.891575		ENSDART00000139466.3	-1.00972
ENSDART00000126148.2	-1.36371		ENSDART00000049464.7	1.02152
ENSDART00000126220.2	0.657695		ENSDART00000078311.5	0.906669
ENSDART00000126457.2	0.930132		ENSDART00000162581.1	-3.53397
ENSDART00000126598.2	-0.851978		ENSDART00000169458.1	-2.96914
ENSDART00000126845.2	0.55369		ENSDART00000162824.1	-3.82382
ENSDART00000126873.3	-0.720612		ENSDART00000163490.1	-3.87727
ENSDART00000126937.2	0.809184		ENSDART00000157790.1	-4.37217
ENSDART00000126963.3	-2.08786		ENSDART00000046716.5	-0.731754
ENSDART00000127131.2	1.20706		ENSDART00000077958.6	-1.05702
ENSDART00000127182.2	0.612304		ENSDART00000130493.3	-1.01186
ENSDART00000127270.2	-1.49512		ENSDART00000105101.4	-1.05702
ENSDART00000127291.3	-1.05367		ENSDART00000143000.3	-0.833879
ENSDART00000127302.2	-0.660955		ENSDART00000065239.5	-0.655756
ENSDART00000127325.2	-0.786131		ENSDART00000010786.5	-0.824166
ENSDART00000127396.2	-0.796407		ENSDART00000041861.4	0.667078
ENSDART00000127436.2	0.977463		ENSDART00000136995.1	-3.52172
ENSDART00000127570.3	-0.556933		ENSDART00000143142.1	0.74235
ENSDART00000127688.2	-0.909545		ENSDART00000006079.9	0.719351
ENSDART00000127766.2	-2.8258		ENSDART00000151157.1	-0.977398
ENSDART00000127809.2	0.944838		ENSDART00000125099.4	-0.742385
ENSDART00000127907.2	-0.854691		ENSDART00000138360.1	0.767247
ENSDART00000127937.2	0.748181		ENSDART00000162005.1	-1.36036
ENSDART00000127965.3	-1.08187		ENSDART00000037797.6	-0.796836
ENSDART00000128090.3	-4.91368		ENSDART00000101578.3	1.15752
ENSDART00000128156.2	-0.864289		ENSDART00000053304.5	-0.708871
ENSDART00000128223.2	-0.821595		ENSDART00000031499.8	1.10292
ENSDART00000128278.2	0.899789		ENSDART00000151896.1	1.06334
ENSDART00000128291.2	-0.524453		ENSDART00000104999.4	1.12394
ENSDART00000128380.4	0.535335		ENSDART00000022625.9	0.709174
ENSDART00000128404.2	-2.59224		ENSDART00000144585.1	-0.851728
ENSDART00000128482.2	0.677251		ENSDART00000014806.4	1.32434
ENSDART00000128542.2	0.595366		ENSDART00000018502.8	-1.06447
ENSDART00000128557.2	0.899903		ENSDART00000130131.3	-0.514067
ENSDART00000128607.2	0.802487		ENSDART00000141697.2	-1.07172
ENSDART00000128618.2	-0.628427		ENSDART00000023537.4	-1.0047
ENSDART00000128700.2	0.768375		ENSDART00000113392.3	0.792516
ENSDART00000128707.2	-0.659311		ENSDART00000170903.1	-0.960739
ENSDART00000128813.2	-0.606399		ENSDART00000162789.1	-1.57407
ENSDART00000128888.2	-1.15159		ENSDART00000003518.8	-1.02923
ENSDART00000128918.2	-1.25109		ENSDART00000045951.6	1.0131
ENSDART00000128935.1	-0.549564		ENSDART00000109546.3	0.69824
ENSDART00000128940.2	0.899928		ENSDART00000056764.4	0.772168
ENSDART00000128959.2	-1.38615		ENSDART00000066307.5	-0.705506
ENSDART00000128969.2	0.928296		ENSDART00000047191.5	-1.62706
ENSDART00000128971.1	-0.550022		ENSDART00000151245.1	-1.35286
ENSDART00000128979.2	0.930002		ENSDART00000063876.4	-1.30059
ENSDART00000128981.2	-1.38796		ENSDART00000141829.1	-0.947107
ENSDART00000129044.3	-1.89644		ENSDART00000149864.2	-0.643862
ENSDART00000129072.2	1.06209		ENSDART00000132486.2	0.609562
ENSDART00000129197.2	0.743658		ENSDART00000166312.1	-0.732515
ENSDART00000129378.1	1.01479		ENSDART00000161090.1	-0.801437
ENSDART00000129407.3	1.0401		ENSDART00000164030.1	-0.650236
ENSDART00000129539.2	-0.704176		ENSDART00000162851.1	-0.728287
ENSDART00000129585.2	1.41442		ENSDART00000145907.2	0.784522
ENSDART00000129597.2	-0.683229		ENSDART00000137851.1	0.737709
ENSDART00000129631.2	-0.62253		ENSDART00000105809.4	0.537026
ENSDART00000129656.2	0.60629		ENSDART00000155660.1	1.08142
ENSDART00000129661.2	0.859932		ENSDART00000113669.3	1.08709
ENSDART00000129741.2	-0.786209		ENSDART00000097433.5	0.700974
ENSDART00000129744.3	0.701869		ENSDART00000131309.2	0.678449
ENSDART00000129864.2	-2.37402		ENSDART00000027392.8	0.694877
ENSDART00000129963.2	1.35428		ENSDART00000099134.4	0.683848
ENSDART00000129970.2	-0.591775		ENSDART00000039551.6	0.683848
ENSDART00000130087.2	-1.11909		ENSDART00000044519.5	-2.42444
ENSDART00000130120.2	-0.724338		ENSDART00000043452.7	0.731281
ENSDART00000130131.3	-0.514067		ENSDART00000169547.1	-1.12116
ENSDART00000130243.3	-0.712399		ENSDART00000098417.2	-1.16236
ENSDART00000130292.2	-3.26416		ENSDART00000159541.1	-1.12251
ENSDART00000130400.2	-0.963158		ENSDART00000128707.2	-0.659311
ENSDART00000130415.2	-1.55588		ENSDART00000018155.6	0.667588
ENSDART00000130422.2	-6.44232		ENSDART00000109634.3	0.653381
ENSDART00000130434.3	-0.707524		ENSDART00000103785.4	-1.735
ENSDART00000130493.3	-1.01186		ENSDART00000152555.1	-1.32133
ENSDART00000130494.2	-1.05367		ENSDART00000089076.5	0.834704
ENSDART00000130546.2	-0.567806		ENSDART00000143482.1	0.875791
ENSDART00000130780.2	0.571803		ENSDART00000082622.5	0.808741
ENSDART00000130799.1	-1.05549		ENSDART00000143276.2	1.00966
ENSDART00000130856.3	-0.535609		ENSDART00000166902.1	0.972845
ENSDART00000130869.2	-1.70534		ENSDART00000067288.6	0.713076
ENSDART00000130876.2	-1.02685		ENSDART00000113643.3	-0.704284
ENSDART00000130877.2	0.887899		ENSDART00000142979.2	-0.782158
ENSDART00000130888.3	0.70947		ENSDART00000131137.2	-0.552938
ENSDART00000130936.2	-1.64477		ENSDART00000114811.2	-0.712264
ENSDART00000130952.2	-0.653823		ENSDART00000110560.3	1.10365
ENSDART00000131022.2	0.764119		ENSDART00000025691.8	-0.615646
ENSDART00000131072.1	-0.710491		ENSDART00000167816.1	-0.615624
ENSDART00000131080.2	-1.06224		ENSDART00000139999.1	-0.89897
ENSDART00000131126.4	0.612647		ENSDART00000158171.1	-0.875985
ENSDART00000131137.2	-0.552938		ENSDART00000004392.7	-0.622476
ENSDART00000131237.2	0.826827		ENSDART00000151291.1	-0.669309
ENSDART00000131284.1	0.951342		ENSDART00000135988.1	1.30644
ENSDART00000131309.2	0.678449		ENSDART00000124811.2	1.05099
ENSDART00000131339.2	-0.68135		ENSDART00000144544.2	-0.609567
ENSDART00000131351.1	-1.00955		ENSDART00000159444.1	-0.608723
ENSDART00000131369.2	0.93547		ENSDART00000042990.4	-0.60875
ENSDART00000131415.1	0.735032		ENSDART00000077296.6	0.767857
ENSDART00000131524.1	-0.762918		ENSDART00000131690.1	-0.78987
ENSDART00000131552.2	2.05899		ENSDART00000014685.6	-0.775676
ENSDART00000131558.2	-0.822181		ENSDART00000162256.1	-0.826541
ENSDART00000131660.1	-0.508423		ENSDART00000019392.6	-0.842445
ENSDART00000131690.1	-0.78987		ENSDART00000144283.2	-1.4316
ENSDART00000131758.2	-0.792763		ENSDART00000047769.7	-1.43079
ENSDART00000131820.1	1.09118		ENSDART00000015773.9	0.540375
ENSDART00000131857.2	0.980355		ENSDART00000015092.8	-0.81363
ENSDART00000131882.1	1.18635		ENSDART00000149189.1	-1.03875
ENSDART00000131891.1	0.74405		ENSDART00000038990.7	-0.609349
ENSDART00000131964.2	-1.95572		ENSDART00000173209.1	-0.509992
ENSDART00000131977.2	0.660703		ENSDART00000164837.1	-0.509033
ENSDART00000132083.2	1.79423		ENSDART00000064197.3	0.855813
ENSDART00000132103.3	-1.0301		ENSDART00000128959.2	-1.38615
ENSDART00000132115.1	0.578302		ENSDART00000137398.2	-1.34592
ENSDART00000132118.2	-1.54048		ENSDART00000093160.5	-1.30363
ENSDART00000132129.2	0.818399		ENSDART00000146431.2	0.783809
ENSDART00000132162.1	0.91724		ENSDART00000099285.3	0.783809
ENSDART00000132163.2	0.927365		ENSDART00000080925.3	-0.917436
ENSDART00000132206.2	-0.721356		ENSDART00000077910.6	-0.836094
ENSDART00000132208.2	-1.08311		ENSDART00000144084.1	-0.825242
ENSDART00000132257.1	0.82197		ENSDART00000167927.1	-0.830656
ENSDART00000132288.1	0.839271		ENSDART00000011967.6	-1.05915
ENSDART00000132323.2	1.12976		ENSDART00000123635.3	0.729352
ENSDART00000132363.2	-0.608388		ENSDART00000051491.4	0.808098
ENSDART00000132378.3	0.73779		ENSDART00000164520.1	-0.543114
ENSDART00000132393.2	0.808487		ENSDART00000058965.5	-0.548753
ENSDART00000132411.1	0.885114		ENSDART00000139591.2	0.86408
ENSDART00000132412.1	-0.724439		ENSDART00000132129.2	0.818399
ENSDART00000132430.2	-0.774442		ENSDART00000049180.4	0.847924
ENSDART00000132434.2	-0.585814		ENSDART00000111531.3	0.744998
ENSDART00000132466.4	-1.26612		ENSDART00000112290.3	0.959235
ENSDART00000132486.2	0.609562		ENSDART00000062740.3	0.958548
ENSDART00000132498.2	1.54562		ENSDART00000059339.5	0.726043
ENSDART00000132533.1	0.755862		ENSDART00000130780.2	0.571803
ENSDART00000132632.2	0.745056		ENSDART00000146632.1	0.793812
ENSDART00000132670.2	0.829922		ENSDART00000142671.1	0.809092
ENSDART00000132741.1	1.10895		ENSDART00000005901.8	0.594532
ENSDART00000132761.1	-0.847387		ENSDART00000106488.1	0.593073
ENSDART00000132806.2	-0.800635		ENSDART00000012637.8	-6.45723
ENSDART00000132961.2	-0.872516		ENSDART00000088697.5	0.871413
ENSDART00000132981.1	-1.8443		ENSDART00000153470.2	-1.00456
ENSDART00000133031.2	0.862318		ENSDART00000130400.2	-0.963158
ENSDART00000133032.2	-1.44401		ENSDART00000134386.2	0.810556
ENSDART00000133036.1	0.650426		ENSDART00000143900.2	0.603863
ENSDART00000133319.2	-0.751241		ENSDART00000140969.2	-1.20688
ENSDART00000133327.1	-0.676961		ENSDART00000132806.2	-0.800635
ENSDART00000133482.2	1.35293		ENSDART00000144305.2	-0.767385
ENSDART00000133574.1	-1.73776		ENSDART00000147802.1	-0.767594
ENSDART00000133591.1	-0.849164		ENSDART00000105874.4	-1.18257
ENSDART00000133613.1	1.07298		ENSDART00000160004.1	0.810212
ENSDART00000133695.1	-1.0927		ENSDART00000159077.1	0.850516
ENSDART00000133740.2	-0.955097		ENSDART00000080536.6	0.943283
ENSDART00000133797.1	-0.700133		ENSDART00000155128.2	0.616388
ENSDART00000133799.1	0.833747		ENSDART00000153815.1	0.735818
ENSDART00000133845.1	-0.848369		ENSDART00000130888.3	0.70947
ENSDART00000133858.1	-0.949282		ENSDART00000050855.3	0.714856
ENSDART00000133904.1	-1.07164		ENSDART00000160542.1	-1.06744
ENSDART00000133959.2	0.854136		ENSDART00000073742.3	-1.02587
ENSDART00000133977.3	-1.50809		ENSDART00000006449.7	-0.802314
ENSDART00000133989.1	-0.744734		ENSDART00000144313.1	-0.68104
ENSDART00000134094.2	-0.598743		ENSDART00000058775.5	-0.796429
ENSDART00000134179.2	0.995265		ENSDART00000083213.5	-0.922821
ENSDART00000134208.2	-0.638184		ENSDART00000020824.7	0.740005
ENSDART00000134228.1	1.11149		ENSDART00000067190.4	0.63219
ENSDART00000134255.1	-0.815662		ENSDART00000128969.2	0.928296
ENSDART00000134267.2	-1.11851		ENSDART00000066080.5	0.878585
ENSDART00000134272.1	-0.987681		ENSDART00000042061.8	-1.94157
ENSDART00000134292.1	-0.539762		ENSDART00000103795.4	-1.18969
ENSDART00000134314.1	-1.24737		ENSDART00000155017.2	-0.89661
ENSDART00000134326.2	-1.14592		ENSDART00000137347.1	0.753796
ENSDART00000134361.1	0.5565		ENSDART00000167811.1	0.797586
ENSDART00000134386.2	0.810556		ENSDART00000171969.1	0.808503
ENSDART00000134400.1	1.1595		ENSDART00000146737.1	0.786381
ENSDART00000134437.1	0.814732		ENSDART00000148603.2	-0.577474
ENSDART00000134484.1	-0.65712		ENSDART00000043887.7	-0.574507
ENSDART00000134626.2	-3.34615		ENSDART00000057377.4	0.668649
ENSDART00000134659.2	1.00205		ENSDART00000099994.4	-0.529057
ENSDART00000134661.1	0.721681		ENSDART00000141549.1	-0.63474
ENSDART00000134723.1	-0.717774		ENSDART00000159178.1	-0.526845
ENSDART00000134792.1	0.894145		ENSDART00000168898.1	-0.517672
ENSDART00000134811.1	0.897517		ENSDART00000144245.1	-0.572777
ENSDART00000134860.2	0.843519		ENSDART00000098604.3	-1.66579
ENSDART00000134884.1	0.86548		ENSDART00000137132.1	-1.43069
ENSDART00000134893.2	-0.746543		ENSDART00000130936.2	-1.64477
ENSDART00000134968.1	-0.788617		ENSDART00000102629.3	-1.23024
ENSDART00000135003.1	0.867063		ENSDART00000027171.7	0.635986
ENSDART00000135026.3	0.649989		ENSDART00000134811.1	0.897517
ENSDART00000135190.1	-0.927354		ENSDART00000142666.3	0.656363
ENSDART00000135267.2	1.20328		ENSDART00000142385.1	0.703565
ENSDART00000135318.1	-0.712785		ENSDART00000169837.1	0.687888
ENSDART00000135353.2	0.798641		ENSDART00000165654.1	0.563338
ENSDART00000135373.1	-0.688843		ENSDART00000166421.1	0.809417
ENSDART00000135389.2	0.774325		ENSDART00000160044.1	0.57122
ENSDART00000135569.2	-0.534535		ENSDART00000160389.1	0.573403
ENSDART00000135583.2	0.909291		ENSDART00000151847.3	-0.503766
ENSDART00000135619.2	-1.36713		ENSDART00000064412.6	-0.550087
ENSDART00000135733.2	0.820061		ENSDART00000103228.4	-0.587529
ENSDART00000135741.1	-1.03318		ENSDART00000128291.2	-0.524453
ENSDART00000135810.2	-0.705183		ENSDART00000055921.6	-1.16301
ENSDART00000135816.2	0.977865		ENSDART00000169313.1	-1.16882
ENSDART00000135820.2	-0.629122		ENSDART00000059712.5	-1.16375
ENSDART00000135951.2	0.815989		ENSDART00000123937.3	0.874927
ENSDART00000135958.1	1.26892		ENSDART00000150187.2	-0.816409
ENSDART00000135959.2	-2.60503		ENSDART00000149499.1	-0.714543
ENSDART00000135988.1	1.30644		ENSDART00000148944.1	-0.710768
ENSDART00000136053.1	-0.828095		ENSDART00000015016.9	-0.816409
ENSDART00000136059.2	-0.780062		ENSDART00000144637.2	-0.627005
ENSDART00000136085.1	-0.619104		ENSDART00000099021.4	-0.631585
ENSDART00000136134.1	-0.903536		ENSDART00000102498.4	1.11753
ENSDART00000136142.1	-0.59158		ENSDART00000162124.1	-0.635986
ENSDART00000136271.2	-4.27129		ENSDART00000039700.6	0.663946
ENSDART00000136306.1	-2.21812		ENSDART00000013079.8	0.585048
ENSDART00000136314.2	-1.29464		ENSDART00000159943.1	0.597409
ENSDART00000136498.1	0.93326		ENSDART00000140270.2	0.801457
ENSDART00000136599.1	1.21442		ENSDART00000134661.1	0.721681
ENSDART00000136631.1	-0.726814		ENSDART00000151358.2	-0.909539
ENSDART00000136665.1	0.645866		ENSDART00000143449.2	-1.05122
ENSDART00000136666.1	1.02877		ENSDART00000171753.1	-0.959447
ENSDART00000136682.2	-0.742032		ENSDART00000146018.2	0.659573
ENSDART00000136775.2	-0.753632		ENSDART00000103399.5	0.808682
ENSDART00000136785.1	-1.19333		ENSDART00000080549.3	-0.565551
ENSDART00000136795.3	0.905941		ENSDART00000058870.5	-0.965902
ENSDART00000136839.2	-0.585536		ENSDART00000034544.8	-1.09012
ENSDART00000136855.1	-1.41051		ENSDART00000157645.1	-1.08638
ENSDART00000136868.1	-1.01642		ENSDART00000103588.4	-1.00067
ENSDART00000136916.4	-1.28735		ENSDART00000161472.1	-0.957089
ENSDART00000136965.1	-0.601656		ENSDART00000023101.6	-0.793229
ENSDART00000136990.2	0.788279		ENSDART00000134723.1	-0.717774
ENSDART00000136995.1	-3.52172		ENSDART00000162557.1	-0.893356
ENSDART00000137076.2	0.692793		ENSDART00000164572.1	-0.833457
ENSDART00000137106.1	-2.65669		ENSDART00000167220.1	-0.905418
ENSDART00000137132.1	-1.43069		ENSDART00000030934.7	0.831686
ENSDART00000137151.1	0.776455		ENSDART00000152253.1	0.767649
ENSDART00000137154.1	1.06775		ENSDART00000074327.4	-0.816297
ENSDART00000137183.1	-0.711286		ENSDART00000055623.5	-0.64523
ENSDART00000137210.2	-0.734945		ENSDART00000048722.7	-0.679731
ENSDART00000137266.1	-3.91465		ENSDART00000078352.4	0.62429
ENSDART00000137267.3	-1.10998		ENSDART00000098980.4	-0.903542
ENSDART00000137347.1	0.753796		ENSDART00000066384.4	-0.897396
ENSDART00000137364.1	1.09081		ENSDART00000149235.2	0.838283
ENSDART00000137398.2	-1.34592		ENSDART00000020529.8	0.769666
ENSDART00000137525.2	0.583724		ENSDART00000140910.1	0.800574
ENSDART00000137564.3	-1.14781		ENSDART00000077304.5	0.725226
ENSDART00000137579.1	-0.785347		ENSDART00000126065.2	0.999172
ENSDART00000137640.2	-1.13522		ENSDART00000098636.4	-1.04209
ENSDART00000137661.2	-1.02772		ENSDART00000104546.5	-0.959457
ENSDART00000137680.2	-1.07168		ENSDART00000168562.1	-0.948298
ENSDART00000137738.2	0.58906		ENSDART00000056686.6	0.945349
ENSDART00000137757.2	0.774037		ENSDART00000127291.3	-1.05367
ENSDART00000137787.2	0.701734		ENSDART00000130494.2	-1.05367
ENSDART00000137814.2	-2.98889		ENSDART00000139368.1	0.530567
ENSDART00000137851.1	0.737709		ENSDART00000126045.3	0.701024
ENSDART00000137881.2	-1.44015		ENSDART00000129744.3	0.701869
ENSDART00000137930.1	-1.33903		ENSDART00000158936.1	0.673877
ENSDART00000138016.1	0.769345		ENSDART00000167394.1	0.632389
ENSDART00000138064.2	-1.23739		ENSDART00000148258.1	0.662769
ENSDART00000138096.1	0.612535		ENSDART00000007640.9	0.738175
ENSDART00000138113.1	-0.981462		ENSDART00000024616.8	0.892769
ENSDART00000138130.1	0.619972		ENSDART00000144866.2	1.02336
ENSDART00000138244.2	-0.725814		ENSDART00000165325.1	-0.986329
ENSDART00000138264.1	0.867372		ENSDART00000135820.2	-0.629122
ENSDART00000138319.2	-0.556101		ENSDART00000144281.1	-0.755597
ENSDART00000138324.2	-0.731767		ENSDART00000114215.4	0.737875
ENSDART00000138360.1	0.767247		ENSDART00000147192.1	0.922106
ENSDART00000138365.1	0.563428		ENSDART00000144663.1	0.730418
ENSDART00000138378.2	-0.866385		ENSDART00000160061.1	0.849921
ENSDART00000138392.2	-1.51747		ENSDART00000151426.2	1.03647
ENSDART00000138460.2	-0.791609		ENSDART00000019705.6	0.647957
ENSDART00000138464.1	0.749497		ENSDART00000132378.3	0.73779
ENSDART00000138475.2	0.888906		ENSDART00000139573.1	0.764967
ENSDART00000138526.1	0.906104		ENSDART00000160817.1	0.749993
ENSDART00000138550.1	-1.43247		ENSDART00000000087.9	0.695819
ENSDART00000138563.1	0.64633		ENSDART00000109138.3	-0.605681
ENSDART00000138634.2	-0.756936		ENSDART00000129407.3	1.0401
ENSDART00000138701.1	-0.546022		ENSDART00000048218.5	1.15008
ENSDART00000138710.1	1.0853		ENSDART00000132430.2	-0.774442
ENSDART00000138815.1	-2.68922		ENSDART00000145114.2	0.599279
ENSDART00000138871.2	-1.61017		ENSDART00000164642.1	-0.703006
ENSDART00000138911.2	-0.675126		ENSDART00000148701.2	0.836989
ENSDART00000138957.1	-3.30164		ENSDART00000170467.1	0.806227
ENSDART00000138961.2	-0.683579		ENSDART00000158959.1	1.39607
ENSDART00000139014.2	1.10125		ENSDART00000169660.1	1.32429
ENSDART00000139019.1	-0.927976		ENSDART00000103784.5	-0.925753
ENSDART00000139080.2	0.6733		ENSDART00000164249.1	-0.933177
ENSDART00000139103.1	-0.580801		ENSDART00000170307.1	-0.836146
ENSDART00000139141.2	1.36219		ENSDART00000080348.6	0.771615
ENSDART00000139151.3	1.15266		ENSDART00000059014.6	-3.00927
ENSDART00000139161.2	-0.742007		ENSDART00000161764.1	-3.00927
ENSDART00000139175.1	-1.01652		ENSDART00000147104.1	-1.56282
ENSDART00000139209.2	-0.773631		ENSDART00000099030.4	-1.56349
ENSDART00000139241.1	0.707227		ENSDART00000160942.1	-1.54915
ENSDART00000139305.1	-1.05207		ENSDART00000140391.2	0.936938
ENSDART00000139324.2	-1.68879		ENSDART00000081659.4	0.970799
ENSDART00000139368.1	0.530567		ENSDART00000169120.1	0.970799
ENSDART00000139394.1	-0.872483		ENSDART00000170970.1	0.970799
ENSDART00000139412.2	-0.735826		ENSDART00000105174.5	0.562693
ENSDART00000139454.3	-1.06275		ENSDART00000074620.4	0.962759
ENSDART00000139466.3	-1.00972		ENSDART00000145710.2	0.961518
ENSDART00000139573.1	0.764967		ENSDART00000110763.4	0.956102
ENSDART00000139590.1	-1.73667		ENSDART00000168673.1	-0.549775
ENSDART00000139591.2	0.86408		ENSDART00000128971.1	-0.550022
ENSDART00000139600.2	-0.611508		ENSDART00000011146.5	-0.631214
ENSDART00000139620.2	0.822258		ENSDART00000167289.1	0.591352
ENSDART00000139688.3	0.852415		ENSDART00000104074.3	-4.26857
ENSDART00000139746.3	-0.974495		ENSDART00000023550.10	-0.623058
ENSDART00000139762.2	0.887952		ENSDART00000154307.1	-0.686466
ENSDART00000139841.2	-1.11431		ENSDART00000026903.10	0.80737
ENSDART00000139852.1	0.73896		ENSDART00000101956.4	0.805464
ENSDART00000139865.1	-0.544353		ENSDART00000151934.2	-0.612986
ENSDART00000139874.1	-3.83378		ENSDART00000129631.2	-0.62253
ENSDART00000139917.2	0.809816		ENSDART00000149698.1	-1.13629
ENSDART00000139919.1	-0.787104		ENSDART00000168228.1	-0.692657
ENSDART00000139999.1	-0.89897		ENSDART00000138871.2	-1.61017
ENSDART00000140021.2	-0.721539		ENSDART00000110066.2	-1.63234
ENSDART00000140153.2	1.08174		ENSDART00000150507.1	1.0927
ENSDART00000140171.1	1.09186		ENSDART00000129072.2	1.06209
ENSDART00000140175.2	0.937501		ENSDART00000164915.1	-1.44391
ENSDART00000140185.2	-0.661962		ENSDART00000161223.1	0.610609
ENSDART00000140188.1	-0.734346		ENSDART00000172116.1	0.631552
ENSDART00000140190.1	-0.985599		ENSDART00000166786.1	0.653648
ENSDART00000140219.1	0.64319		ENSDART00000170483.1	0.659507
ENSDART00000140243.2	-0.955097		ENSDART00000007732.7	-0.757248
ENSDART00000140270.2	0.801457		ENSDART00000172255.1	0.732331
ENSDART00000140272.1	-0.905035		ENSDART00000134437.1	0.814732
ENSDART00000140368.1	-1.37873		ENSDART00000140243.2	-0.955097
ENSDART00000140391.2	0.936938		ENSDART00000133740.2	-0.955097
ENSDART00000140411.1	-0.662105		ENSDART00000133858.1	-0.949282
ENSDART00000140412.1	1.11261		ENSDART00000135741.1	-1.03318
ENSDART00000140540.2	-1.52925		ENSDART00000100217.4	-0.955375
ENSDART00000140547.1	-0.980053		ENSDART00000171459.1	1.3218
ENSDART00000140557.3	1.17651		ENSDART00000019004.8	-1.04421
ENSDART00000140570.2	0.613515		ENSDART00000132761.1	-0.847387
ENSDART00000140586.1	-0.491158		ENSDART00000165831.1	-1.03819
ENSDART00000140676.1	-0.640676		ENSDART00000088890.4	0.866688
ENSDART00000140696.2	-2.69471		ENSDART00000134255.1	-0.815662
ENSDART00000140717.2	0.717371		ENSDART00000140933.2	1.133
ENSDART00000140827.1	0.624463		ENSDART00000171973.1	1.14048
ENSDART00000140841.1	0.969402		ENSDART00000027482.9	0.733369
ENSDART00000140910.1	0.800574		ENSDART00000124283.2	0.710295
ENSDART00000140933.2	1.133		ENSDART00000168153.1	0.669924
ENSDART00000140943.2	-2.54945		ENSDART00000106590.4	0.759001
ENSDART00000140969.2	-1.20688		ENSDART00000172368.1	0.673946
ENSDART00000141114.2	0.852182		ENSDART00000125439.2	0.693305
ENSDART00000141187.1	-1.386		ENSDART00000174118.1	-0.646133
ENSDART00000141198.2	-0.601		ENSDART00000153774.1	1.72837
ENSDART00000141206.1	-1.09091		ENSDART00000132083.2	1.79423
ENSDART00000141211.1	0.744264		ENSDART00000103878.4	-0.832381
ENSDART00000141354.1	0.71435		ENSDART00000123619.3	-1.62886
ENSDART00000141387.3	0.893933		ENSDART00000139080.2	0.6733
ENSDART00000141407.2	-0.74173		ENSDART00000131977.2	0.660703
ENSDART00000141418.2	-0.794905		ENSDART00000110922.3	0.894697
ENSDART00000141440.1	-0.577788		ENSDART00000061735.4	0.889409
ENSDART00000141535.1	0.515521		ENSDART00000141904.2	-2.24809
ENSDART00000141549.1	-0.63474		ENSDART00000077221.5	-2.2482
ENSDART00000141643.2	-0.916073		ENSDART00000140827.1	0.624463
ENSDART00000141687.1	-2.1921		ENSDART00000167515.1	-0.746184
ENSDART00000141697.2	-1.07172		ENSDART00000157854.1	-0.741326
ENSDART00000141769.2	-0.99815		ENSDART00000161361.1	-0.80116
ENSDART00000141829.1	-0.947107		ENSDART00000171644.1	-0.788776
ENSDART00000141861.1	-2.19329		ENSDART00000159592.1	-0.534537
ENSDART00000141904.2	-2.24809		ENSDART00000163936.1	-0.744455
ENSDART00000142011.1	1.05502		ENSDART00000064801.5	-0.842461
ENSDART00000142096.2	-1.07968		ENSDART00000159070.1	-1.33351
ENSDART00000142168.1	-0.951454		ENSDART00000165040.1	-1.27821
ENSDART00000142190.1	-1.23809		ENSDART00000171031.1	-1.34461
ENSDART00000142275.1	-0.577364		ENSDART00000167363.1	-1.31432
ENSDART00000142310.1	-1.02199		ENSDART00000171385.1	0.953289
ENSDART00000142375.1	-1.09334		ENSDART00000158162.1	0.974479
ENSDART00000142377.1	1.19093		ENSDART00000164258.1	0.936384
ENSDART00000142385.1	0.703565		ENSDART00000170490.1	0.990112
ENSDART00000142427.1	-0.783713		ENSDART00000147507.2	-4.85554
ENSDART00000142471.2	-0.805426		ENSDART00000135959.2	-2.60503
ENSDART00000142569.1	0.942603		ENSDART00000136271.2	-4.27129
ENSDART00000142600.1	-0.690905		ENSDART00000146307.2	-4.4131
ENSDART00000142645.1	1.21587		ENSDART00000143378.1	-4.61236
ENSDART00000142666.3	0.656363		ENSDART00000145800.1	-1.22286
ENSDART00000142671.1	0.809092		ENSDART00000160750.1	-5.0442
ENSDART00000142714.2	-2.06474		ENSDART00000083070.3	-4.80451
ENSDART00000142752.2	-0.714113		ENSDART00000020266.7	0.651443
ENSDART00000142915.3	-0.879863
ENSDART00000142952.1	-2.64902
ENSDART00000142957.2	-4.76352
ENSDART00000142979.2	-0.782158
ENSDART00000143000.3	-0.833879
ENSDART00000143044.2	2.90898
ENSDART00000143120.1	1.28904
ENSDART00000143142.1	0.74235
ENSDART00000143276.2	1.00966
ENSDART00000143301.2	-1.15461
ENSDART00000143312.1	-0.655276
ENSDART00000143364.1	-0.630635
ENSDART00000143378.1	-4.61236
ENSDART00000143449.2	-1.05122
ENSDART00000143479.1	-0.875766
ENSDART00000143482.1	0.875791
ENSDART00000143541.1	-0.871912
ENSDART00000143555.3	0.892515
ENSDART00000143619.1	-3.51588
ENSDART00000143630.1	-1.43468
ENSDART00000143653.2	-0.581768
ENSDART00000143741.1	1.09144
ENSDART00000143753.1	-4.63102
ENSDART00000143840.2	-0.583486
ENSDART00000143885.2	-0.656334
ENSDART00000143900.2	0.603863
ENSDART00000143958.1	0.785537
ENSDART00000143974.1	0.71393
ENSDART00000144030.2	-1.35551
ENSDART00000144036.1	-1.5852
ENSDART00000144061.2	-3.69442
ENSDART00000144084.1	-0.825242
ENSDART00000144092.2	0.581207
ENSDART00000144146.1	-0.66318
ENSDART00000144216.1	1.28581
ENSDART00000144245.1	-0.572777
ENSDART00000144272.1	0.784276
ENSDART00000144280.1	-1.75158
ENSDART00000144281.1	-0.755597
ENSDART00000144282.1	0.828758
ENSDART00000144283.2	-1.4316
ENSDART00000144305.2	-0.767385
ENSDART00000144313.1	-0.68104
ENSDART00000144449.1	0.798881
ENSDART00000144471.2	0.834182
ENSDART00000144544.2	-0.609567
ENSDART00000144545.1	0.829073
ENSDART00000144585.1	-0.851728
ENSDART00000144602.1	2.64045
ENSDART00000144637.2	-0.627005
ENSDART00000144660.1	0.77849
ENSDART00000144663.1	0.730418
ENSDART00000144807.2	-0.990805
ENSDART00000144866.2	1.02336
ENSDART00000144870.2	0.687387
ENSDART00000144932.2	-0.593688
ENSDART00000145051.1	0.932749
ENSDART00000145083.2	0.646772
ENSDART00000145114.2	0.599279
ENSDART00000145138.1	0.666637
ENSDART00000145158.1	0.955526
ENSDART00000145232.1	-0.743401
ENSDART00000145286.1	0.552342
ENSDART00000145294.2	0.815378
ENSDART00000145316.1	-2.27612
ENSDART00000145353.1	-0.973838
ENSDART00000145381.2	-1.05928
ENSDART00000145400.1	0.974939
ENSDART00000145496.1	-0.625626
ENSDART00000145538.1	-0.676525
ENSDART00000145583.1	0.69961
ENSDART00000145637.1	-1.43835
ENSDART00000145639.1	-1.8429
ENSDART00000145648.1	-0.769254
ENSDART00000145650.1	-1.1812
ENSDART00000145710.2	0.961518
ENSDART00000145772.3	0.996711
ENSDART00000145800.1	-1.22286
ENSDART00000145852.1	-0.672879
ENSDART00000145886.2	0.778828
ENSDART00000145904.2	-0.760226
ENSDART00000145906.2	-1.19721
ENSDART00000145907.2	0.784522
ENSDART00000145954.1	-0.697782
ENSDART00000145970.2	1.4958
ENSDART00000145976.1	-1.0147
ENSDART00000146018.2	0.659573
ENSDART00000146060.2	-1.06
ENSDART00000146185.1	-1.71118
ENSDART00000146194.2	-0.958699
ENSDART00000146209.2	1.46545
ENSDART00000146255.1	-1.48538
ENSDART00000146307.2	-4.4131
ENSDART00000146374.1	1.85452
ENSDART00000146431.2	0.783809
ENSDART00000146471.1	-1.67121
ENSDART00000146551.1	1.1013
ENSDART00000146610.2	-0.879055
ENSDART00000146632.1	0.793812
ENSDART00000146737.1	0.786381
ENSDART00000146766.2	0.563578
ENSDART00000146784.1	-1.00535
ENSDART00000146830.2	-2.09126
ENSDART00000146841.2	1.14918
ENSDART00000146859.1	0.690723
ENSDART00000146864.1	0.805247
ENSDART00000146890.2	-1.18583
ENSDART00000146940.2	-1.75409
ENSDART00000147029.2	0.777625
ENSDART00000147066.1	-0.86287
ENSDART00000147083.1	-1.51213
ENSDART00000147104.1	-1.56282
ENSDART00000147146.2	-1.54455
ENSDART00000147192.1	0.922106
ENSDART00000147312.1	-1.4526
ENSDART00000147380.1	-1.85834
ENSDART00000147404.1	-0.789863
ENSDART00000147466.1	-0.609701
ENSDART00000147497.2	-1.23551
ENSDART00000147507.2	-4.85554
ENSDART00000147518.1	0.71593
ENSDART00000147527.1	-2.16215
ENSDART00000147637.1	-0.881428
ENSDART00000147662.2	-0.941981
ENSDART00000147690.2	-0.655383
ENSDART00000147706.1	-0.99873
ENSDART00000147761.1	0.660347
ENSDART00000147795.1	-0.901861
ENSDART00000147802.1	-0.767594
ENSDART00000147832.1	-5.62343
ENSDART00000147854.1	1.05828
ENSDART00000147890.1	-0.764065
ENSDART00000147892.1	-0.640523
ENSDART00000147895.2	-0.78863
ENSDART00000147897.1	-0.756266
ENSDART00000147943.1	-0.911149
ENSDART00000148041.1	-2.05371
ENSDART00000148067.1	-0.74725
ENSDART00000148160.2	0.653123
ENSDART00000148225.2	0.878988
ENSDART00000148258.1	0.662769
ENSDART00000148292.1	-1.80923
ENSDART00000148324.1	-0.682622
ENSDART00000148357.2	0.546431
ENSDART00000148444.1	-5.50808
ENSDART00000148454.2	-1.76346
ENSDART00000148508.2	-0.609574
ENSDART00000148515.1	0.756621
ENSDART00000148562.2	0.769101
ENSDART00000148603.2	-0.577474
ENSDART00000148621.1	0.75038
ENSDART00000148633.1	-1.73568
ENSDART00000148653.2	0.954774
ENSDART00000148689.1	1.03635
ENSDART00000148701.2	0.836989
ENSDART00000148705.1	-0.729685
ENSDART00000148726.2	-1.21894
ENSDART00000148840.1	0.60916
ENSDART00000148892.1	1.00452
ENSDART00000148894.1	1.02212
ENSDART00000148927.1	1.07501
ENSDART00000148938.3	-0.76539
ENSDART00000148939.2	-0.83624
ENSDART00000148944.1	-0.710768
ENSDART00000148961.1	-1.51626
ENSDART00000149020.1	-0.752333
ENSDART00000149053.1	-1.49433
ENSDART00000149062.1	0.856635
ENSDART00000149089.2	-1.12133
ENSDART00000149138.2	0.799307
ENSDART00000149172.1	0.912807
ENSDART00000149189.1	-1.03875
ENSDART00000149192.1	-0.781931
ENSDART00000149200.1	-1.07643
ENSDART00000149235.2	0.838283
ENSDART00000149369.1	-0.808075
ENSDART00000149373.2	0.871389
ENSDART00000149399.1	-0.847971
ENSDART00000149410.2	-1.89278
ENSDART00000149429.1	-1.36384
ENSDART00000149499.1	-0.714543
ENSDART00000149501.2	0.770839
ENSDART00000149532.2	-5.66029
ENSDART00000149534.1	0.932018
ENSDART00000149572.1	0.872698
ENSDART00000149640.1	-1.87195
ENSDART00000149674.1	1.01438
ENSDART00000149698.1	-1.13629
ENSDART00000149795.1	-1.68956
ENSDART00000149810.2	-0.934302
ENSDART00000149823.1	-1.0481
ENSDART00000149864.2	-0.643862
ENSDART00000149899.1	-0.938216
ENSDART00000149920.2	-0.787047
ENSDART00000150051.1	-0.826624
ENSDART00000150107.1	-0.647143
ENSDART00000150112.1	-0.849291
ENSDART00000150187.2	-0.816409
ENSDART00000150188.2	0.938235
ENSDART00000150200.1	-0.872094
ENSDART00000150246.1	1.13209
ENSDART00000150299.1	0.617502
ENSDART00000150416.1	-0.946034
ENSDART00000150424.2	0.549798
ENSDART00000150496.1	0.683295
ENSDART00000150507.1	1.0927
ENSDART00000150617.1	-1.49577
ENSDART00000150621.1	0.930132
ENSDART00000150647.1	1.16005
ENSDART00000150675.1	1.13036
ENSDART00000150799.1	0.900783
ENSDART00000150838.1	1.07317
ENSDART00000150851.1	-1.28471
ENSDART00000150996.1	-4.96624
ENSDART00000151150.1	-1.77565
ENSDART00000151157.1	-0.977398
ENSDART00000151245.1	-1.35286
ENSDART00000151278.1	-1.12887
ENSDART00000151291.1	-0.669309
ENSDART00000151322.1	0.757761
ENSDART00000151324.2	0.58481
ENSDART00000151326.1	-1.51774
ENSDART00000151358.2	-0.909539
ENSDART00000151386.1	-0.816679
ENSDART00000151389.1	0.545355
ENSDART00000151398.1	-1.52919
ENSDART00000151404.1	0.771859
ENSDART00000151417.1	-1.02822
ENSDART00000151426.2	1.03647
ENSDART00000151445.1	-2.29411
ENSDART00000151496.2	-1.07394
ENSDART00000151594.1	0.607042
ENSDART00000151600.1	-0.507592
ENSDART00000151626.1	-1.52638
ENSDART00000151644.1	-1.17552
ENSDART00000151653.2	1.06862
ENSDART00000151766.2	0.779694
ENSDART00000151847.3	-0.503766
ENSDART00000151851.2	-1.04824
ENSDART00000151882.1	3.13687
ENSDART00000151896.1	1.06334
ENSDART00000151934.2	-0.612986
ENSDART00000151943.1	0.599527
ENSDART00000152100.1	0.785691
ENSDART00000152168.1	-0.738191
ENSDART00000152245.1	0.798594
ENSDART00000152253.1	0.767649
ENSDART00000152344.1	-1.16723
ENSDART00000152365.1	-0.918278
ENSDART00000152397.2	0.842044
ENSDART00000152464.2	1.19016
ENSDART00000152509.2	0.918249
ENSDART00000152555.1	-1.32133
ENSDART00000152560.2	-1.2361
ENSDART00000152703.1	1.55017
ENSDART00000152751.2	0.836494
ENSDART00000152844.1	0.837501
ENSDART00000152870.2	-0.538376
ENSDART00000152879.2	0.738113
ENSDART00000152896.2	1.79448
ENSDART00000152907.1	0.892652
ENSDART00000152915.2	-2.48485
ENSDART00000152922.1	-1.25439
ENSDART00000153007.2	-0.943576
ENSDART00000153022.2	0.756633
ENSDART00000153048.2	-0.974149
ENSDART00000153079.2	-1.06804
ENSDART00000153127.1	0.843794
ENSDART00000153151.1	0.602203
ENSDART00000153191.1	1.80767
ENSDART00000153199.2	0.656433
ENSDART00000153229.1	-0.776912
ENSDART00000153282.2	0.558563
ENSDART00000153317.2	-0.520934
ENSDART00000153343.1	0.651803
ENSDART00000153470.2	-1.00456
ENSDART00000153585.1	-0.79244
ENSDART00000153613.1	-0.967407
ENSDART00000153647.1	-0.939936
ENSDART00000153656.2	-1.09742
ENSDART00000153708.2	-0.745105
ENSDART00000153719.1	-1.17134
ENSDART00000153774.1	1.72837
ENSDART00000153794.1	-1.10522
ENSDART00000153815.1	0.735818
ENSDART00000153830.1	-6.87829
ENSDART00000153855.1	-1.42546
ENSDART00000153868.1	-0.881052
ENSDART00000153922.1	-0.925523
ENSDART00000153928.2	0.730705
ENSDART00000153934.1	-1.57203
ENSDART00000153936.1	1.01043
ENSDART00000153950.2	0.956854
ENSDART00000154031.1	0.823397
ENSDART00000154064.2	-0.967651
ENSDART00000154110.1	-1.00801
ENSDART00000154188.1	-0.79122
ENSDART00000154226.2	-0.9542
ENSDART00000154243.2	-0.663406
ENSDART00000154252.2	-0.732094
ENSDART00000154275.2	0.948003
ENSDART00000154276.2	-0.76718
ENSDART00000154280.1	-0.996494
ENSDART00000154290.1	-2.2129
ENSDART00000154291.1	1.16915
ENSDART00000154307.1	-0.686466
ENSDART00000154375.1	-1.50103
ENSDART00000154383.2	-1.59913
ENSDART00000154417.1	-4.84495
ENSDART00000154443.1	-0.797636
ENSDART00000154449.1	1.86573
ENSDART00000154532.1	-1.06442
ENSDART00000154555.2	-0.812308
ENSDART00000154598.2	-2.04251
ENSDART00000154692.1	-0.883313
ENSDART00000154718.1	-1.06277
ENSDART00000154726.1	0.844992
ENSDART00000154797.1	0.933712
ENSDART00000154818.2	-0.98611
ENSDART00000154820.1	-0.716497
ENSDART00000154847.2	1.41131
ENSDART00000154876.1	0.690193
ENSDART00000154878.2	-0.702035
ENSDART00000154925.2	0.80228
ENSDART00000154941.1	-0.735596
ENSDART00000154942.1	-0.971379
ENSDART00000155017.2	-0.89661
ENSDART00000155050.1	-1.58914
ENSDART00000155128.2	0.616388
ENSDART00000155140.2	-1.71471
ENSDART00000155153.1	1.57978
ENSDART00000155184.2	1.02896
ENSDART00000155197.1	-1.68676
ENSDART00000155205.1	1.19153
ENSDART00000155232.1	1.20421
ENSDART00000155293.2	1.11571
ENSDART00000155314.1	-1.60489
ENSDART00000155329.1	0.774778
ENSDART00000155479.1	-3.06526
ENSDART00000155490.2	-0.570192
ENSDART00000155495.1	-1.17744
ENSDART00000155505.1	-1.39766
ENSDART00000155517.2	-1.77794
ENSDART00000155528.2	-1.02606
ENSDART00000155541.1	-4.96552
ENSDART00000155557.2	-1.45636
ENSDART00000155626.1	-1.05595
ENSDART00000155660.1	1.08142
ENSDART00000155782.1	-0.905387
ENSDART00000155813.1	1.19276
ENSDART00000155842.1	0.562631
ENSDART00000155893.1	0.946904
ENSDART00000155898.2	-0.991216
ENSDART00000155932.1	0.899611
ENSDART00000155964.2	-1.44881
ENSDART00000156060.2	-0.735036
ENSDART00000156069.2	-1.17787
ENSDART00000156071.1	1.46096
ENSDART00000156284.2	-1.61459
ENSDART00000156322.1	-1.09333
ENSDART00000156334.1	1.27187
ENSDART00000156353.1	-0.839693
ENSDART00000156366.1	-2.88825
ENSDART00000156444.1	-2.27939
ENSDART00000156445.3	-1.03983
ENSDART00000156491.2	-1.77022
ENSDART00000156509.1	1.14237
ENSDART00000156589.2	1.13847
ENSDART00000156632.1	0.804386
ENSDART00000156670.1	1.15166
ENSDART00000156722.1	-0.675971
ENSDART00000156749.1	0.839016
ENSDART00000156766.1	1.9029
ENSDART00000156836.1	0.509199
ENSDART00000156866.1	-0.631882
ENSDART00000156880.1	-0.895038
ENSDART00000156883.1	-3.17275
ENSDART00000156934.1	-0.956659
ENSDART00000156963.1	0.764265
ENSDART00000157020.2	-0.687844
ENSDART00000157045.1	0.676094
ENSDART00000157055.1	-1.69524
ENSDART00000157098.2	-0.95971
ENSDART00000157125.2	0.958268
ENSDART00000157132.1	-1.28112
ENSDART00000157214.1	1.06545
ENSDART00000157233.1	0.533611
ENSDART00000157264.2	-0.820545
ENSDART00000157351.2	0.732091
ENSDART00000157396.1	-0.876762
ENSDART00000157401.1	0.828025
ENSDART00000157408.1	-1.26299
ENSDART00000157447.1	-1.47773
ENSDART00000157481.1	0.757819
ENSDART00000157517.1	-0.640451
ENSDART00000157540.1	-0.654895
ENSDART00000157555.1	-1.61999
ENSDART00000157582.1	1.13616
ENSDART00000157639.1	-2.22681
ENSDART00000157645.1	-1.08638
ENSDART00000157699.1	-0.691628
ENSDART00000157726.1	-0.715909
ENSDART00000157729.1	-0.800593
ENSDART00000157733.1	1.33625
ENSDART00000157743.1	-1.71719
ENSDART00000157790.1	-4.37217
ENSDART00000157816.1	-0.943148
ENSDART00000157826.1	0.610192
ENSDART00000157833.1	-0.666651
ENSDART00000157845.1	-0.690784
ENSDART00000157848.1	-1.97459
ENSDART00000157854.1	-0.741326
ENSDART00000157861.1	0.651135
ENSDART00000157871.1	-0.668381
ENSDART00000157884.1	0.693796
ENSDART00000157892.1	1.12028
ENSDART00000157971.1	-0.851644
ENSDART00000157986.1	-0.996598
ENSDART00000158011.1	-2.19284
ENSDART00000158026.1	-1.2868
ENSDART00000158032.1	0.659841
ENSDART00000158039.1	0.693673
ENSDART00000158053.1	-0.603917
ENSDART00000158058.1	-1.38537
ENSDART00000158062.1	-0.777282
ENSDART00000158111.1	-2.31269
ENSDART00000158117.1	-1.2868
ENSDART00000158162.1	0.974479
ENSDART00000158171.1	-0.875985
ENSDART00000158226.1	1.19364
ENSDART00000158251.1	-0.962817
ENSDART00000158252.1	0.48203
ENSDART00000158311.1	0.794479
ENSDART00000158313.1	-0.563276
ENSDART00000158316.1	0.756496
ENSDART00000158340.1	-1.02666
ENSDART00000158356.1	-1.06895
ENSDART00000158365.1	-0.958556
ENSDART00000158407.1	0.901061
ENSDART00000158472.1	-0.905397
ENSDART00000158474.1	0.60447
ENSDART00000158485.1	1.05524
ENSDART00000158501.1	0.667908
ENSDART00000158515.1	-1.60567
ENSDART00000158519.1	-1.06747
ENSDART00000158552.1	-2.05652
ENSDART00000158586.1	-1.00181
ENSDART00000158607.2	-3.5447
ENSDART00000158650.1	0.672476
ENSDART00000158668.1	-0.884362
ENSDART00000158710.1	-2.94802
ENSDART00000158749.1	-1.03563
ENSDART00000158810.1	-0.525412
ENSDART00000158828.1	-0.598101
ENSDART00000158856.1	-1.96547
ENSDART00000158889.1	0.78165
ENSDART00000158928.1	0.815454
ENSDART00000158936.1	0.673877
ENSDART00000158938.1	-2.97272
ENSDART00000158952.1	0.738322
ENSDART00000158959.1	1.39607
ENSDART00000158980.1	-0.958432
ENSDART00000158981.1	-3.4036
ENSDART00000159020.1	0.799307
ENSDART00000159039.1	0.538928
ENSDART00000159060.1	0.746102
ENSDART00000159070.1	-1.33351
ENSDART00000159072.1	-1.03427
ENSDART00000159077.1	0.850516
ENSDART00000159111.1	1.02955
ENSDART00000159167.1	1.02676
ENSDART00000159169.2	-1.06718
ENSDART00000159178.1	-0.526845
ENSDART00000159264.1	-0.613648
ENSDART00000159289.1	1.09794
ENSDART00000159295.1	-0.660557
ENSDART00000159320.1	-0.731596
ENSDART00000159382.1	-1.42199
ENSDART00000159415.1	0.811552
ENSDART00000159435.1	0.807393
ENSDART00000159444.1	-0.608723
ENSDART00000159469.1	-0.985086
ENSDART00000159502.1	2.38171
ENSDART00000159513.1	0.876836
ENSDART00000159531.1	-0.856314
ENSDART00000159541.1	-1.12251
ENSDART00000159570.1	-1.85294
ENSDART00000159584.1	1.17623
ENSDART00000159588.1	-0.789296
ENSDART00000159592.1	-0.534537
ENSDART00000159598.1	-0.568117
ENSDART00000159626.1	-1.17503
ENSDART00000159632.1	1.06297
ENSDART00000159711.1	-0.591908
ENSDART00000159740.1	0.89158
ENSDART00000159768.1	-0.69069
ENSDART00000159780.1	-0.581486
ENSDART00000159784.1	-2.73802
ENSDART00000159836.2	0.677587
ENSDART00000159843.1	-0.803084
ENSDART00000159848.1	-0.982842
ENSDART00000159855.1	0.618201
ENSDART00000159871.1	0.736252
ENSDART00000159881.1	1.06999
ENSDART00000159886.1	-1.07865
ENSDART00000159943.1	0.597409
ENSDART00000159952.1	0.738509
ENSDART00000159954.1	0.767096
ENSDART00000159978.1	1.53549
ENSDART00000160004.1	0.810212
ENSDART00000160023.2	0.736071
ENSDART00000160044.1	0.57122
ENSDART00000160046.1	0.9421
ENSDART00000160047.1	-1.21881
ENSDART00000160061.1	0.849921
ENSDART00000160070.1	-0.981606
ENSDART00000160090.1	-0.898923
ENSDART00000160098.1	-0.863405
ENSDART00000160110.1	-0.924101
ENSDART00000160130.1	-1.11763
ENSDART00000160153.1	-0.532948
ENSDART00000160197.1	-0.80146
ENSDART00000160214.1	0.842771
ENSDART00000160242.1	-1.23695
ENSDART00000160299.1	-1.55075
ENSDART00000160306.1	-2.08786
ENSDART00000160320.1	0.90828
ENSDART00000160352.1	-0.746986
ENSDART00000160389.1	0.573403
ENSDART00000160444.1	0.765337
ENSDART00000160449.1	1.13481
ENSDART00000160489.1	-1.55852
ENSDART00000160495.1	0.851989
ENSDART00000160512.1	1.08921
ENSDART00000160523.1	0.828129
ENSDART00000160542.1	-1.06744
ENSDART00000160608.1	-0.949039
ENSDART00000160627.1	0.945134
ENSDART00000160679.1	0.63645
ENSDART00000160690.1	-0.750012
ENSDART00000160716.1	1.23206
ENSDART00000160722.1	0.970752
ENSDART00000160742.1	0.864422
ENSDART00000160750.1	-5.0442
ENSDART00000160817.1	0.749993
ENSDART00000160821.1	-1.08246
ENSDART00000160824.1	-1.3802
ENSDART00000160845.1	-0.630405
ENSDART00000160847.1	-0.627704
ENSDART00000160868.1	-0.650444
ENSDART00000160889.1	1.03502
ENSDART00000160892.1	0.839637
ENSDART00000160922.1	1.13847
ENSDART00000160942.1	-1.54915
ENSDART00000160955.1	0.964441
ENSDART00000160970.1	-2.38585
ENSDART00000160978.1	1.53549
ENSDART00000160988.1	-1.84531
ENSDART00000161011.1	-1.86035
ENSDART00000161026.1	0.832892
ENSDART00000161043.1	-0.996284
ENSDART00000161054.1	-0.733371
ENSDART00000161063.1	-0.54068
ENSDART00000161066.1	0.767359
ENSDART00000161090.1	-0.801437
ENSDART00000161099.1	-1.55066
ENSDART00000161110.1	-0.5601
ENSDART00000161159.1	-2.48509
ENSDART00000161218.1	-0.599371
ENSDART00000161223.1	0.610609
ENSDART00000161228.1	-0.706826
ENSDART00000161233.1	-2.50576
ENSDART00000161262.1	-1.07974
ENSDART00000161307.1	0.615837
ENSDART00000161309.1	-1.11621
ENSDART00000161318.1	0.929621
ENSDART00000161346.1	-1.47651
ENSDART00000161361.1	-0.80116
ENSDART00000161409.1	1.58279
ENSDART00000161441.1	-1.14887
ENSDART00000161472.1	-0.957089
ENSDART00000161512.1	-0.639399
ENSDART00000161531.1	-0.774168
ENSDART00000161545.1	1.53549
ENSDART00000161568.1	-0.908069
ENSDART00000161569.1	0.678758
ENSDART00000161579.1	-0.552378
ENSDART00000161631.1	-0.519246
ENSDART00000161635.1	-2.79379
ENSDART00000161661.1	-1.15582
ENSDART00000161696.1	-1.52043
ENSDART00000161711.1	0.595232
ENSDART00000161745.1	0.791509
ENSDART00000161764.1	-3.00927
ENSDART00000161769.1	-0.6664
ENSDART00000161773.1	-1.20676
ENSDART00000161783.1	0.81187
ENSDART00000161817.1	0.797552
ENSDART00000161889.1	1.24777
ENSDART00000161903.1	1.00282
ENSDART00000161930.1	1.00627
ENSDART00000161936.1	0.826275
ENSDART00000161996.1	-1.22158
ENSDART00000162005.1	-1.36036
ENSDART00000162072.1	0.889042
ENSDART00000162123.1	-1.44401
ENSDART00000162124.1	-0.635986
ENSDART00000162132.1	-2.9742
ENSDART00000162138.1	-1.07165
ENSDART00000162206.1	1.61974
ENSDART00000162215.1	1.15333
ENSDART00000162224.1	0.68783
ENSDART00000162256.1	-0.826541
ENSDART00000162280.1	0.555312
ENSDART00000162289.1	-2.06474
ENSDART00000162292.1	1.68463
ENSDART00000162304.1	0.938649
ENSDART00000162318.1	0.683692
ENSDART00000162340.1	0.927072
ENSDART00000162361.1	0.9801
ENSDART00000162379.1	-2.661
ENSDART00000162404.1	0.5285
ENSDART00000162411.1	-0.925713
ENSDART00000162458.1	-0.57582
ENSDART00000162459.1	0.685365
ENSDART00000162465.1	2.57001
ENSDART00000162513.1	-1.53488
ENSDART00000162541.1	-1.2868
ENSDART00000162548.1	-0.665746
ENSDART00000162552.1	1.06313
ENSDART00000162557.1	-0.893356
ENSDART00000162581.1	-3.53397
ENSDART00000162585.1	-2.98563
ENSDART00000162601.1	-1.0095
ENSDART00000162635.1	-0.720609
ENSDART00000162762.1	-1.51126
ENSDART00000162789.1	-1.57407
ENSDART00000162807.1	-0.944014
ENSDART00000162824.1	-3.82382
ENSDART00000162851.1	-0.728287
ENSDART00000162950.1	-0.666741
ENSDART00000162968.1	0.700242
ENSDART00000162984.1	1.13159
ENSDART00000162987.1	-2.04803
ENSDART00000163002.1	-0.760596
ENSDART00000163016.1	1.29488
ENSDART00000163018.1	-2.5702
ENSDART00000163026.1	0.519201
ENSDART00000163078.1	-0.842889
ENSDART00000163161.1	-1.4927
ENSDART00000163165.1	-1.44289
ENSDART00000163179.1	0.706021
ENSDART00000163213.1	-0.7296
ENSDART00000163217.1	0.946736
ENSDART00000163238.1	0.750422
ENSDART00000163304.1	-1.44339
ENSDART00000163357.1	0.995734
ENSDART00000163397.1	-0.991191
ENSDART00000163490.1	-3.87727
ENSDART00000163514.1	-0.601128
ENSDART00000163541.1	-1.19633
ENSDART00000163563.1	0.734981
ENSDART00000163575.1	-0.635739
ENSDART00000163593.1	-0.792786
ENSDART00000163632.1	-0.609574
ENSDART00000163657.1	1.01661
ENSDART00000163681.1	1.00183
ENSDART00000163701.1	0.645664
ENSDART00000163730.1	-1.37514
ENSDART00000163734.1	-0.815576
ENSDART00000163742.1	0.920881
ENSDART00000163765.1	-0.80142
ENSDART00000163769.1	0.907661
ENSDART00000163775.1	1.03214
ENSDART00000163832.1	-0.765082
ENSDART00000163834.1	0.653389
ENSDART00000163904.1	1.32462
ENSDART00000163936.1	-0.744455
ENSDART00000163939.1	-1.05998
ENSDART00000163952.1	0.930307
ENSDART00000163957.1	0.642961
ENSDART00000163959.1	-1.29279
ENSDART00000163962.1	0.622072
ENSDART00000163963.1	-0.946581
ENSDART00000163984.1	-1.38481
ENSDART00000164000.1	-4.7627
ENSDART00000164030.1	-0.650236
ENSDART00000164053.1	0.951064
ENSDART00000164065.1	-1.13147
ENSDART00000164249.1	-0.933177
ENSDART00000164258.1	0.936384
ENSDART00000164282.1	-0.905295
ENSDART00000164306.1	0.664848
ENSDART00000164314.1	1.47117
ENSDART00000164323.1	-0.594819
ENSDART00000164346.1	-0.779412
ENSDART00000164361.1	-0.990394
ENSDART00000164406.1	1.12881
ENSDART00000164418.1	-1.03542
ENSDART00000164457.1	-1.19131
ENSDART00000164464.1	-0.612745
ENSDART00000164496.1	1.25948
ENSDART00000164502.1	0.836502
ENSDART00000164508.1	0.528577
ENSDART00000164520.1	-0.543114
ENSDART00000164532.1	-0.890071
ENSDART00000164548.1	1.01051
ENSDART00000164572.1	-0.833457
ENSDART00000164573.1	-1.41253
ENSDART00000164599.1	-0.969714
ENSDART00000164612.1	-1.22815
ENSDART00000164642.1	-0.703006
ENSDART00000164651.1	-1.1776
ENSDART00000164670.1	-0.775978
ENSDART00000164700.1	0.506086
ENSDART00000164714.1	-3.07036
ENSDART00000164738.1	1.06405
ENSDART00000164747.1	1.17133
ENSDART00000164748.1	-0.598085
ENSDART00000164756.1	1.03752
ENSDART00000164776.1	0.631968
ENSDART00000164791.1	-0.650226
ENSDART00000164801.1	-1.54277
ENSDART00000164823.1	-0.787792
ENSDART00000164837.1	-0.509033
ENSDART00000164843.1	0.980578
ENSDART00000164858.1	-0.850002
ENSDART00000164867.1	1.35341
ENSDART00000164902.1	0.692479
ENSDART00000164915.1	-1.44391
ENSDART00000164998.1	-0.890071
ENSDART00000165040.1	-1.27821
ENSDART00000165082.1	-0.753407
ENSDART00000165107.1	-2.32247
ENSDART00000165111.1	-1.03099
ENSDART00000165189.1	-0.991325
ENSDART00000165267.1	-0.904634
ENSDART00000165275.1	1.72923
ENSDART00000165285.1	0.765604
ENSDART00000165325.1	-0.986329
ENSDART00000165342.1	-0.782728
ENSDART00000165375.1	-0.688939
ENSDART00000165380.1	-0.503847
[truncated: 346 more rows]

## Sheet: Figure 6C
Other genes			Pioneered BS-associated
Ensembl Transcript ID	Log2FoldChange		Ensembl Transcript ID	Log2FoldChange
ENSDART00000000087.9	0.695819		ENSDART00000000221.8	-1.20989
ENSDART00000001148.8	0.808067		ENSDART00000003665.7	-0.765454
ENSDART00000002770.7	-1.94445		ENSDART00000003670.7	-0.661823
ENSDART00000002778.9	-0.591051		ENSDART00000004286.7	-1.14991
ENSDART00000002866.7	-0.898284		ENSDART00000004423.9	-0.792786
ENSDART00000003035.5	0.987689		ENSDART00000005676.5	0.638688
ENSDART00000003210.7	0.905038		ENSDART00000005901.8	0.594532
ENSDART00000003503.10	-0.926117		ENSDART00000006870.7	-0.800595
ENSDART00000003518.8	-1.02923		ENSDART00000007206.6	-0.703602
ENSDART00000003666.7	0.558536		ENSDART00000009393.7	-0.574296
ENSDART00000003939.6	0.664239		ENSDART00000011967.6	-1.05915
ENSDART00000004392.7	-0.622476		ENSDART00000012644.6	-1.01382
ENSDART00000004716.9	-0.821718		ENSDART00000015092.8	-0.81363
ENSDART00000004756.11	-0.784288		ENSDART00000019004.8	-1.04421
ENSDART00000004812.9	-1.51776		ENSDART00000019392.6	-0.842445
ENSDART00000004964.7	0.483192		ENSDART00000019939.8	-0.720946
ENSDART00000005072.6	0.99349		ENSDART00000021634.7	0.878312
ENSDART00000005090.8	-0.656852		ENSDART00000021981.9	-1.85228
ENSDART00000005345.8	-0.791686		ENSDART00000023894.10	0.849108
ENSDART00000005801.7	0.774037		ENSDART00000025107.8	-0.724987
ENSDART00000006079.9	0.719351		ENSDART00000025853.6	0.872229
ENSDART00000006449.7	-0.802314		ENSDART00000026464.7	-1.7127
ENSDART00000006724.11	0.645586		ENSDART00000031135.6	-0.645412
ENSDART00000007058.9	-0.7087		ENSDART00000032547.7	-0.657433
ENSDART00000007074.8	-0.661209		ENSDART00000033479.7	-1.05321
ENSDART00000007202.8	-1.56039		ENSDART00000035939.7	-0.690784
ENSDART00000007640.9	0.738175		ENSDART00000039700.6	0.663946
ENSDART00000007732.7	-0.757248		ENSDART00000039717.5	-0.818524
ENSDART00000007770.9	-1.05112		ENSDART00000041229.4	-1.70491
ENSDART00000007827.7	0.760247		ENSDART00000041861.4	0.667078
ENSDART00000007856.7	-2.77376		ENSDART00000044519.5	-2.42444
ENSDART00000008424.9	-0.799617		ENSDART00000045126.6	-0.543703
ENSDART00000009182.4	-1.7415		ENSDART00000045951.6	1.0131
ENSDART00000010246.8	-0.772421		ENSDART00000047010.5	-0.48217
ENSDART00000010329.8	-0.672746		ENSDART00000048073.6	-1.17304
ENSDART00000010373.8	-1.01496		ENSDART00000048218.5	1.15008
ENSDART00000010786.5	-0.824166		ENSDART00000048391.9	0.792412
ENSDART00000010881.6	-0.829202		ENSDART00000049900.6	-0.747516
ENSDART00000011146.5	-0.631214		ENSDART00000050855.3	0.714856
ENSDART00000011397.6	-1.5495		ENSDART00000053399.4	-0.870706
ENSDART00000011399.4	0.860912		ENSDART00000056082.4	0.723046
ENSDART00000011724.6	-0.818173		ENSDART00000056621.5	-0.785482
ENSDART00000012552.8	0.910161		ENSDART00000057553.3	-0.616506
ENSDART00000012637.8	-6.45723		ENSDART00000058400.6	-1.54717
ENSDART00000012686.8	-0.91552		ENSDART00000058569.5	-5.1688
ENSDART00000012694.8	-1.44401		ENSDART00000058965.5	-0.548753
ENSDART00000012994.9	-0.705577		ENSDART00000062740.3	0.958548
ENSDART00000013021.8	1.03521		ENSDART00000063478.6	0.76336
ENSDART00000013079.8	0.585048		ENSDART00000064335.5	0.938062
ENSDART00000013209.7	-0.879378		ENSDART00000064801.5	-0.842461
ENSDART00000014149.10	-0.614584		ENSDART00000064842.5	-2.83091
ENSDART00000014182.8	1.70675		ENSDART00000065135.4	-1.20208
ENSDART00000014685.6	-0.775676		ENSDART00000065137.2	-1.20506
ENSDART00000014806.4	1.32434		ENSDART00000067544.6	-0.870509
ENSDART00000015016.9	-0.816409		ENSDART00000074327.4	-0.816297
ENSDART00000015240.8	-0.682238		ENSDART00000076035.5	0.977046
ENSDART00000015773.9	0.540375		ENSDART00000076040.6	1.00651
ENSDART00000016702.7	-0.57259		ENSDART00000076850.5	-7.12568
ENSDART00000016728.8	-0.680578		ENSDART00000077185.4	-0.848882
ENSDART00000016960.8	0.997079		ENSDART00000077910.6	-0.836094
ENSDART00000017185.7	0.876136		ENSDART00000088040.5	-0.990805
ENSDART00000017329.7	0.933815		ENSDART00000088697.5	0.871413
ENSDART00000017436.8	-1.16667		ENSDART00000090669.6	-0.543311
ENSDART00000017869.9	0.744758		ENSDART00000090679.6	-0.533206
ENSDART00000018120.7	-0.97269		ENSDART00000093277.3	-0.594054
ENSDART00000018150.8	-0.79712		ENSDART00000098925.3	-1.07907
ENSDART00000018155.6	0.667588		ENSDART00000098980.4	-0.903542
ENSDART00000018501.8	0.887263		ENSDART00000100217.4	-0.955375
ENSDART00000018502.8	-1.06447		ENSDART00000102934.3	-0.728154
ENSDART00000019236.5	0.950142		ENSDART00000103784.5	-0.925753
ENSDART00000019705.6	0.647957		ENSDART00000104074.3	-4.26857
ENSDART00000019770.7	0.646214		ENSDART00000104292.4	-1.10188
ENSDART00000019785.7	1.55518		ENSDART00000105004.6	-1.43655
ENSDART00000020167.10	0.95465		ENSDART00000105597.4	-1.02867
ENSDART00000020168.9	-0.54572		ENSDART00000105874.4	-1.18257
ENSDART00000020266.7	0.651443		ENSDART00000106488.1	0.593073
ENSDART00000020412.7	0.789902		ENSDART00000109023.3	0.640605
ENSDART00000020456.6	0.780629		ENSDART00000109107.4	0.651171
ENSDART00000020529.8	0.769666		ENSDART00000109546.3	0.69824
ENSDART00000020637.5	-1.07874		ENSDART00000109899.3	0.521502
ENSDART00000020824.7	0.740005		ENSDART00000110560.3	1.10365
ENSDART00000021062.8	-0.575369		ENSDART00000111475.2	-0.753782
ENSDART00000021194.8	0.715834		ENSDART00000112290.3	0.959235
ENSDART00000021340.8	-1.51086		ENSDART00000112847.2	0.938062
ENSDART00000021604.5	-0.67965		ENSDART00000114215.4	0.737875
ENSDART00000021947.8	0.989139		ENSDART00000122257.2	-0.696471
ENSDART00000022044.7	0.66766		ENSDART00000123189.3	-1.12216
ENSDART00000022074.7	-0.825248		ENSDART00000123330.2	-1.54717
ENSDART00000022625.9	0.709174		ENSDART00000123505.2	0.717452
ENSDART00000022688.6	-0.593001		ENSDART00000123619.3	-1.62886
ENSDART00000022840.7	-0.54023		ENSDART00000125198.2	-2.69469
ENSDART00000023101.6	-0.793229		ENSDART00000127131.2	1.20706
ENSDART00000023537.4	-1.0047		ENSDART00000127766.2	-2.8258
ENSDART00000023547.8	-0.791102		ENSDART00000127937.2	0.748181
ENSDART00000023550.10	-0.623058		ENSDART00000127965.3	-1.08187
ENSDART00000023677.9	-0.689797		ENSDART00000128557.2	0.899903
ENSDART00000024046.7	-1.75409		ENSDART00000128607.2	0.802487
ENSDART00000024137.7	-0.636326		ENSDART00000128707.2	-0.659311
ENSDART00000024616.8	0.892769		ENSDART00000128971.1	-0.550022
ENSDART00000024629.5	1.0124		ENSDART00000129197.2	0.743658
ENSDART00000024847.5	-1.05407		ENSDART00000129597.2	-0.683229
ENSDART00000025358.9	-3.65344		ENSDART00000130422.2	-6.44232
ENSDART00000025414.6	0.981741		ENSDART00000130799.1	-1.05549
ENSDART00000025691.8	-0.615646		ENSDART00000130888.3	0.70947
ENSDART00000025724.6	0.563895		ENSDART00000131284.1	0.951342
ENSDART00000025875.7	0.578302		ENSDART00000131820.1	1.09118
ENSDART00000026000.8	-1.40206		ENSDART00000131857.2	0.980355
ENSDART00000026280.5	1.0761		ENSDART00000132393.2	0.808487
ENSDART00000026316.6	1.03871		ENSDART00000132761.1	-0.847387
ENSDART00000026666.10	0.715239		ENSDART00000132806.2	-0.800635
ENSDART00000026879.9	-0.72147		ENSDART00000133591.1	-0.849164
ENSDART00000026903.10	0.80737		ENSDART00000133740.2	-0.955097
ENSDART00000027034.9	-1.00794		ENSDART00000133858.1	-0.949282
ENSDART00000027171.7	0.635986		ENSDART00000133904.1	-1.07164
ENSDART00000027392.8	0.694877		ENSDART00000134626.2	-3.34615
ENSDART00000027482.9	0.733369		ENSDART00000135569.2	-0.534535
ENSDART00000027661.7	-0.592131		ENSDART00000135741.1	-1.03318
ENSDART00000027701.10	-1.02916		ENSDART00000135820.2	-0.629122
ENSDART00000027803.8	0.572323		ENSDART00000136142.1	-0.59158
ENSDART00000027848.6	-1.03288		ENSDART00000136666.1	1.02877
ENSDART00000028260.9	0.683301		ENSDART00000137106.1	-2.65669
ENSDART00000029720.6	1.37887		ENSDART00000137210.2	-0.734945
ENSDART00000029781.7	-0.585814		ENSDART00000138815.1	-2.68922
ENSDART00000029843.8	0.938426		ENSDART00000139454.3	-1.06275
ENSDART00000029946.8	0.711502		ENSDART00000139919.1	-0.787104
ENSDART00000030282.8	-0.591146		ENSDART00000140219.1	0.64319
ENSDART00000030738.7	-0.693114		ENSDART00000140243.2	-0.955097
ENSDART00000030934.7	0.831686		ENSDART00000140547.1	-0.980053
ENSDART00000031499.8	1.10292		ENSDART00000140586.1	-0.491158
ENSDART00000031665.8	-0.996366		ENSDART00000140696.2	-2.69471
ENSDART00000031858.6	1.30401		ENSDART00000140943.2	-2.54945
ENSDART00000032151.6	-1.26107		ENSDART00000140969.2	-1.20688
ENSDART00000032290.8	0.751525		ENSDART00000141418.2	-0.794905
ENSDART00000032603.4	-0.508803		ENSDART00000141643.2	-0.916073
ENSDART00000033514.6	-0.645095		ENSDART00000142310.1	-1.02199
ENSDART00000033819.4	-1.12706		ENSDART00000142952.1	-2.64902
ENSDART00000034373.5	-0.615261		ENSDART00000143044.2	2.90898
ENSDART00000034534.5	0.542555		ENSDART00000144030.2	-1.35551
ENSDART00000034544.8	-1.09012		ENSDART00000144084.1	-0.825242
ENSDART00000034740.6	-1.08688		ENSDART00000144272.1	0.784276
ENSDART00000034802.6	-1.07506		ENSDART00000144281.1	-0.755597
ENSDART00000034914.6	-0.779057		ENSDART00000144305.2	-0.767385
ENSDART00000035096.5	-0.972104		ENSDART00000144663.1	0.730418
ENSDART00000035676.4	1.01654		ENSDART00000144807.2	-0.990805
ENSDART00000035737.7	-0.509564		ENSDART00000144870.2	0.687387
ENSDART00000036680.7	-1.12083		ENSDART00000145114.2	0.599279
ENSDART00000036856.5	-2.23894		ENSDART00000145232.1	-0.743401
ENSDART00000037119.5	0.913374		ENSDART00000145648.1	-0.769254
ENSDART00000037694.6	-1.51698		ENSDART00000146830.2	-2.09126
ENSDART00000037797.6	-0.796836		ENSDART00000146890.2	-1.18583
ENSDART00000037808.8	-3.3714		ENSDART00000147192.1	0.922106
ENSDART00000037819.8	-1.09591		ENSDART00000147706.1	-0.99873
ENSDART00000037904.6	0.860985		ENSDART00000147802.1	-0.767594
ENSDART00000037906.5	-0.598214		ENSDART00000147890.1	-0.764065
ENSDART00000038196.6	-0.874681		ENSDART00000148701.2	0.836989
ENSDART00000038790.8	0.891441		ENSDART00000149189.1	-1.03875
ENSDART00000038990.7	-0.609349		ENSDART00000150051.1	-0.826624
ENSDART00000039235.7	-1.25245		ENSDART00000150617.1	-1.49577
ENSDART00000039267.6	-1.08295		ENSDART00000151278.1	-1.12887
ENSDART00000039280.5	-1.0827		ENSDART00000151326.1	-1.51774
ENSDART00000039399.6	-0.748043		ENSDART00000151644.1	-1.17552
ENSDART00000039448.4	-2.73194		ENSDART00000151882.1	3.13687
ENSDART00000039551.6	0.683848		ENSDART00000153343.1	0.651803
ENSDART00000039640.5	-1.02641		ENSDART00000157833.1	-0.666651
ENSDART00000041215.6	0.899677		ENSDART00000157845.1	-0.690784
ENSDART00000041236.7	0.867771		ENSDART00000157854.1	-0.741326
ENSDART00000041388.6	0.846331		ENSDART00000158952.1	0.738322
ENSDART00000041468.7	0.903501		ENSDART00000158959.1	1.39607
ENSDART00000042049.4	-0.600474		ENSDART00000159592.1	-0.534537
ENSDART00000042061.8	-1.94157		ENSDART00000159843.1	-0.803084
ENSDART00000042065.8	-0.887592		ENSDART00000160153.1	-0.532948
ENSDART00000042368.6	-0.603686		ENSDART00000160449.1	1.13481
ENSDART00000042421.8	0.932965		ENSDART00000160512.1	1.08921
ENSDART00000042473.4	-0.687655		ENSDART00000160821.1	-1.08246
ENSDART00000042820.6	-0.746026		ENSDART00000161011.1	-1.86035
ENSDART00000042990.4	-0.60875		ENSDART00000161026.1	0.832892
ENSDART00000043156.5	-0.710835		ENSDART00000161054.1	-0.733371
ENSDART00000043292.5	0.918977		ENSDART00000161218.1	-0.599371
ENSDART00000043431.7	-0.580405		ENSDART00000161223.1	0.610609
ENSDART00000043452.7	0.731281		ENSDART00000161318.1	0.929621
ENSDART00000043658.6	1.02255		ENSDART00000161361.1	-0.80116
ENSDART00000043887.7	-0.574507		ENSDART00000162557.1	-0.893356
ENSDART00000044000.6	0.81576		ENSDART00000162789.1	-1.57407
ENSDART00000044314.7	-0.560563		ENSDART00000162984.1	1.13159
ENSDART00000044652.6	1.60285		ENSDART00000162987.1	-2.04803
ENSDART00000044683.4	-0.56302		ENSDART00000163397.1	-0.991191
ENSDART00000044971.5	-0.722134		ENSDART00000163541.1	-1.19633
ENSDART00000045086.8	-1.61867		ENSDART00000163593.1	-0.792786
ENSDART00000045182.6	-0.793597		ENSDART00000163734.1	-0.815576
ENSDART00000045232.6	0.82626		ENSDART00000163936.1	-0.744455
ENSDART00000045410.6	-1.75226		ENSDART00000164065.1	-1.13147
ENSDART00000045423.8	1.29575		ENSDART00000164323.1	-0.594819
ENSDART00000045669.7	-0.746386		ENSDART00000164346.1	-0.779412
ENSDART00000045809.7	1.11419		ENSDART00000164548.1	1.01051
ENSDART00000046182.6	-2.21075		ENSDART00000164572.1	-0.833457
ENSDART00000046253.4	1.96201		ENSDART00000164801.1	-1.54277
ENSDART00000046716.5	-0.731754		ENSDART00000165831.1	-1.03819
ENSDART00000046802.6	-0.997171		ENSDART00000166222.1	-1.77931
ENSDART00000047008.6	-0.495198		ENSDART00000166437.1	-0.635675
ENSDART00000047069.6	-0.605512		ENSDART00000166786.1	0.653648
ENSDART00000047110.6	-1.2432		ENSDART00000167220.1	-0.905418
ENSDART00000047191.5	-1.62706		ENSDART00000167289.1	0.591352
ENSDART00000047418.7	0.966628		ENSDART00000167394.1	0.632389
ENSDART00000047769.7	-1.43079		ENSDART00000167515.1	-0.746184
ENSDART00000047844.7	-1.06551		ENSDART00000167657.1	1.08251
ENSDART00000048399.7	0.850449		ENSDART00000167687.1	1.09655
ENSDART00000048440.7	0.962122		ENSDART00000167769.1	-1.0529
ENSDART00000048548.5	-0.663504		ENSDART00000167927.1	-0.830656
ENSDART00000048722.7	-0.679731		ENSDART00000168237.1	-1.19633
ENSDART00000049180.4	0.847924		ENSDART00000168620.1	-1.01873
ENSDART00000049464.7	1.02152		ENSDART00000168645.1	1.08914
ENSDART00000049672.6	-1.0421		ENSDART00000168673.1	-0.549775
ENSDART00000049684.4	1.00829		ENSDART00000168754.1	0.729745
ENSDART00000049716.6	0.919983		ENSDART00000169097.1	-5.1695
ENSDART00000050000.2	-1.06224		ENSDART00000169352.1	-0.642437
ENSDART00000050236.6	-1.35196		ENSDART00000169660.1	1.32429
ENSDART00000050542.7	-1.11741		ENSDART00000169924.1	0.760473
ENSDART00000050644.7	0.728068		ENSDART00000170483.1	0.659507
ENSDART00000050934.4	0.750954		ENSDART00000171037.1	1.09619
ENSDART00000051361.5	-0.720762		ENSDART00000171072.1	0.717433
ENSDART00000051362.6	-1.03901		ENSDART00000171608.1	-2.39652
ENSDART00000051491.4	0.808098		ENSDART00000171644.1	-0.788776
ENSDART00000051552.3	-0.635145		ENSDART00000171710.1	1.08212
ENSDART00000051723.5	1.11079		ENSDART00000171904.1	-0.682561
ENSDART00000051731.5	0.912566		ENSDART00000171958.1	-1.02903
ENSDART00000052029.6	1.21686		ENSDART00000172116.1	0.631552
ENSDART00000052355.5	0.509371		ENSDART00000172300.1	-0.686345
ENSDART00000052552.6	-2.98563
ENSDART00000052620.4	4.0556
ENSDART00000052638.5	-0.949112
ENSDART00000052942.7	-0.71942
ENSDART00000052971.5	-1.06257
ENSDART00000053078.5	-1.83922
ENSDART00000053106.2	0.847529
ENSDART00000053304.5	-0.708871
ENSDART00000053545.5	-1.75535
ENSDART00000053860.6	0.950422
ENSDART00000053888.6	1.11299
ENSDART00000053921.5	1.42346
ENSDART00000054228.5	-2.13856
ENSDART00000054367.4	-0.55618
ENSDART00000054987.6	-0.827139
ENSDART00000055140.3	0.998851
ENSDART00000055407.3	-1.62839
ENSDART00000055623.5	-0.64523
ENSDART00000055710.5	0.581234
ENSDART00000055779.3	-2.27194
ENSDART00000055921.6	-1.16301
ENSDART00000056169.5	0.942551
ENSDART00000056252.6	-1.27844
ENSDART00000056376.4	0.640218
ENSDART00000056533.3	0.88736
ENSDART00000056686.6	0.945349
ENSDART00000056764.4	0.772168
ENSDART00000056869.6	-1.01785
ENSDART00000056990.7	-0.946034
ENSDART00000057101.4	-0.990243
ENSDART00000057179.6	-1.22106
ENSDART00000057224.6	-3.66744
ENSDART00000057377.4	0.668649
ENSDART00000057613.4	0.788554
ENSDART00000057640.6	0.550731
ENSDART00000057819.7	-0.552378
ENSDART00000058147.4	0.85545
ENSDART00000058324.5	0.964019
ENSDART00000058336.4	1.01467
ENSDART00000058504.6	-1.73208
ENSDART00000058647.6	-4.65892
ENSDART00000058775.5	-0.796429
ENSDART00000058858.5	-0.699941
ENSDART00000058870.5	-0.965902
ENSDART00000059012.6	-1.43719
ENSDART00000059014.6	-3.00927
ENSDART00000059117.6	0.775421
ENSDART00000059226.4	0.74987
ENSDART00000059245.5	1.11571
ENSDART00000059339.5	0.726043
ENSDART00000059609.5	-0.767438
ENSDART00000059712.5	-1.16375
ENSDART00000060593.8	-0.876872
ENSDART00000060765.5	1.22833
ENSDART00000061170.5	-2.29208
ENSDART00000061523.6	-0.974199
ENSDART00000061633.4	0.653736
ENSDART00000061735.4	0.889409
ENSDART00000062003.7	0.801334
ENSDART00000062311.6	0.838886
ENSDART00000062619.4	-1.06804
ENSDART00000062795.3	0.608232
ENSDART00000062931.4	-0.609371
ENSDART00000063081.6	0.558226
ENSDART00000063420.6	-0.940711
ENSDART00000063438.6	-1.67662
ENSDART00000063533.3	-0.851897
ENSDART00000063876.4	-1.30059
ENSDART00000064114.4	-2.51147
ENSDART00000064163.5	-0.780054
ENSDART00000064197.3	0.855813
ENSDART00000064412.6	-0.550087
ENSDART00000064596.4	-1.1813
ENSDART00000064597.7	-1.64349
ENSDART00000064672.5	0.935918
ENSDART00000064789.2	0.579006
ENSDART00000065239.5	-0.655756
ENSDART00000065500.4	0.741012
ENSDART00000066080.5	0.878585
ENSDART00000066307.5	-0.705506
ENSDART00000066383.5	-0.658923
ENSDART00000066384.4	-0.897396
ENSDART00000066620.7	-1.61568
ENSDART00000066943.6	0.816039
ENSDART00000067190.4	0.63219
ENSDART00000067288.6	0.713076
ENSDART00000067447.5	-5.06578
ENSDART00000067513.4	0.697172
ENSDART00000067854.5	-1.46712
ENSDART00000073397.6	-0.591302
ENSDART00000073440.5	-0.960202
ENSDART00000073488.4	-1.57582
ENSDART00000073594.4	-0.498813
ENSDART00000073684.5	0.666302
ENSDART00000073742.3	-1.02587
ENSDART00000073778.5	-2.38215
ENSDART00000074043.4	1.05429
ENSDART00000074231.2	0.728823
ENSDART00000074284.4	0.821449
ENSDART00000074546.5	-0.773515
ENSDART00000074620.4	0.962759
ENSDART00000074854.2	-1.33183
ENSDART00000074901.4	-1.33593
ENSDART00000075172.2	1.13816
ENSDART00000075320.5	0.71679
ENSDART00000075381.3	-1.32397
ENSDART00000075430.5	2.33395
ENSDART00000075514.5	-1.21224
ENSDART00000075721.6	-0.786503
ENSDART00000075744.6	-0.605913
ENSDART00000075782.6	-0.673381
ENSDART00000075926.5	-0.659292
ENSDART00000075975.3	0.651946
ENSDART00000076012.4	1.2199
ENSDART00000076321.4	-1.52745
ENSDART00000076542.4	-1.35677
ENSDART00000076600.5	-1.39504
ENSDART00000076687.3	0.731186
ENSDART00000076696.5	0.625545
ENSDART00000076712.2	-3.55975
ENSDART00000076786.5	0.815998
ENSDART00000077221.5	-2.2482
ENSDART00000077296.6	0.767857
ENSDART00000077304.5	0.725226
ENSDART00000077581.4	-2.3956
ENSDART00000077600.5	-0.928116
ENSDART00000077635.2	-0.986611
ENSDART00000077751.4	0.73896
ENSDART00000077861.4	1.16569
ENSDART00000077958.6	-1.05702
ENSDART00000077978.4	0.573029
ENSDART00000078216.5	-0.866385
ENSDART00000078221.5	0.860103
ENSDART00000078311.5	0.906669
ENSDART00000078352.4	0.62429
ENSDART00000078428.4	0.749387
ENSDART00000078497.5	0.844575
ENSDART00000078523.3	-1.17292
ENSDART00000078594.3	0.559767
ENSDART00000078647.4	0.716475
ENSDART00000078734.5	0.681196
ENSDART00000079030.5	-0.970214
ENSDART00000079046.4	-0.628935
ENSDART00000079419.6	-0.557688
ENSDART00000079487.5	0.90911
ENSDART00000079521.5	-1.54906
ENSDART00000079699.5	0.853268
ENSDART00000079745.3	0.771846
ENSDART00000079930.5	-0.619215
ENSDART00000079969.5	-0.928658
ENSDART00000080029.5	0.919248
ENSDART00000080143.4	0.642506
ENSDART00000080286.5	-2.69964
ENSDART00000080348.6	0.771615
ENSDART00000080536.6	0.943283
ENSDART00000080549.3	-0.565551
ENSDART00000080589.4	-0.80761
ENSDART00000080625.5	1.72542
ENSDART00000080665.7	-0.983054
ENSDART00000080925.3	-0.917436
ENSDART00000080975.5	0.909828
ENSDART00000081170.5	0.868931
ENSDART00000081223.5	-1.80218
ENSDART00000081347.4	-1.20299
ENSDART00000081463.5	-0.734044
ENSDART00000081581.4	-1.19487
ENSDART00000081633.7	-0.691454
ENSDART00000081652.5	-2.23665
ENSDART00000081659.4	0.970799
ENSDART00000081832.6	-1.69093
ENSDART00000082026.5	-1.57205
ENSDART00000082034.5	-4.11759
ENSDART00000082143.5	-0.871468
ENSDART00000082235.4	-0.788172
ENSDART00000082245.5	-1.36114
ENSDART00000082250.4	-3.41924
ENSDART00000082604.4	-1.11667
ENSDART00000082622.5	0.808741
ENSDART00000082830.5	0.952665
ENSDART00000083070.3	-4.80451
ENSDART00000083126.5	-0.714526
ENSDART00000083213.5	-0.922821
ENSDART00000083351.6	-1.38236
ENSDART00000083880.5	1.09408
ENSDART00000083898.5	0.734582
ENSDART00000084081.5	0.763487
ENSDART00000084186.4	-0.742928
ENSDART00000084512.5	0.777666
ENSDART00000085136.6	-2.10367
ENSDART00000085388.4	0.761949
ENSDART00000085763.6	-1.01077
ENSDART00000085764.6	-0.512561
ENSDART00000086044.5	0.886697
ENSDART00000086047.5	0.886697
ENSDART00000086165.6	0.748474
ENSDART00000086334.5	-0.799468
ENSDART00000086717.5	-0.550522
ENSDART00000086734.5	0.680843
ENSDART00000087026.5	0.738811
ENSDART00000087204.5	0.837182
ENSDART00000087418.4	0.781004
ENSDART00000087604.4	0.700311
ENSDART00000087699.5	0.929611
ENSDART00000087815.3	-1.20279
ENSDART00000087976.5	1.45786
ENSDART00000088168.5	0.827885
ENSDART00000088185.4	-1.14973
ENSDART00000088247.5	-0.572398
ENSDART00000088890.4	0.866688
ENSDART00000088901.5	-0.556933
ENSDART00000088904.5	0.64102
ENSDART00000089076.5	0.834704
ENSDART00000089211.5	-1.05774
ENSDART00000089546.4	-0.83132
ENSDART00000089596.5	1.06686
ENSDART00000089616.4	0.910482
ENSDART00000090059.5	0.955206
ENSDART00000090226.5	0.82372
ENSDART00000090709.4	-0.644982
ENSDART00000091132.5	-0.971928
ENSDART00000091158.4	1.20286
ENSDART00000091852.5	0.85412
ENSDART00000091868.5	-1.11878
ENSDART00000091932.5	-0.781458
ENSDART00000092050.5	0.677585
ENSDART00000092078.5	0.907661
ENSDART00000092180.4	0.680998
ENSDART00000092250.6	-0.795368
ENSDART00000092257.5	1.0502
ENSDART00000092319.5	-2.88176
ENSDART00000092492.5	-0.697781
ENSDART00000092884.5	0.569243
ENSDART00000093028.5	-0.932783
ENSDART00000093160.5	-1.30363
ENSDART00000093611.3	0.73275
ENSDART00000093612.3	0.499391
ENSDART00000093617.3	0.724196
ENSDART00000097163.2	-0.735247
ENSDART00000097221.4	-0.697098
ENSDART00000097295.5	-0.708866
ENSDART00000097433.5	0.700974
ENSDART00000097770.4	0.778034
ENSDART00000097964.2	0.987705
ENSDART00000098031.4	-0.677234
ENSDART00000098285.4	0.691527
ENSDART00000098417.2	-1.16236
ENSDART00000098604.3	-1.66579
ENSDART00000098636.4	-1.04209
ENSDART00000098831.2	0.940176
ENSDART00000098834.4	0.653253
ENSDART00000098865.4	-0.667541
ENSDART00000098884.4	-0.609574
ENSDART00000099021.4	-0.631585
ENSDART00000099030.4	-1.56349
ENSDART00000099031.4	-1.37554
ENSDART00000099033.2	-2.06474
ENSDART00000099134.4	0.683848
ENSDART00000099272.3	0.766158
ENSDART00000099285.3	0.783809
ENSDART00000099570.4	-0.614155
ENSDART00000099727.5	-1.85318
ENSDART00000099835.6	-0.877039
ENSDART00000099841.3	-0.788542
ENSDART00000099943.4	-1.2285
ENSDART00000099978.4	1.06967
ENSDART00000099994.4	-0.529057
ENSDART00000100222.4	0.616892
ENSDART00000100351.4	0.717136
ENSDART00000100516.4	-0.810945
ENSDART00000100714.4	0.845919
ENSDART00000100717.4	0.858273
ENSDART00000100737.4	0.788725
ENSDART00000100769.4	0.673775
ENSDART00000100889.3	-1.51524
ENSDART00000100954.4	-0.742987
ENSDART00000101000.4	0.683692
ENSDART00000101004.4	-4.76352
ENSDART00000101082.5	-1.62451
ENSDART00000101147.4	-1.30545
ENSDART00000101328.4	0.667329
ENSDART00000101450.3	-0.780054
ENSDART00000101479.4	1.48243
ENSDART00000101556.3	-0.801673
ENSDART00000101578.3	1.15752
ENSDART00000101658.5	-0.845508
ENSDART00000101661.5	1.10704
ENSDART00000101789.5	-0.550085
ENSDART00000101911.3	0.725305
ENSDART00000101953.3	-0.722514
ENSDART00000101956.4	0.805464
ENSDART00000102141.4	-1.34263
ENSDART00000102202.5	-0.544187
ENSDART00000102257.3	-1.35825
ENSDART00000102293.5	-0.664061
ENSDART00000102348.4	-0.634307
ENSDART00000102441.4	-3.7219
ENSDART00000102448.4	-0.623756
ENSDART00000102459.4	-0.67907
ENSDART00000102474.4	0.894649
ENSDART00000102498.4	1.11753
ENSDART00000102600.4	0.955651
ENSDART00000102606.4	-0.835624
ENSDART00000102629.3	-1.23024
ENSDART00000102876.4	1.21502
ENSDART00000102883.5	-5.67747
ENSDART00000103190.4	-0.947368
ENSDART00000103228.4	-0.587529
ENSDART00000103236.4	-0.992587
ENSDART00000103240.4	-0.835912
ENSDART00000103272.3	-1.64379
ENSDART00000103278.3	1.23642
ENSDART00000103330.4	-0.514158
ENSDART00000103340.4	-0.641464
ENSDART00000103341.4	0.783293
ENSDART00000103350.4	0.575716
ENSDART00000103399.5	0.808682
ENSDART00000103484.4	0.660951
ENSDART00000103570.4	0.730979
ENSDART00000103588.4	-1.00067
ENSDART00000103748.5	-0.931657
ENSDART00000103757.3	-1.64823
ENSDART00000103785.4	-1.735
ENSDART00000103795.4	-1.18969
ENSDART00000103850.3	-0.571653
ENSDART00000103878.4	-0.832381
ENSDART00000104033.4	-1.63749
ENSDART00000104083.3	-0.774576
ENSDART00000104475.2	-0.93505
ENSDART00000104504.4	0.682736
ENSDART00000104546.5	-0.959457
ENSDART00000104650.3	0.891122
ENSDART00000104671.3	0.906186
ENSDART00000104768.2	1.01967
ENSDART00000104891.3	0.804904
ENSDART00000104906.3	0.619818
ENSDART00000104999.4	1.12394
ENSDART00000105024.4	-1.06853
ENSDART00000105034.5	-1.13262
ENSDART00000105036.6	-1.06834
ENSDART00000105040.3	-1.02899
ENSDART00000105101.4	-1.05702
ENSDART00000105174.5	0.562693
ENSDART00000105218.4	0.934469
ENSDART00000105232.4	-1.04747
ENSDART00000105272.2	-2.05701
ENSDART00000105305.4	0.98442
ENSDART00000105442.3	0.631711
ENSDART00000105564.3	0.873747
ENSDART00000105566.4	0.91373
ENSDART00000105574.3	-1.18942
ENSDART00000105764.4	0.827059
ENSDART00000105806.4	-1.4916
ENSDART00000105809.4	0.537026
ENSDART00000106057.4	-1.19245
ENSDART00000106058.4	-1.2705
ENSDART00000106336.4	0.901881
ENSDART00000106374.2	0.804998
ENSDART00000106490.3	-0.940389
ENSDART00000106590.4	0.759001
ENSDART00000106606.4	0.834377
ENSDART00000106690.3	0.804028
ENSDART00000106691.3	0.820446
ENSDART00000108535.3	-1.12141
ENSDART00000108590.3	-0.537411
ENSDART00000108641.3	-2.97396
ENSDART00000108721.3	0.639211
ENSDART00000108737.5	-1.69959
ENSDART00000108775.3	1.13224
ENSDART00000108861.3	-1.47527
ENSDART00000108900.5	0.915133
ENSDART00000108990.3	1.51232
ENSDART00000109135.3	0.931974
ENSDART00000109138.3	-0.605681
ENSDART00000109315.3	0.757315
ENSDART00000109450.3	0.639112
ENSDART00000109471.4	-1.31101
ENSDART00000109634.3	0.653381
ENSDART00000109705.3	0.822406
ENSDART00000109779.3	1.31664
ENSDART00000109829.3	-0.835345
ENSDART00000110066.2	-1.63234
ENSDART00000110112.3	0.788847
ENSDART00000110373.3	-0.603875
ENSDART00000110424.3	1.05804
ENSDART00000110432.3	0.580954
ENSDART00000110441.3	-1.04779
ENSDART00000110509.4	0.731493
ENSDART00000110577.2	-1.39303
ENSDART00000110582.3	0.782742
ENSDART00000110623.2	0.652061
ENSDART00000110763.4	0.956102
ENSDART00000110789.3	-0.660592
ENSDART00000110818.3	0.767877
ENSDART00000110848.2	-1.18524
ENSDART00000110854.3	0.857221
ENSDART00000110897.3	-1.31983
ENSDART00000110922.3	0.894697
ENSDART00000110996.2	0.803353
ENSDART00000111002.4	-0.723506
ENSDART00000111074.4	0.749562
ENSDART00000111126.3	-2.31271
ENSDART00000111135.3	-0.79712
ENSDART00000111259.3	0.991286
ENSDART00000111266.4	-1.08602
ENSDART00000111335.2	0.792119
ENSDART00000111397.3	-0.964735
ENSDART00000111454.4	0.593807
ENSDART00000111531.3	0.744998
ENSDART00000111589.3	0.918518
ENSDART00000111598.4	1.11214
ENSDART00000111639.3	0.789201
ENSDART00000111671.1	1.06685
ENSDART00000111679.3	0.682699
ENSDART00000111880.3	1.03374
ENSDART00000111882.3	-1.97556
ENSDART00000111899.2	0.805404
ENSDART00000112004.3	0.842936
ENSDART00000112075.3	0.660578
ENSDART00000112227.3	-1.03231
ENSDART00000112238.3	1.28003
ENSDART00000112242.2	-0.646652
ENSDART00000112246.3	-1.89431
ENSDART00000112381.3	-1.08681
ENSDART00000112382.3	-1.01404
ENSDART00000112407.3	0.808425
ENSDART00000112414.3	-1.12304
ENSDART00000112441.3	-1.1175
ENSDART00000112445.3	1.19206
ENSDART00000112497.3	3.71987
ENSDART00000112565.2	-1.08406
ENSDART00000112599.3	-0.964108
ENSDART00000112653.3	-0.999225
ENSDART00000112711.3	-0.767229
ENSDART00000112758.2	-2.46713
ENSDART00000112853.3	0.822478
ENSDART00000113064.2	-1.09007
ENSDART00000113066.3	0.68082
ENSDART00000113098.4	-1.81482
ENSDART00000113174.2	-0.924639
ENSDART00000113232.3	0.666412
ENSDART00000113301.2	-0.958558
ENSDART00000113309.2	1.06587
ENSDART00000113314.3	1.44273
ENSDART00000113392.3	0.792516
ENSDART00000113473.3	0.640739
ENSDART00000113486.3	0.596407
ENSDART00000113582.4	0.612247
ENSDART00000113643.3	-0.704284
ENSDART00000113669.3	1.08709
ENSDART00000113673.3	1.31843
ENSDART00000113748.2	0.815354
ENSDART00000113757.3	0.942073
ENSDART00000113797.4	0.706889
ENSDART00000113811.3	1.62093
ENSDART00000113883.3	-0.856827
ENSDART00000113901.3	1.14094
ENSDART00000113993.4	-0.644181
ENSDART00000114059.3	0.691367
ENSDART00000114097.3	-0.667959
ENSDART00000114190.3	0.786156
ENSDART00000114204.3	-2.52271
ENSDART00000114230.3	0.908512
ENSDART00000114383.2	0.725909
ENSDART00000114415.3	-1.04079
ENSDART00000114495.3	0.533619
ENSDART00000114518.3	0.882139
ENSDART00000114549.2	-1.51625
ENSDART00000114676.2	-1.1445
ENSDART00000114811.2	-0.712264
ENSDART00000114824.3	0.575351
ENSDART00000114944.4	-0.876762
ENSDART00000114981.2	-0.70525
ENSDART00000115032.1	-0.975111
ENSDART00000115121.3	-0.662317
ENSDART00000115178.3	-1.63175
ENSDART00000115233.3	-1.16965
ENSDART00000115297.3	-0.782542
ENSDART00000115303.3	-0.964654
ENSDART00000116317.1	-1.11573
ENSDART00000117474.3	-0.544002
ENSDART00000118495.1	0.90719
ENSDART00000118661.1	-0.949485
ENSDART00000118697.3	0.524917
ENSDART00000121385.2	-1.00068
ENSDART00000121432.2	0.622726
ENSDART00000121506.3	-1.09175
ENSDART00000121602.2	-0.956762
ENSDART00000121686.2	-1.59296
ENSDART00000121758.2	0.81337
ENSDART00000121837.2	0.667738
ENSDART00000121959.3	-0.641112
ENSDART00000121989.2	0.917499
ENSDART00000121994.1	-0.612355
ENSDART00000122093.2	-2.77789
ENSDART00000122217.2	-0.551768
ENSDART00000122238.1	0.613906
ENSDART00000122288.3	-0.648442
ENSDART00000122298.2	0.954121
ENSDART00000122351.1	0.558226
ENSDART00000122352.3	-0.695394
ENSDART00000122359.2	0.627078
ENSDART00000122403.2	-0.523466
ENSDART00000122414.2	-1.56565
ENSDART00000122498.2	0.989946
ENSDART00000122564.3	-0.545944
ENSDART00000122863.2	-0.64466
ENSDART00000122889.2	-0.754856
ENSDART00000122959.2	-0.89581
ENSDART00000123096.4	0.85859
ENSDART00000123204.2	-0.715211
ENSDART00000123207.2	1.2057
ENSDART00000123362.2	-0.850069
ENSDART00000123384.2	-1.13288
ENSDART00000123529.2	-0.555262
ENSDART00000123608.2	0.529316
ENSDART00000123623.2	-0.763915
ENSDART00000123635.3	0.729352
ENSDART00000123680.2	1.59062
ENSDART00000123788.2	-3.97195
ENSDART00000123905.2	-0.634052
ENSDART00000123937.3	0.874927
ENSDART00000123986.3	-0.996167
ENSDART00000123988.3	-1.00422
ENSDART00000124072.2	0.822191
ENSDART00000124115.2	2.44546
ENSDART00000124166.2	0.827674
ENSDART00000124197.2	1.22755
ENSDART00000124283.2	0.710295
ENSDART00000124308.2	0.879503
ENSDART00000124349.2	-0.611074
ENSDART00000124423.3	-0.675672
ENSDART00000124432.2	-2.08786
ENSDART00000124516.2	-0.818606
ENSDART00000124621.2	0.760052
ENSDART00000124749.3	0.929887
ENSDART00000124810.2	0.61345
ENSDART00000124811.2	1.05099
ENSDART00000124843.3	0.839241
ENSDART00000124855.2	0.834888
ENSDART00000124938.2	-4.02641
ENSDART00000124982.2	0.832884
ENSDART00000125032.2	0.773798
ENSDART00000125092.3	-0.954426
ENSDART00000125097.2	-1.01034
ENSDART00000125099.4	-0.742385
ENSDART00000125220.1	0.774013
ENSDART00000125272.2	-0.918003
ENSDART00000125344.2	0.750494
ENSDART00000125439.2	0.693305
ENSDART00000125457.2	-1.41015
ENSDART00000125462.1	1.0087
ENSDART00000125590.3	0.744153
ENSDART00000125653.2	-0.705401
ENSDART00000125715.2	0.68866
ENSDART00000125852.3	-0.760309
ENSDART00000125917.3	-1.03901
ENSDART00000125963.3	-0.638857
ENSDART00000126021.2	-0.872002
ENSDART00000126045.3	0.701024
ENSDART00000126065.2	0.999172
ENSDART00000126135.2	0.891575
ENSDART00000126148.2	-1.36371
ENSDART00000126220.2	0.657695
ENSDART00000126457.2	0.930132
ENSDART00000126598.2	-0.851978
ENSDART00000126845.2	0.55369
ENSDART00000126873.3	-0.720612
ENSDART00000126937.2	0.809184
ENSDART00000126963.3	-2.08786
ENSDART00000127182.2	0.612304
ENSDART00000127270.2	-1.49512
ENSDART00000127291.3	-1.05367
ENSDART00000127302.2	-0.660955
ENSDART00000127325.2	-0.786131
ENSDART00000127396.2	-0.796407
ENSDART00000127436.2	0.977463
ENSDART00000127570.3	-0.556933
ENSDART00000127688.2	-0.909545
ENSDART00000127809.2	0.944838
ENSDART00000127907.2	-0.854691
ENSDART00000128090.3	-4.91368
ENSDART00000128156.2	-0.864289
ENSDART00000128223.2	-0.821595
ENSDART00000128278.2	0.899789
ENSDART00000128291.2	-0.524453
ENSDART00000128380.4	0.535335
ENSDART00000128404.2	-2.59224
ENSDART00000128482.2	0.677251
ENSDART00000128542.2	0.595366
ENSDART00000128618.2	-0.628427
ENSDART00000128700.2	0.768375
ENSDART00000128813.2	-0.606399
ENSDART00000128888.2	-1.15159
ENSDART00000128918.2	-1.25109
ENSDART00000128935.1	-0.549564
ENSDART00000128940.2	0.899928
ENSDART00000128959.2	-1.38615
ENSDART00000128969.2	0.928296
ENSDART00000128979.2	0.930002
ENSDART00000128981.2	-1.38796
ENSDART00000129044.3	-1.89644
ENSDART00000129072.2	1.06209
ENSDART00000129378.1	1.01479
ENSDART00000129407.3	1.0401
ENSDART00000129539.2	-0.704176
ENSDART00000129585.2	1.41442
ENSDART00000129631.2	-0.62253
ENSDART00000129656.2	0.60629
ENSDART00000129661.2	0.859932
ENSDART00000129741.2	-0.786209
ENSDART00000129744.3	0.701869
ENSDART00000129864.2	-2.37402
ENSDART00000129963.2	1.35428
ENSDART00000129970.2	-0.591775
ENSDART00000130087.2	-1.11909
ENSDART00000130120.2	-0.724338
ENSDART00000130131.3	-0.514067
ENSDART00000130243.3	-0.712399
ENSDART00000130292.2	-3.26416
ENSDART00000130400.2	-0.963158
ENSDART00000130415.2	-1.55588
ENSDART00000130434.3	-0.707524
ENSDART00000130493.3	-1.01186
ENSDART00000130494.2	-1.05367
ENSDART00000130546.2	-0.567806
ENSDART00000130780.2	0.571803
ENSDART00000130856.3	-0.535609
ENSDART00000130869.2	-1.70534
ENSDART00000130876.2	-1.02685
ENSDART00000130877.2	0.887899
ENSDART00000130936.2	-1.64477
ENSDART00000130952.2	-0.653823
ENSDART00000131022.2	0.764119
ENSDART00000131072.1	-0.710491
ENSDART00000131080.2	-1.06224
ENSDART00000131126.4	0.612647
ENSDART00000131137.2	-0.552938
ENSDART00000131237.2	0.826827
ENSDART00000131309.2	0.678449
ENSDART00000131339.2	-0.68135
ENSDART00000131351.1	-1.00955
ENSDART00000131369.2	0.93547
ENSDART00000131415.1	0.735032
ENSDART00000131524.1	-0.762918
ENSDART00000131552.2	2.05899
ENSDART00000131558.2	-0.822181
ENSDART00000131660.1	-0.508423
ENSDART00000131690.1	-0.78987
ENSDART00000131758.2	-0.792763
ENSDART00000131882.1	1.18635
ENSDART00000131891.1	0.74405
ENSDART00000131964.2	-1.95572
ENSDART00000131977.2	0.660703
ENSDART00000132083.2	1.79423
ENSDART00000132103.3	-1.0301
ENSDART00000132115.1	0.578302
ENSDART00000132118.2	-1.54048
ENSDART00000132129.2	0.818399
ENSDART00000132162.1	0.91724
ENSDART00000132163.2	0.927365
ENSDART00000132206.2	-0.721356
ENSDART00000132208.2	-1.08311
ENSDART00000132257.1	0.82197
ENSDART00000132288.1	0.839271
ENSDART00000132323.2	1.12976
ENSDART00000132363.2	-0.608388
ENSDART00000132378.3	0.73779
ENSDART00000132411.1	0.885114
ENSDART00000132412.1	-0.724439
ENSDART00000132430.2	-0.774442
ENSDART00000132434.2	-0.585814
ENSDART00000132466.4	-1.26612
ENSDART00000132486.2	0.609562
ENSDART00000132498.2	1.54562
ENSDART00000132533.1	0.755862
ENSDART00000132632.2	0.745056
ENSDART00000132670.2	0.829922
ENSDART00000132741.1	1.10895
ENSDART00000132961.2	-0.872516
ENSDART00000132981.1	-1.8443
ENSDART00000133031.2	0.862318
ENSDART00000133032.2	-1.44401
ENSDART00000133036.1	0.650426
ENSDART00000133319.2	-0.751241
ENSDART00000133327.1	-0.676961
ENSDART00000133482.2	1.35293
ENSDART00000133574.1	-1.73776
ENSDART00000133613.1	1.07298
ENSDART00000133695.1	-1.0927
ENSDART00000133797.1	-0.700133
ENSDART00000133799.1	0.833747
ENSDART00000133845.1	-0.848369
ENSDART00000133959.2	0.854136
ENSDART00000133977.3	-1.50809
ENSDART00000133989.1	-0.744734
ENSDART00000134094.2	-0.598743
ENSDART00000134179.2	0.995265
ENSDART00000134208.2	-0.638184
ENSDART00000134228.1	1.11149
ENSDART00000134255.1	-0.815662
ENSDART00000134267.2	-1.11851
ENSDART00000134272.1	-0.987681
ENSDART00000134292.1	-0.539762
ENSDART00000134314.1	-1.24737
ENSDART00000134326.2	-1.14592
ENSDART00000134361.1	0.5565
ENSDART00000134386.2	0.810556
ENSDART00000134400.1	1.1595
ENSDART00000134437.1	0.814732
ENSDART00000134484.1	-0.65712
ENSDART00000134659.2	1.00205
ENSDART00000134661.1	0.721681
ENSDART00000134723.1	-0.717774
ENSDART00000134792.1	0.894145
ENSDART00000134811.1	0.897517
ENSDART00000134860.2	0.843519
ENSDART00000134884.1	0.86548
ENSDART00000134893.2	-0.746543
ENSDART00000134968.1	-0.788617
ENSDART00000135003.1	0.867063
ENSDART00000135026.3	0.649989
ENSDART00000135190.1	-0.927354
ENSDART00000135267.2	1.20328
ENSDART00000135318.1	-0.712785
ENSDART00000135353.2	0.798641
ENSDART00000135373.1	-0.688843
ENSDART00000135389.2	0.774325
ENSDART00000135583.2	0.909291
ENSDART00000135619.2	-1.36713
ENSDART00000135733.2	0.820061
ENSDART00000135810.2	-0.705183
ENSDART00000135816.2	0.977865
ENSDART00000135951.2	0.815989
ENSDART00000135958.1	1.26892
ENSDART00000135959.2	-2.60503
ENSDART00000135988.1	1.30644
ENSDART00000136053.1	-0.828095
ENSDART00000136059.2	-0.780062
ENSDART00000136085.1	-0.619104
ENSDART00000136134.1	-0.903536
ENSDART00000136271.2	-4.27129
ENSDART00000136306.1	-2.21812
ENSDART00000136314.2	-1.29464
ENSDART00000136498.1	0.93326
ENSDART00000136599.1	1.21442
ENSDART00000136631.1	-0.726814
ENSDART00000136665.1	0.645866
ENSDART00000136682.2	-0.742032
ENSDART00000136775.2	-0.753632
ENSDART00000136785.1	-1.19333
ENSDART00000136795.3	0.905941
ENSDART00000136839.2	-0.585536
ENSDART00000136855.1	-1.41051
ENSDART00000136868.1	-1.01642
ENSDART00000136916.4	-1.28735
ENSDART00000136965.1	-0.601656
ENSDART00000136990.2	0.788279
ENSDART00000136995.1	-3.52172
ENSDART00000137076.2	0.692793
ENSDART00000137132.1	-1.43069
ENSDART00000137151.1	0.776455
ENSDART00000137154.1	1.06775
ENSDART00000137183.1	-0.711286
ENSDART00000137266.1	-3.91465
ENSDART00000137267.3	-1.10998
ENSDART00000137347.1	0.753796
ENSDART00000137364.1	1.09081
ENSDART00000137398.2	-1.34592
ENSDART00000137525.2	0.583724
ENSDART00000137564.3	-1.14781
ENSDART00000137579.1	-0.785347
ENSDART00000137640.2	-1.13522
ENSDART00000137661.2	-1.02772
ENSDART00000137680.2	-1.07168
ENSDART00000137738.2	0.58906
ENSDART00000137757.2	0.774037
ENSDART00000137787.2	0.701734
ENSDART00000137814.2	-2.98889
ENSDART00000137851.1	0.737709
ENSDART00000137881.2	-1.44015
ENSDART00000137930.1	-1.33903
ENSDART00000138016.1	0.769345
ENSDART00000138064.2	-1.23739
ENSDART00000138096.1	0.612535
ENSDART00000138113.1	-0.981462
ENSDART00000138130.1	0.619972
ENSDART00000138244.2	-0.725814
ENSDART00000138264.1	0.867372
ENSDART00000138319.2	-0.556101
ENSDART00000138324.2	-0.731767
ENSDART00000138360.1	0.767247
ENSDART00000138365.1	0.563428
ENSDART00000138378.2	-0.866385
ENSDART00000138392.2	-1.51747
ENSDART00000138460.2	-0.791609
ENSDART00000138464.1	0.749497
ENSDART00000138475.2	0.888906
ENSDART00000138526.1	0.906104
ENSDART00000138550.1	-1.43247
ENSDART00000138563.1	0.64633
ENSDART00000138634.2	-0.756936
ENSDART00000138701.1	-0.546022
ENSDART00000138710.1	1.0853
ENSDART00000138871.2	-1.61017
ENSDART00000138911.2	-0.675126
ENSDART00000138957.1	-3.30164
ENSDART00000138961.2	-0.683579
ENSDART00000139014.2	1.10125
ENSDART00000139019.1	-0.927976
ENSDART00000139080.2	0.6733
ENSDART00000139103.1	-0.580801
ENSDART00000139141.2	1.36219
ENSDART00000139151.3	1.15266
ENSDART00000139161.2	-0.742007
ENSDART00000139175.1	-1.01652
ENSDART00000139209.2	-0.773631
ENSDART00000139241.1	0.707227
ENSDART00000139305.1	-1.05207
ENSDART00000139324.2	-1.68879
ENSDART00000139368.1	0.530567
ENSDART00000139394.1	-0.872483
ENSDART00000139412.2	-0.735826
ENSDART00000139466.3	-1.00972
ENSDART00000139573.1	0.764967
ENSDART00000139590.1	-1.73667
ENSDART00000139591.2	0.86408
ENSDART00000139600.2	-0.611508
ENSDART00000139620.2	0.822258
ENSDART00000139688.3	0.852415
ENSDART00000139746.3	-0.974495
ENSDART00000139762.2	0.887952
ENSDART00000139841.2	-1.11431
ENSDART00000139852.1	0.73896
ENSDART00000139865.1	-0.544353
ENSDART00000139874.1	-3.83378
ENSDART00000139917.2	0.809816
ENSDART00000139999.1	-0.89897
ENSDART00000140021.2	-0.721539
ENSDART00000140153.2	1.08174
ENSDART00000140171.1	1.09186
ENSDART00000140175.2	0.937501
ENSDART00000140185.2	-0.661962
ENSDART00000140188.1	-0.734346
ENSDART00000140190.1	-0.985599
ENSDART00000140270.2	0.801457
ENSDART00000140272.1	-0.905035
ENSDART00000140368.1	-1.37873
ENSDART00000140391.2	0.936938
ENSDART00000140411.1	-0.662105
ENSDART00000140412.1	1.11261
ENSDART00000140540.2	-1.52925
ENSDART00000140557.3	1.17651
ENSDART00000140570.2	0.613515
ENSDART00000140676.1	-0.640676
ENSDART00000140717.2	0.717371
ENSDART00000140827.1	0.624463
ENSDART00000140841.1	0.969402
ENSDART00000140910.1	0.800574
ENSDART00000140933.2	1.133
ENSDART00000141114.2	0.852182
ENSDART00000141187.1	-1.386
ENSDART00000141198.2	-0.601
ENSDART00000141206.1	-1.09091
ENSDART00000141211.1	0.744264
ENSDART00000141354.1	0.71435
ENSDART00000141387.3	0.893933
ENSDART00000141407.2	-0.74173
ENSDART00000141440.1	-0.577788
ENSDART00000141535.1	0.515521
ENSDART00000141549.1	-0.63474
ENSDART00000141687.1	-2.1921
ENSDART00000141697.2	-1.07172
ENSDART00000141769.2	-0.99815
ENSDART00000141829.1	-0.947107
ENSDART00000141861.1	-2.19329
ENSDART00000141904.2	-2.24809
ENSDART00000142011.1	1.05502
ENSDART00000142096.2	-1.07968
ENSDART00000142168.1	-0.951454
ENSDART00000142190.1	-1.23809
ENSDART00000142275.1	-0.577364
ENSDART00000142375.1	-1.09334
ENSDART00000142377.1	1.19093
ENSDART00000142385.1	0.703565
ENSDART00000142427.1	-0.783713
ENSDART00000142471.2	-0.805426
ENSDART00000142569.1	0.942603
ENSDART00000142600.1	-0.690905
ENSDART00000142645.1	1.21587
ENSDART00000142666.3	0.656363
ENSDART00000142671.1	0.809092
ENSDART00000142714.2	-2.06474
ENSDART00000142752.2	-0.714113
ENSDART00000142915.3	-0.879863
ENSDART00000142957.2	-4.76352
ENSDART00000142979.2	-0.782158
ENSDART00000143000.3	-0.833879
ENSDART00000143120.1	1.28904
ENSDART00000143142.1	0.74235
ENSDART00000143276.2	1.00966
ENSDART00000143301.2	-1.15461
ENSDART00000143312.1	-0.655276
ENSDART00000143364.1	-0.630635
ENSDART00000143378.1	-4.61236
ENSDART00000143449.2	-1.05122
ENSDART00000143479.1	-0.875766
ENSDART00000143482.1	0.875791
ENSDART00000143541.1	-0.871912
ENSDART00000143555.3	0.892515
ENSDART00000143619.1	-3.51588
ENSDART00000143630.1	-1.43468
ENSDART00000143653.2	-0.581768
ENSDART00000143741.1	1.09144
ENSDART00000143753.1	-4.63102
ENSDART00000143840.2	-0.583486
ENSDART00000143885.2	-0.656334
ENSDART00000143900.2	0.603863
ENSDART00000143958.1	0.785537
ENSDART00000143974.1	0.71393
ENSDART00000144036.1	-1.5852
ENSDART00000144061.2	-3.69442
ENSDART00000144092.2	0.581207
ENSDART00000144146.1	-0.66318
ENSDART00000144216.1	1.28581
ENSDART00000144245.1	-0.572777
ENSDART00000144280.1	-1.75158
ENSDART00000144282.1	0.828758
ENSDART00000144283.2	-1.4316
ENSDART00000144313.1	-0.68104
ENSDART00000144449.1	0.798881
ENSDART00000144471.2	0.834182
ENSDART00000144544.2	-0.609567
ENSDART00000144545.1	0.829073
ENSDART00000144585.1	-0.851728
ENSDART00000144602.1	2.64045
ENSDART00000144637.2	-0.627005
ENSDART00000144660.1	0.77849
ENSDART00000144866.2	1.02336
ENSDART00000144932.2	-0.593688
ENSDART00000145051.1	0.932749
ENSDART00000145083.2	0.646772
ENSDART00000145138.1	0.666637
ENSDART00000145158.1	0.955526
ENSDART00000145286.1	0.552342
ENSDART00000145294.2	0.815378
ENSDART00000145316.1	-2.27612
ENSDART00000145353.1	-0.973838
ENSDART00000145381.2	-1.05928
ENSDART00000145400.1	0.974939
ENSDART00000145496.1	-0.625626
ENSDART00000145538.1	-0.676525
ENSDART00000145583.1	0.69961
ENSDART00000145637.1	-1.43835
ENSDART00000145639.1	-1.8429
ENSDART00000145650.1	-1.1812
ENSDART00000145710.2	0.961518
ENSDART00000145772.3	0.996711
ENSDART00000145800.1	-1.22286
ENSDART00000145852.1	-0.672879
ENSDART00000145886.2	0.778828
ENSDART00000145904.2	-0.760226
ENSDART00000145906.2	-1.19721
ENSDART00000145907.2	0.784522
ENSDART00000145954.1	-0.697782
ENSDART00000145970.2	1.4958
ENSDART00000145976.1	-1.0147
ENSDART00000146018.2	0.659573
ENSDART00000146060.2	-1.06
ENSDART00000146185.1	-1.71118
ENSDART00000146194.2	-0.958699
ENSDART00000146209.2	1.46545
ENSDART00000146255.1	-1.48538
ENSDART00000146307.2	-4.4131
ENSDART00000146374.1	1.85452
ENSDART00000146431.2	0.783809
ENSDART00000146471.1	-1.67121
ENSDART00000146551.1	1.1013
ENSDART00000146610.2	-0.879055
ENSDART00000146632.1	0.793812
ENSDART00000146737.1	0.786381
ENSDART00000146766.2	0.563578
ENSDART00000146784.1	-1.00535
ENSDART00000146841.2	1.14918
ENSDART00000146859.1	0.690723
ENSDART00000146864.1	0.805247
ENSDART00000146940.2	-1.75409
ENSDART00000147029.2	0.777625
ENSDART00000147066.1	-0.86287
ENSDART00000147083.1	-1.51213
ENSDART00000147104.1	-1.56282
ENSDART00000147146.2	-1.54455
ENSDART00000147312.1	-1.4526
ENSDART00000147380.1	-1.85834
ENSDART00000147404.1	-0.789863
ENSDART00000147466.1	-0.609701
ENSDART00000147497.2	-1.23551
ENSDART00000147507.2	-4.85554
ENSDART00000147518.1	0.71593
ENSDART00000147527.1	-2.16215
ENSDART00000147637.1	-0.881428
ENSDART00000147662.2	-0.941981
ENSDART00000147690.2	-0.655383
ENSDART00000147761.1	0.660347
ENSDART00000147795.1	-0.901861
ENSDART00000147832.1	-5.62343
ENSDART00000147854.1	1.05828
ENSDART00000147892.1	-0.640523
ENSDART00000147895.2	-0.78863
ENSDART00000147897.1	-0.756266
ENSDART00000147943.1	-0.911149
ENSDART00000148041.1	-2.05371
ENSDART00000148067.1	-0.74725
ENSDART00000148160.2	0.653123
ENSDART00000148225.2	0.878988
ENSDART00000148258.1	0.662769
ENSDART00000148292.1	-1.80923
ENSDART00000148324.1	-0.682622
ENSDART00000148357.2	0.546431
ENSDART00000148444.1	-5.50808
ENSDART00000148454.2	-1.76346
ENSDART00000148508.2	-0.609574
ENSDART00000148515.1	0.756621
ENSDART00000148562.2	0.769101
ENSDART00000148603.2	-0.577474
ENSDART00000148621.1	0.75038
ENSDART00000148633.1	-1.73568
ENSDART00000148653.2	0.954774
ENSDART00000148689.1	1.03635
ENSDART00000148705.1	-0.729685
ENSDART00000148726.2	-1.21894
ENSDART00000148840.1	0.60916
ENSDART00000148892.1	1.00452
ENSDART00000148894.1	1.02212
ENSDART00000148927.1	1.07501
ENSDART00000148938.3	-0.76539
ENSDART00000148939.2	-0.83624
ENSDART00000148944.1	-0.710768
ENSDART00000148961.1	-1.51626
ENSDART00000149020.1	-0.752333
ENSDART00000149053.1	-1.49433
ENSDART00000149062.1	0.856635
ENSDART00000149089.2	-1.12133
ENSDART00000149138.2	0.799307
ENSDART00000149172.1	0.912807
ENSDART00000149192.1	-0.781931
ENSDART00000149200.1	-1.07643
ENSDART00000149235.2	0.838283
ENSDART00000149369.1	-0.808075
ENSDART00000149373.2	0.871389
ENSDART00000149399.1	-0.847971
ENSDART00000149410.2	-1.89278
ENSDART00000149429.1	-1.36384
ENSDART00000149499.1	-0.714543
ENSDART00000149501.2	0.770839
ENSDART00000149532.2	-5.66029
ENSDART00000149534.1	0.932018
ENSDART00000149572.1	0.872698
ENSDART00000149640.1	-1.87195
ENSDART00000149674.1	1.01438
ENSDART00000149698.1	-1.13629
ENSDART00000149795.1	-1.68956
ENSDART00000149810.2	-0.934302
ENSDART00000149823.1	-1.0481
ENSDART00000149864.2	-0.643862
ENSDART00000149899.1	-0.938216
ENSDART00000149920.2	-0.787047
ENSDART00000150107.1	-0.647143
ENSDART00000150112.1	-0.849291
ENSDART00000150187.2	-0.816409
ENSDART00000150188.2	0.938235
ENSDART00000150200.1	-0.872094
ENSDART00000150246.1	1.13209
ENSDART00000150299.1	0.617502
ENSDART00000150416.1	-0.946034
ENSDART00000150424.2	0.549798
ENSDART00000150496.1	0.683295
ENSDART00000150507.1	1.0927
ENSDART00000150621.1	0.930132
ENSDART00000150647.1	1.16005
ENSDART00000150675.1	1.13036
ENSDART00000150799.1	0.900783
ENSDART00000150838.1	1.07317
ENSDART00000150851.1	-1.28471
ENSDART00000150996.1	-4.96624
ENSDART00000151150.1	-1.77565
ENSDART00000151157.1	-0.977398
ENSDART00000151245.1	-1.35286
ENSDART00000151291.1	-0.669309
ENSDART00000151322.1	0.757761
ENSDART00000151324.2	0.58481
ENSDART00000151358.2	-0.909539
ENSDART00000151386.1	-0.816679
ENSDART00000151389.1	0.545355
ENSDART00000151398.1	-1.52919
ENSDART00000151404.1	0.771859
ENSDART00000151417.1	-1.02822
ENSDART00000151426.2	1.03647
ENSDART00000151445.1	-2.29411
ENSDART00000151496.2	-1.07394
ENSDART00000151594.1	0.607042
ENSDART00000151600.1	-0.507592
ENSDART00000151626.1	-1.52638
ENSDART00000151653.2	1.06862
ENSDART00000151766.2	0.779694
ENSDART00000151847.3	-0.503766
ENSDART00000151851.2	-1.04824
ENSDART00000151896.1	1.06334
ENSDART00000151934.2	-0.612986
ENSDART00000151943.1	0.599527
ENSDART00000152100.1	0.785691
ENSDART00000152168.1	-0.738191
ENSDART00000152245.1	0.798594
ENSDART00000152253.1	0.767649
ENSDART00000152344.1	-1.16723
ENSDART00000152365.1	-0.918278
ENSDART00000152397.2	0.842044
ENSDART00000152464.2	1.19016
ENSDART00000152509.2	0.918249
ENSDART00000152555.1	-1.32133
ENSDART00000152560.2	-1.2361
ENSDART00000152703.1	1.55017
ENSDART00000152751.2	0.836494
ENSDART00000152844.1	0.837501
ENSDART00000152870.2	-0.538376
ENSDART00000152879.2	0.738113
ENSDART00000152896.2	1.79448
ENSDART00000152907.1	0.892652
ENSDART00000152915.2	-2.48485
ENSDART00000152922.1	-1.25439
ENSDART00000153007.2	-0.943576
ENSDART00000153022.2	0.756633
ENSDART00000153048.2	-0.974149
ENSDART00000153079.2	-1.06804
ENSDART00000153127.1	0.843794
ENSDART00000153151.1	0.602203
ENSDART00000153191.1	1.80767
ENSDART00000153199.2	0.656433
ENSDART00000153229.1	-0.776912
ENSDART00000153282.2	0.558563
ENSDART00000153317.2	-0.520934
ENSDART00000153470.2	-1.00456
ENSDART00000153585.1	-0.79244
ENSDART00000153613.1	-0.967407
ENSDART00000153647.1	-0.939936
ENSDART00000153656.2	-1.09742
ENSDART00000153708.2	-0.745105
ENSDART00000153719.1	-1.17134
ENSDART00000153774.1	1.72837
ENSDART00000153794.1	-1.10522
ENSDART00000153815.1	0.735818
ENSDART00000153830.1	-6.87829
ENSDART00000153855.1	-1.42546
ENSDART00000153868.1	-0.881052
ENSDART00000153922.1	-0.925523
ENSDART00000153928.2	0.730705
ENSDART00000153934.1	-1.57203
ENSDART00000153936.1	1.01043
ENSDART00000153950.2	0.956854
ENSDART00000154031.1	0.823397
ENSDART00000154064.2	-0.967651
ENSDART00000154110.1	-1.00801
ENSDART00000154188.1	-0.79122
ENSDART00000154226.2	-0.9542
ENSDART00000154243.2	-0.663406
ENSDART00000154252.2	-0.732094
ENSDART00000154275.2	0.948003
ENSDART00000154276.2	-0.76718
ENSDART00000154280.1	-0.996494
ENSDART00000154290.1	-2.2129
ENSDART00000154291.1	1.16915
ENSDART00000154307.1	-0.686466
ENSDART00000154375.1	-1.50103
ENSDART00000154383.2	-1.59913
ENSDART00000154417.1	-4.84495
ENSDART00000154443.1	-0.797636
ENSDART00000154449.1	1.86573
ENSDART00000154532.1	-1.06442
ENSDART00000154555.2	-0.812308
ENSDART00000154598.2	-2.04251
ENSDART00000154692.1	-0.883313
ENSDART00000154718.1	-1.06277
ENSDART00000154726.1	0.844992
ENSDART00000154797.1	0.933712
ENSDART00000154818.2	-0.98611
ENSDART00000154820.1	-0.716497
ENSDART00000154847.2	1.41131
ENSDART00000154876.1	0.690193
ENSDART00000154878.2	-0.702035
ENSDART00000154925.2	0.80228
ENSDART00000154941.1	-0.735596
ENSDART00000154942.1	-0.971379
ENSDART00000155017.2	-0.89661
ENSDART00000155050.1	-1.58914
ENSDART00000155128.2	0.616388
ENSDART00000155140.2	-1.71471
ENSDART00000155153.1	1.57978
ENSDART00000155184.2	1.02896
ENSDART00000155197.1	-1.68676
ENSDART00000155205.1	1.19153
ENSDART00000155232.1	1.20421
ENSDART00000155293.2	1.11571
ENSDART00000155314.1	-1.60489
ENSDART00000155329.1	0.774778
ENSDART00000155479.1	-3.06526
ENSDART00000155490.2	-0.570192
ENSDART00000155495.1	-1.17744
ENSDART00000155505.1	-1.39766
ENSDART00000155517.2	-1.77794
ENSDART00000155528.2	-1.02606
ENSDART00000155541.1	-4.96552
ENSDART00000155557.2	-1.45636
ENSDART00000155626.1	-1.05595
ENSDART00000155660.1	1.08142
ENSDART00000155782.1	-0.905387
ENSDART00000155813.1	1.19276
ENSDART00000155842.1	0.562631
ENSDART00000155893.1	0.946904
ENSDART00000155898.2	-0.991216
ENSDART00000155932.1	0.899611
ENSDART00000155964.2	-1.44881
ENSDART00000156060.2	-0.735036
ENSDART00000156069.2	-1.17787
ENSDART00000156071.1	1.46096
ENSDART00000156284.2	-1.61459
ENSDART00000156322.1	-1.09333
ENSDART00000156334.1	1.27187
ENSDART00000156353.1	-0.839693
ENSDART00000156366.1	-2.88825
ENSDART00000156444.1	-2.27939
ENSDART00000156445.3	-1.03983
ENSDART00000156491.2	-1.77022
ENSDART00000156509.1	1.14237
ENSDART00000156589.2	1.13847
ENSDART00000156632.1	0.804386
ENSDART00000156670.1	1.15166
ENSDART00000156722.1	-0.675971
ENSDART00000156749.1	0.839016
ENSDART00000156766.1	1.9029
ENSDART00000156836.1	0.509199
ENSDART00000156866.1	-0.631882
ENSDART00000156880.1	-0.895038
ENSDART00000156883.1	-3.17275
ENSDART00000156934.1	-0.956659
ENSDART00000156963.1	0.764265
ENSDART00000157020.2	-0.687844
ENSDART00000157045.1	0.676094
ENSDART00000157055.1	-1.69524
ENSDART00000157098.2	-0.95971
ENSDART00000157125.2	0.958268
ENSDART00000157132.1	-1.28112
ENSDART00000157214.1	1.06545
ENSDART00000157233.1	0.533611
ENSDART00000157264.2	-0.820545
ENSDART00000157351.2	0.732091
ENSDART00000157396.1	-0.876762
ENSDART00000157401.1	0.828025
ENSDART00000157408.1	-1.26299
ENSDART00000157447.1	-1.47773
ENSDART00000157481.1	0.757819
ENSDART00000157517.1	-0.640451
ENSDART00000157540.1	-0.654895
ENSDART00000157555.1	-1.61999
ENSDART00000157582.1	1.13616
ENSDART00000157639.1	-2.22681
ENSDART00000157645.1	-1.08638
ENSDART00000157699.1	-0.691628
ENSDART00000157726.1	-0.715909
ENSDART00000157729.1	-0.800593
ENSDART00000157733.1	1.33625
ENSDART00000157743.1	-1.71719
ENSDART00000157790.1	-4.37217
ENSDART00000157816.1	-0.943148
ENSDART00000157826.1	0.610192
ENSDART00000157848.1	-1.97459
ENSDART00000157861.1	0.651135
ENSDART00000157871.1	-0.668381
ENSDART00000157884.1	0.693796
ENSDART00000157892.1	1.12028
ENSDART00000157971.1	-0.851644
ENSDART00000157986.1	-0.996598
ENSDART00000158011.1	-2.19284
ENSDART00000158026.1	-1.2868
ENSDART00000158032.1	0.659841
ENSDART00000158039.1	0.693673
ENSDART00000158053.1	-0.603917
ENSDART00000158058.1	-1.38537
ENSDART00000158062.1	-0.777282
ENSDART00000158111.1	-2.31269
ENSDART00000158117.1	-1.2868
ENSDART00000158162.1	0.974479
ENSDART00000158171.1	-0.875985
ENSDART00000158226.1	1.19364
ENSDART00000158251.1	-0.962817
ENSDART00000158252.1	0.48203
ENSDART00000158311.1	0.794479
ENSDART00000158313.1	-0.563276
ENSDART00000158316.1	0.756496
ENSDART00000158340.1	-1.02666
ENSDART00000158356.1	-1.06895
ENSDART00000158365.1	-0.958556
ENSDART00000158407.1	0.901061
ENSDART00000158472.1	-0.905397
ENSDART00000158474.1	0.60447
ENSDART00000158485.1	1.05524
ENSDART00000158501.1	0.667908
ENSDART00000158515.1	-1.60567
ENSDART00000158519.1	-1.06747
ENSDART00000158552.1	-2.05652
ENSDART00000158586.1	-1.00181
ENSDART00000158607.2	-3.5447
ENSDART00000158650.1	0.672476
ENSDART00000158668.1	-0.884362
ENSDART00000158710.1	-2.94802
ENSDART00000158749.1	-1.03563
ENSDART00000158810.1	-0.525412
ENSDART00000158828.1	-0.598101
ENSDART00000158856.1	-1.96547
ENSDART00000158889.1	0.78165
ENSDART00000158928.1	0.815454
ENSDART00000158936.1	0.673877
ENSDART00000158938.1	-2.97272
ENSDART00000158980.1	-0.958432
ENSDART00000158981.1	-3.4036
ENSDART00000159020.1	0.799307
ENSDART00000159039.1	0.538928
ENSDART00000159060.1	0.746102
ENSDART00000159070.1	-1.33351
ENSDART00000159072.1	-1.03427
ENSDART00000159077.1	0.850516
ENSDART00000159111.1	1.02955
ENSDART00000159167.1	1.02676
ENSDART00000159169.2	-1.06718
ENSDART00000159178.1	-0.526845
ENSDART00000159264.1	-0.613648
ENSDART00000159289.1	1.09794
ENSDART00000159295.1	-0.660557
ENSDART00000159320.1	-0.731596
ENSDART00000159382.1	-1.42199
ENSDART00000159415.1	0.811552
ENSDART00000159435.1	0.807393
ENSDART00000159444.1	-0.608723
ENSDART00000159469.1	-0.985086
ENSDART00000159502.1	2.38171
ENSDART00000159513.1	0.876836
ENSDART00000159531.1	-0.856314
ENSDART00000159541.1	-1.12251
ENSDART00000159570.1	-1.85294
ENSDART00000159584.1	1.17623
ENSDART00000159588.1	-0.789296
ENSDART00000159598.1	-0.568117
ENSDART00000159626.1	-1.17503
ENSDART00000159632.1	1.06297
ENSDART00000159711.1	-0.591908
ENSDART00000159740.1	0.89158
ENSDART00000159768.1	-0.69069
ENSDART00000159780.1	-0.581486
ENSDART00000159784.1	-2.73802
ENSDART00000159836.2	0.677587
ENSDART00000159848.1	-0.982842
ENSDART00000159855.1	0.618201
ENSDART00000159871.1	0.736252
ENSDART00000159881.1	1.06999
ENSDART00000159886.1	-1.07865
ENSDART00000159943.1	0.597409
ENSDART00000159952.1	0.738509
ENSDART00000159954.1	0.767096
ENSDART00000159978.1	1.53549
ENSDART00000160004.1	0.810212
ENSDART00000160023.2	0.736071
ENSDART00000160044.1	0.57122
ENSDART00000160046.1	0.9421
ENSDART00000160047.1	-1.21881
ENSDART00000160061.1	0.849921
ENSDART00000160070.1	-0.981606
ENSDART00000160090.1	-0.898923
ENSDART00000160098.1	-0.863405
ENSDART00000160110.1	-0.924101
ENSDART00000160130.1	-1.11763
ENSDART00000160197.1	-0.80146
ENSDART00000160214.1	0.842771
ENSDART00000160242.1	-1.23695
ENSDART00000160299.1	-1.55075
ENSDART00000160306.1	-2.08786
ENSDART00000160320.1	0.90828
ENSDART00000160352.1	-0.746986
ENSDART00000160389.1	0.573403
ENSDART00000160444.1	0.765337
ENSDART00000160489.1	-1.55852
ENSDART00000160495.1	0.851989
ENSDART00000160523.1	0.828129
ENSDART00000160542.1	-1.06744
ENSDART00000160608.1	-0.949039
ENSDART00000160627.1	0.945134
ENSDART00000160679.1	0.63645
ENSDART00000160690.1	-0.750012
ENSDART00000160716.1	1.23206
ENSDART00000160722.1	0.970752
ENSDART00000160742.1	0.864422
ENSDART00000160750.1	-5.0442
ENSDART00000160817.1	0.749993
ENSDART00000160824.1	-1.3802
ENSDART00000160845.1	-0.630405
ENSDART00000160847.1	-0.627704
ENSDART00000160868.1	-0.650444
ENSDART00000160889.1	1.03502
ENSDART00000160892.1	0.839637
ENSDART00000160922.1	1.13847
ENSDART00000160942.1	-1.54915
ENSDART00000160955.1	0.964441
ENSDART00000160970.1	-2.38585
ENSDART00000160978.1	1.53549
ENSDART00000160988.1	-1.84531
ENSDART00000161043.1	-0.996284
ENSDART00000161063.1	-0.54068
ENSDART00000161066.1	0.767359
ENSDART00000161090.1	-0.801437
ENSDART00000161099.1	-1.55066
ENSDART00000161110.1	-0.5601
ENSDART00000161159.1	-2.48509
ENSDART00000161228.1	-0.706826
ENSDART00000161233.1	-2.50576
ENSDART00000161262.1	-1.07974
ENSDART00000161307.1	0.615837
ENSDART00000161309.1	-1.11621
ENSDART00000161346.1	-1.47651
ENSDART00000161409.1	1.58279
ENSDART00000161441.1	-1.14887
ENSDART00000161472.1	-0.957089
ENSDART00000161512.1	-0.639399
ENSDART00000161531.1	-0.774168
ENSDART00000161545.1	1.53549
ENSDART00000161568.1	-0.908069
ENSDART00000161569.1	0.678758
ENSDART00000161579.1	-0.552378
ENSDART00000161631.1	-0.519246
ENSDART00000161635.1	-2.79379
ENSDART00000161661.1	-1.15582
ENSDART00000161696.1	-1.52043
ENSDART00000161711.1	0.595232
ENSDART00000161745.1	0.791509
ENSDART00000161764.1	-3.00927
ENSDART00000161769.1	-0.6664
ENSDART00000161773.1	-1.20676
ENSDART00000161783.1	0.81187
ENSDART00000161817.1	0.797552
ENSDART00000161889.1	1.24777
ENSDART00000161903.1	1.00282
ENSDART00000161930.1	1.00627
ENSDART00000161936.1	0.826275
ENSDART00000161996.1	-1.22158
ENSDART00000162005.1	-1.36036
ENSDART00000162072.1	0.889042
ENSDART00000162123.1	-1.44401
ENSDART00000162124.1	-0.635986
ENSDART00000162132.1	-2.9742
ENSDART00000162138.1	-1.07165
ENSDART00000162206.1	1.61974
ENSDART00000162215.1	1.15333
ENSDART00000162224.1	0.68783
ENSDART00000162256.1	-0.826541
ENSDART00000162280.1	0.555312
ENSDART00000162289.1	-2.06474
ENSDART00000162292.1	1.68463
ENSDART00000162304.1	0.938649
ENSDART00000162318.1	0.683692
ENSDART00000162340.1	0.927072
ENSDART00000162361.1	0.9801
ENSDART00000162379.1	-2.661
ENSDART00000162404.1	0.5285
ENSDART00000162411.1	-0.925713
ENSDART00000162458.1	-0.57582
ENSDART00000162459.1	0.685365
ENSDART00000162465.1	2.57001
ENSDART00000162513.1	-1.53488
ENSDART00000162541.1	-1.2868
ENSDART00000162548.1	-0.665746
ENSDART00000162552.1	1.06313
ENSDART00000162581.1	-3.53397
ENSDART00000162585.1	-2.98563
ENSDART00000162601.1	-1.0095
ENSDART00000162635.1	-0.720609
ENSDART00000162762.1	-1.51126
ENSDART00000162807.1	-0.944014
ENSDART00000162824.1	-3.82382
ENSDART00000162851.1	-0.728287
ENSDART00000162950.1	-0.666741
ENSDART00000162968.1	0.700242
ENSDART00000163002.1	-0.760596
ENSDART00000163016.1	1.29488
ENSDART00000163018.1	-2.5702
ENSDART00000163026.1	0.519201
ENSDART00000163078.1	-0.842889
ENSDART00000163161.1	-1.4927
ENSDART00000163165.1	-1.44289
ENSDART00000163179.1	0.706021
ENSDART00000163213.1	-0.7296
ENSDART00000163217.1	0.946736
ENSDART00000163238.1	0.750422
ENSDART00000163304.1	-1.44339
ENSDART00000163357.1	0.995734
ENSDART00000163490.1	-3.87727
ENSDART00000163514.1	-0.601128
ENSDART00000163563.1	0.734981
ENSDART00000163575.1	-0.635739
ENSDART00000163632.1	-0.609574
ENSDART00000163657.1	1.01661
ENSDART00000163681.1	1.00183
ENSDART00000163701.1	0.645664
ENSDART00000163730.1	-1.37514
ENSDART00000163742.1	0.920881
ENSDART00000163765.1	-0.80142
ENSDART00000163769.1	0.907661
ENSDART00000163775.1	1.03214
ENSDART00000163832.1	-0.765082
ENSDART00000163834.1	0.653389
ENSDART00000163904.1	1.32462
ENSDART00000163939.1	-1.05998
ENSDART00000163952.1	0.930307
ENSDART00000163957.1	0.642961
ENSDART00000163959.1	-1.29279
ENSDART00000163962.1	0.622072
ENSDART00000163963.1	-0.946581
ENSDART00000163984.1	-1.38481
ENSDART00000164000.1	-4.7627
ENSDART00000164030.1	-0.650236
ENSDART00000164053.1	0.951064
ENSDART00000164249.1	-0.933177
ENSDART00000164258.1	0.936384
ENSDART00000164282.1	-0.905295
ENSDART00000164306.1	0.664848
ENSDART00000164314.1	1.47117
ENSDART00000164361.1	-0.990394
ENSDART00000164406.1	1.12881
ENSDART00000164418.1	-1.03542
ENSDART00000164457.1	-1.19131
ENSDART00000164464.1	-0.612745
ENSDART00000164496.1	1.25948
ENSDART00000164502.1	0.836502
ENSDART00000164508.1	0.528577
ENSDART00000164520.1	-0.543114
ENSDART00000164532.1	-0.890071
ENSDART00000164573.1	-1.41253
ENSDART00000164599.1	-0.969714
ENSDART00000164612.1	-1.22815
ENSDART00000164642.1	-0.703006
ENSDART00000164651.1	-1.1776
ENSDART00000164670.1	-0.775978
ENSDART00000164700.1	0.506086
ENSDART00000164714.1	-3.07036
ENSDART00000164738.1	1.06405
ENSDART00000164747.1	1.17133
ENSDART00000164748.1	-0.598085
ENSDART00000164756.1	1.03752
ENSDART00000164776.1	0.631968
ENSDART00000164791.1	-0.650226
ENSDART00000164823.1	-0.787792
ENSDART00000164837.1	-0.509033
ENSDART00000164843.1	0.980578
ENSDART00000164858.1	-0.850002
ENSDART00000164867.1	1.35341
ENSDART00000164902.1	0.692479
ENSDART00000164915.1	-1.44391
ENSDART00000164998.1	-0.890071
ENSDART00000165040.1	-1.27821
ENSDART00000165082.1	-0.753407
ENSDART00000165107.1	-2.32247
ENSDART00000165111.1	-1.03099
ENSDART00000165189.1	-0.991325
ENSDART00000165267.1	-0.904634
ENSDART00000165275.1	1.72923
ENSDART00000165285.1	0.765604
ENSDART00000165325.1	-0.986329
ENSDART00000165342.1	-0.782728
ENSDART00000165375.1	-0.688939
ENSDART00000165380.1	-0.503847
ENSDART00000165420.1	0.637511
ENSDART00000165490.1	-1.23739
ENSDART00000165498.1	-0.9138
ENSDART00000165524.1	-1.88851
ENSDART00000165544.1	0.947535
ENSDART00000165553.1	0.952623
ENSDART00000165572.1	-0.599658
ENSDART00000165581.1	-1.33222
ENSDART00000165620.1	-1.60201
ENSDART00000165650.1	-0.904579
ENSDART00000165654.1	0.563338
ENSDART00000165687.1	0.640907
ENSDART00000165801.1	0.799145
ENSDART00000165821.1	0.98743
ENSDART00000165847.1	-0.906505
ENSDART00000165857.1	-0.890071
ENSDART00000165867.1	-0.639781
ENSDART00000165881.1	0.920234
ENSDART00000165882.1	-0.589537
ENSDART00000165917.1	-2.54044
ENSDART00000166008.1	-2.01329
ENSDART00000166015.1	-1.46601
ENSDART00000166062.1	-2.85434
ENSDART00000166064.2	0.548145
ENSDART00000166098.1	-0.585723
ENSDART00000166116.1	-1.32623
ENSDART00000166118.1	-1.80523
ENSDART00000166163.1	-0.648177
ENSDART00000166167.1	-1.10831
ENSDART00000166179.1	-0.632537
ENSDART00000166213.1	1.03358
ENSDART00000166224.1	-0.720609
ENSDART00000166238.1	-0.567654
ENSDART00000166271.1	0.821257
ENSDART00000166280.3	0.978438
ENSDART00000166286.1	-1.59018
ENSDART00000166312.1	-0.732515
ENSDART00000166316.1	-1.70623
ENSDART00000166345.1	-1.53972
ENSDART00000166354.1	-0.772104
ENSDART00000166395.1	-0.655178
ENSDART00000166398.1	1.17614
ENSDART00000166421.1	0.809417
ENSDART00000166545.1	-0.85569
ENSDART00000166556.1	0.930832
ENSDART00000166574.1	1.55251
ENSDART00000166582.1	0.685956
ENSDART00000166615.1	-1.22414
ENSDART00000166618.1	-0.940896
ENSDART00000166737.1	-1.03542
ENSDART00000166749.1	-2.10506
ENSDART00000166780.1	1.03823
ENSDART00000166812.1	0.779552
ENSDART00000166821.1	-0.763209
ENSDART00000166842.1	-1.07521
ENSDART00000166844.1	0.565457
ENSDART00000166895.1	1.09215
ENSDART00000166902.1	0.972845
ENSDART00000166920.2	0.745611
ENSDART00000166936.1	0.749813
ENSDART00000166954.1	-0.775465
ENSDART00000167015.1	-1.345
ENSDART00000167061.1	-2.14489
ENSDART00000167089.1	-1.03759
ENSDART00000167091.1	-3.62455
ENSDART00000167148.1	-0.701164
ENSDART00000167208.1	-0.85398
ENSDART00000167212.1	0.920882
ENSDART00000167214.1	-1.0664
ENSDART00000167250.1	-0.613858
ENSDART00000167259.1	-0.834237
ENSDART00000167338.1	-0.678077
ENSDART00000167346.1	-0.669299
ENSDART00000167363.1	-1.31432
ENSDART00000167403.1	-0.815752
ENSDART00000167437.1	-2.08847
ENSDART00000167448.1	1.1052
ENSDART00000167456.1	-0.776409
ENSDART00000167487.1	0.896584
ENSDART00000167528.1	-1.30545
ENSDART00000167533.1	-0.774535
ENSDART00000167547.1	0.694812
ENSDART00000167586.1	-0.773849
ENSDART00000167597.1	-1.51625
ENSDART00000167600.1	-4.27744
ENSDART00000167602.1	-1.8859
ENSDART00000167609.1	0.860326
ENSDART00000167636.1	-0.780665
ENSDART00000167644.1	1.72923
ENSDART00000167679.1	-2.26552
ENSDART00000167716.1	-2.50331
ENSDART00000167785.1	1.20076
ENSDART00000167811.1	0.797586
ENSDART00000167812.1	1.10303
ENSDART00000167814.1	-1.12887
ENSDART00000167816.1	-0.615624
ENSDART00000167827.1	-1.76335
ENSDART00000167828.2	-0.938629
ENSDART00000167840.1	1.17974
ENSDART00000167846.1	1.24131
ENSDART00000167938.1	-0.922153
ENSDART00000167945.1	-1.71891
ENSDART00000167961.1	-1.95663
ENSDART00000168013.1	-3.0726
ENSDART00000168014.1	-0.868252
ENSDART00000168048.1	-0.996598
ENSDART00000168135.1	-0.74446
ENSDART00000168153.1	0.669924
ENSDART00000168159.1	-0.73245
ENSDART00000168209.1	0.621469
ENSDART00000168228.1	-0.692657
ENSDART00000168277.1	-1.35793
ENSDART00000168297.1	-0.554616
ENSDART00000168334.1	-2.65965
ENSDART00000168400.1	-1.03027
ENSDART00000168435.1	-0.644374
ENSDART00000168490.1	0.844192
ENSDART00000168516.1	-0.756696
ENSDART00000168544.1	0.688012
ENSDART00000168562.1	-0.948298
ENSDART00000168581.1	-1.86139
ENSDART00000168675.1	-0.74018
ENSDART00000168706.1	2.17203
ENSDART00000168715.1	-1.02191
ENSDART00000168717.1	-1.11459
ENSDART00000168815.1	-0.650675
ENSDART00000168872.1	-1.46275
ENSDART00000168891.1	-0.873336
ENSDART00000168893.1	1.15948
ENSDART00000168898.1	-0.517672
ENSDART00000168919.1	-1.26297
ENSDART00000168924.1	-0.521359
ENSDART00000168925.1	1.02797
ENSDART00000168929.1	0.6298
ENSDART00000169053.1	-0.942585
ENSDART00000169093.3	1.09261
ENSDART00000169120.1	0.970799
ENSDART00000169123.1	-0.949496
ENSDART00000169205.1	-1.55075
ENSDART00000169212.1	1.60285
ENSDART00000169227.1	0.945965
ENSDART00000169231.1	-1.58532
ENSDART00000169265.1	0.731493
ENSDART00000169287.1	-1.19432
ENSDART00000169313.1	-1.16882
ENSDART00000169315.1	-0.688213
ENSDART00000169321.1	-0.617689
ENSDART00000169350.1	0.605144
ENSDART00000169399.1	1.27827
ENSDART00000169405.1	-0.798163
ENSDART00000169417.1	-0.67843
ENSDART00000169452.1	0.79544
ENSDART00000169458.1	-2.96914
ENSDART00000169461.1	1.6967
ENSDART00000169547.1	-1.12116
ENSDART00000169573.1	-0.998154
ENSDART00000169630.1	1.09345
ENSDART00000169685.1	-0.56538
ENSDART00000169716.1	1.22755
ENSDART00000169738.1	0.690446
ENSDART00000169749.1	0.639477
ENSDART00000169772.1	-1.13746
ENSDART00000169774.1	-0.712024
ENSDART00000169785.1	-1.78838
ENSDART00000169807.1	-1.88432
ENSDART00000169813.1	-0.854086
ENSDART00000169837.1	0.687888
ENSDART00000169882.1	0.695481
ENSDART00000169909.1	0.824422
ENSDART00000170023.2	0.761436
ENSDART00000170061.1	-0.974924
ENSDART00000170138.1	-0.786529
ENSDART00000170140.1	-0.614838
ENSDART00000170194.1	-0.766251
ENSDART00000170209.1	-0.63484
ENSDART00000170261.1	-0.997039
ENSDART00000170273.1	-0.622228
ENSDART00000170301.1	-2.9742
ENSDART00000170307.1	-0.836146
ENSDART00000170358.1	0.973445
ENSDART00000170428.1	0.608716
ENSDART00000170433.1	-0.609574
ENSDART00000170467.1	0.806227
ENSDART00000170490.1	0.990112
ENSDART00000170560.1	-1.96504
ENSDART00000170580.1	-2.09177
ENSDART00000170635.1	-0.866912
ENSDART00000170645.1	-1.29464
ENSDART00000170675.1	-0.887752
ENSDART00000170703.1	1.61764
ENSDART00000170723.1	-0.631409
ENSDART00000170729.1	-1.75911
ENSDART00000170790.1	0.839114
ENSDART00000170834.1	-0.973497
ENSDART00000170873.1	0.622572
ENSDART00000170891.1	0.643028
[truncated: 119 more rows]
